# Supplementary material for: Spatiotemporal expression patterns of wheat amino acid transporters reveal their putative roles in nitrogen transport and responses to abiotic stress
Source: Sci Rep. 2017 Jul 14;7:5461. doi: 10.1038/s41598-017-04473-3 (PMC5511167; doi:10.1038/s41598-017-04473-3)
Supplement: Supplementary file 2 — Supplementary Table S1 [file 41598_2017_4473_MOESM2_ESM.xls]

## Sheet: IWGSCv2_gene_list
Supplmentary Table S1.
IWGSCv2 gene list
Traes_2AL_B9B21DB01
Traes_1AL_0DBA14C6C
Traes_1AL_38EEA508C
Traes_1AL_CA17722B6
Traes_1AS_25789107B
Traes_1AS_EC6AB36AC
Traes_1BL_118B6763E
Traes_1BL_6532808C8
Traes_1BL_E90284CB6
Traes_1BL_F857E565C
Traes_1BL_FA5E36D21
Traes_1BS_0F4F50C5F
Traes_1BS_ACC0652C7
Traes_1DL_1175C306C
Traes_1DL_6F940B8A7
Traes_1DL_F33808179
Traes_1DL_F70395059
Traes_1DS_41F80CF4F
Traes_1DS_7E463CA78
Traes_2AL_01EEA15FC
Traes_2AL_173CB6D521
Traes_2AL_219852336
Traes_2AL_3F769FE10
Traes_2AL_3FEA70BB9
Traes_2AL_40505963B
Traes_2AL_75BA2B85B
Traes_2AL_78841AE69
Traes_2AL_7BDBA1145
Traes_2AL_81F2D0C5D
Traes_2AL_A06D9899D
Traes_2AL_A5D4C703E
Traes_2AL_A863FFCDC
Traes_2AL_B9B21DB01
Traes_2AL_C4C77D3C7
Traes_2AL_D510E73FC
Traes_2AL_D952549E8
Traes_2AL_FF39585E0
Traes_2AS_58901E0DC
Traes_2AS_5F6AAF666
Traes_2AS_C475CC0F9
Traes_2BL_0516DCDA6
Traes_2BL_07A9BD160
Traes_2BL_09118A173
Traes_2BL_18C1933AF
Traes_2BL_2A9F513B6
Traes_2BL_494B4AB35
Traes_2BL_519556D5C
Traes_2BL_54FA866FD
Traes_2BL_68622D93C
Traes_2BL_6C005030A
Traes_2BL_73F90E676
Traes_2BL_8FFBE8AF6
Traes_2BL_A48502C34
Traes_2BL_A61DD929F
Traes_2BL_AE31EE817
Traes_2BL_C1E0FD3CD
Traes_2BL_CA5D45836
Traes_2BL_DEFCD4BDC
Traes_2BL_F409BF020
Traes_2BL_F72ED64FB
Traes_2BL_F855555E8
Traes_2BL_F99D9CC1A
Traes_2BS_839727617
Traes_2BS_976464577
Traes_2BS_A70DA4BBF
Traes_2DL_0BAAC97CC
Traes_2DL_0F29AFB4F
Traes_2DL_11CEF7069
Traes_2DL_216EA69E1
Traes_2DL_221A74A1D
Traes_2DL_2382DB682
Traes_2DL_4F1BF0D17
Traes_2DL_5D1822CA1
Traes_2DL_6B53B529E
Traes_2DL_798325B41
Traes_2DL_802C8F6E2
Traes_2DL_8A7142982
Traes_2DL_90E6FC6FA
Traes_2DL_93F7BF28A
Traes_2DL_9DF4A995D
Traes_2DL_9E6DF03A0
Traes_2DL_A05F79AA8
Traes_2DL_AC63FD8BB
Traes_2DL_AD3E8E1C4
Traes_2DL_AEC9542A6
Traes_2DL_C511AE8BA
Traes_2DL_D523361C9
Traes_2DL_D7838D343
Traes_2DL_D9ED58A32
Traes_2DL_DC7D17FA4
Traes_2DL_DFBF605BC
Traes_2DL_E7D9F12E0
Traes_2DL_F23BBA898
Traes_2DL_F38BA2FE9
Traes_2DS_6C351FD1B
Traes_2DS_8E5665A3E
Traes_2DS_AE518BCD2
Traes_3AL_0D99F031C
Traes_3AL_12863FBD6
Traes_3AL_178E7B552
Traes_3AL_25A5F6B55
Traes_3AL_42ABBCE9D
Traes_3AL_45A8015CF
Traes_3AL_66A14AEE5
Traes_3AL_8DA632616
Traes_3AL_994D1987E
Traes_3AL_AAF026960
Traes_3AL_B9F514530
Traes_3AL_C85B529F6
Traes_3AL_E95E3E278
Traes_3AL_F4B6726BC
Traes_3AS_0BD59AEAC
Traes_3AS_5379B266E
Traes_3AS_5EF08D1E3
Traes_3AS_95D28ECA7
Traes_3AS_967BB92801
Traes_3AS_FACB8A4C6
Traes_3DL_388E690A0
Traes_3DL_9BAFCADE5
Traes_3DL_BDF897C28
Traes_3DL_BFF443130
Traes_3DL_FEF2EE874
Traes_3DS_75936F972
Traes_3DS_7C185F7ED
Traes_3DS_86695DFA9
Traes_3DS_EF958F055
Traes_3DS_F7C471D80
Traes_4AL_36FAF99DE1
Traes_4AL_56B8D9731
Traes_4AL_76D45DCBD
Traes_4AL_950BBBFA8
Traes_4AL_A1A9045D1
Traes_4AS_1A6574DF6
Traes_4AS_2FBDD5B23
Traes_4AS_3E18CE943
Traes_4AS_5B2AD8285
Traes_4AS_9016EEA44
Traes_4AS_D7511DC6D
Traes_4BL_165838228
Traes_4BL_685E2C80B
Traes_4BL_6C12B3AA1
Traes_4BL_7D37E7483
Traes_4BL_B01346193
Traes_4BL_B42CCCD3A
Traes_4BL_B8AFF0CE3
Traes_4BL_D9E97AA3B
Traes_4BS_193C5F22C
Traes_4BS_83DF7B31C
Traes_4BS_844DF33D6
Traes_4BS_B36D53E8B
Traes_4BS_C0973D1DA
Traes_4DL_B84BC09CF
Traes_4DL_BF0B81D38
Traes_4DL_C6EC16328
Traes_4DL_CBEA7B3E3
Traes_4DL_D80773B59
Traes_4DL_F5CC0669C
Traes_4DS_19FA8C087
Traes_4DS_374DADA2A
Traes_4DS_CD3A1E1DD
Traes_4DS_E77045BE8
Traes_5AL_21B739F34
Traes_5AL_2C7CD0CA2
Traes_5AL_9043DA075
Traes_5AL_CAF7F398D
Traes_5AS_073CAB1CC
Traes_5AS_0C1BD0C9F
Traes_5AS_21B1A4EAE
Traes_5AS_61310FE44
Traes_5AS_776E1FEE4
Traes_5AS_89A21B76E
Traes_5AS_D408E8790
Traes_5AS_F58AC31EE
Traes_5BL_00A93C428
Traes_5BL_0992ADD0A
Traes_5BL_1897802B8
Traes_5BL_4A616899E
Traes_5BL_57D831CCB
Traes_5BL_672642904
Traes_5BL_881B53ED0
Traes_5BL_8CB3F7560
Traes_5BL_D38730A51
Traes_5BL_FDBE12171
Traes_5BS_263D46511
Traes_5BS_497F3CA80
Traes_5BS_50A50FBC7
Traes_5BS_9384D46B3
Traes_5BS_9B355628D
Traes_5BS_B2D28E838
Traes_5DL_0FDE3E580
Traes_5DL_1CD1BF5D7
Traes_5DL_5AFAF94F9
Traes_5DL_7953B077C
Traes_5DL_8B7EC05B7
Traes_5DL_A6EC2A121
Traes_5DL_BB10A3B4B
Traes_5DL_EE026513D
Traes_5DL_F67EE2F00
Traes_5DS_0CBB9E7E6
Traes_5DS_35A8DC140
Traes_5DS_5DB217D0C
Traes_5DS_8390F804C
Traes_5DS_A6DB4D2AF
Traes_5DS_CA7EFFF42
Traes_5DS_DBB71C2DC
Traes_5DS_DEB30669C
Traes_5DS_E7A07F032
Traes_6AL_1E68C6606
Traes_6AL_278C3E88C
Traes_6AL_278F9DD5E
Traes_6AL_5ADE59E0F
Traes_6AL_73243BC5A
Traes_6AL_D574D59BC
Traes_6AL_EF43B7A00
Traes_6AS_212F397F5
Traes_6AS_B28F01D5E
Traes_6BL_2B9222522
Traes_6BL_41477DA26
Traes_6BL_4B7F1756B
Traes_6BL_503A71C96
Traes_6BL_5F6B4EE8B
Traes_6BL_673D7561E
Traes_6BL_BEF129006
Traes_6BL_EF428EFF2
Traes_6BL_F64D92B02
Traes_6BL_FF88222F6
Traes_6BS_714439F7F
Traes_6BS_9E0D3251B
Traes_6BS_B91B55B00
Traes_6DL_0CA95BBB9
Traes_6DL_2F10CE849
Traes_6DL_2F85A12A71
Traes_6DL_448ED5FE6
Traes_6DL_6C27A6E59
Traes_6DL_790458186
Traes_6DL_C344029BF
Traes_6DL_CE2327613
Traes_6DL_D8C428186
Traes_6DS_93BB2328E
Traes_6DS_B73BE95F4
Traes_7AL_649E6547F
Traes_7AL_8B7B9236A
Traes_7AL_91A8A5DC5
Traes_7AL_9F8C57492
Traes_7AL_C33195CCB
Traes_7AL_D039B989C
Traes_7AL_D24FC3DE3
Traes_7AL_E6FBB15C3
Traes_7AS_1D1183D6F
Traes_7AS_26CAC27FF
Traes_7AS_2BF62E1DE
Traes_7AS_357FE98BE
Traes_7AS_7D84AE46E
Traes_7AS_B261ECC85
Traes_7AS_CE408B10A
Traes_7AS_F440B3F6D
Traes_7BL_01313DED2
Traes_7BL_28C34BF1C
Traes_7BL_6EF469A1F
Traes_7BL_71FFD7DB2
Traes_7BL_995B43CFA
Traes_7BL_E6A72120C
Traes_7BS_0AA920858
Traes_7BS_4340DB2EF
Traes_7BS_4B4DD9FD0
Traes_7BS_725BE98D0
Traes_7BS_C473D2C4A
Traes_7BS_E5F156EF0
Traes_7BS_F3B39F1B8
Traes_7BS_FE8BE43F9
Traes_7DL_30B685267
Traes_7DL_34B352267
Traes_7DL_377AF30FF
Traes_7DL_946F0EBBA
Traes_7DL_C02223E00
Traes_7DL_DB979A72F
Traes_7DL_E98317691
Traes_7DL_E9D7C13BC
Traes_7DL_F631D2D2E
Traes_7DS_05F19516D
Traes_7DS_4300927A0
Traes_7DS_54B335225
Traes_7DS_69444D63F
Traes_7DS_9E256BDFD
Traes_7DS_B90ABD18C
Traes_7DS_E79C19A51
TRAES3BF021600170CFD
TRAES3BF021600180CFD
TRAES3BF032200050CFD
TRAES3BF032200060CFD
TRAES3BF035200150CFD
TRAES3BF039300160CFD
TRAES3BF039300190CFD
TRAES3BF039300200CFD
TRAES3BF048800010CFD
TRAES3BF068600070CFD
TRAES3BF080100190CFD
TRAES3BF098400010CFD
TRAES3BF102700110CFD
TRAES3BF106400020CFD
TRAES3BF107900020CFD
TRAES3BF117100010CFD
TRAES3BF130100020CFD
TRAES3BF179600010CFD
TRAES3BF270400010CFD
TRAES3BF279900010CFD
TRAES3BF279900050CFD
Traes_1DL_C40A7E64B
Traes_5AS_DA35E9F85
Traes_4BL_CB37AF2A2
Traes_4BL_D4004E753
Traes_2DL_6453F3706
Traes_2DL_E0847E88D
Traes_3AS_21B3BAAE7
Traes_3AS_B09E8B029
Traes_3DS_E5937A15B
Traes_5BL_94EE812D7
Traes_2DL_B35AFBB82
Traes_2DL_E9405C407
Traes_3DL_0320AE778
Traes_3DL_70E937EEA
Traes_3DL_5EFEBDBE0
Traes_3AL_88D7C5763
Traes_6BL_3861BBF46
