# Supplementary material for: Spatiotemporal expression patterns of wheat amino acid transporters reveal their putative roles in nitrogen transport and responses to abiotic stress
Source: Sci Rep. 2017 Jul 14;7:5461. doi: 10.1038/s41598-017-04473-3 (PMC5511167; doi:10.1038/s41598-017-04473-3)
Supplement: Supplementary file 3 — Supplementary Table S2 [file 41598_2017_4473_MOESM3_ESM.xls]

## Sheet: Hom_information
Supplementary Table S2.
Classification	Gene ID	Gene ID	Gene ID
Genome	A	B	D	Chromosome	cM	homologue scaffold used for cM
TaAAP1	Traes_1AL_CA17722B6	Traes_1BL_F857E565C	Traes_1DL_1175C306C	1	46.787	A
TaAAP2	Traes_2AL_81F2D0C5D	Traes_2BL_2A9F513B6	Traes_2DL_DC7D17FA4/Traes_2DL_DFBF605BC/Traes_2DL_A05F79AA8/Traes_2DL_0BAAC97CC	2	58.092	A
TaAAP3	Traes_2AL_40505963B/Traes_2AL_BEA1F515B	Traes_2BL_494B4AB35/Traes_2BL_54FA866FD	Traes_2DL_AEC9542A6/Traes_2DL_AD3E8E1C4/Traes_2DL_93F7BF28A	2	59.228	A
TaAAP4.1	Traes_2AL_B9B21DB01/Traes_2AL_75BA2B85B.1	Traes_2BL_A48502C34/Traes_2BL_09118A173.1	Traes_2DL_11CEF7069/Traes_2DL_8A7142982.1	2	59.228	A
TaAAP4.2	Traes_2AL_B9B21DB01/Traes_2AL_75BA2B85B.2	Traes_2BL_A48502C34/Traes_2BL_09118A173.2	Traes_2DL_11CEF7069/Traes_2DL_8A7142982.2	2	59.228	A
TaAAP5	Traes_2AL_A06D9899D*	Traes_2BL_DEFCD4BDC	TaAAP5.D**(large indel insertion)	2	74.319	A
TaAAP6	Traes_2AL_7BDBA1145	Traes_2BL_07A9BD160	Traes_2DL_E7D9F12E0/Traes_2DL_90E6FC6FA	2	81.15	A
TaAAP7.1	Traes_3AS_5379B266E.1	#N/A	#N/A	3	37.753	A
TaAAP7.2	Traes_3AS_5379B266E.2	#N/A	#N/A	3	37.753	A
TaAAP8	Traes_3AL_8DA632616	TRAES3BF098400010CFD_g	Traes_3DL_BDF897C28	3	59.1655	A
TaAAP9	TaAAP9.A	TRAES3BF106400020CFD_g/TRAES3BF107900020CFD_g	TaAAP9.D	3	71.861	A
TaAAP10	Traes_3AL_25A5F6B55	TaAAP10.B	#N/A	3	75.276	A
TaAAP11	TaAAP11.A	TRAES3BF021600180CFD_g	TaAAP11.D	3	75.276	A
TaAAP12	Traes_3AL_C85B529F6	TRAES3BF021600170CFD_g	TaAAP12.D	3	75.276	A
TaAAP13	Traes_4AL_36FAF99DE1	Traes_4BS_C0973D1DA	Traes_4DS_374DADA2A	4	61.015	A
TaAAP14	Traes_5AS_073CAB1CC/Traes_5AS_776E1FEE4/Traes_5AS_21B1A4EAE	Traes_5BL_FDBE12171	#N/A	5	30.698	A
TaAAP15	Traes_5AS_F58AC31EE	TaAAP15.B	Traes_5DL_BB10A3B4B	5	39.337	A
TaAAP16	Traes_6AL_5ADE59E0F	TaAAP16.B	Traes_6DL_0CA95BBB9	6	53.0505	A
TaAAP17	Traes_6AL_278C3E88C/Traes_6AL_EF43B7A00	Traes_6BL_F64D92B02/Traes_6BL_2B9222522/Traes_6BL_3861BBF46	Traes_6DL_C344029BF	6	53.619	A
TaAAP18	Traes_7AS_26CAC27FF	Traes_7BS_4B4DD9FD0/Traes_7BS_E5F156EF0	Traes_7DS_69444D63F	7	50.057	A
TaAAP19	Traes_7AS_7D84AE46E	TaAAP19.B	Traes_7DS_E79C19A51	7	63.3775	A
TaAAP20	Traes_7AL_D24FC3DE3	TaAAP20.B	Traes_7DL_E9D7C13BC	7	67.357	A
TaAAP21	Traes_7AL_E6FBB15C3/Traes_7AL_8B7B9236A	Traes_7BL_01313DED2	Traes_7DL_34B352267	7	67.357	A
TaAAP22	#N/A	#N/A	Traes_7DL_E98317691	7	84.447	A
TaANT1	Traes_2AL_3FEA70BB9	Traes_2BL_68622D93C	Traes_2DL_B35AFBB82/Traes_2DL_E9405C407	2	58.092	A
TaANT2	Traes_2AL_78841AE69	Traes_2BL_CA5D45836	Traes_2DL_F23BBA898	2	59.228	A
TaANT3	Traes_5AL_2C7CD0CA2	Traes_5BL_00A93C428	Traes_5DL_1CD1BF5D7	5	0	A
TaANT4	TaANT4.A	Traes_5BL_57D831CCB	Traes_5DL_EE026513D	5	74.255	A
TaANT5	TaANT5.A	Traes_5BL_672642904	Traes_5DL_F67EE2F00	5	113.328	A
TaANT6	TaANT6.A	Traes_6BL_EF428EFF2	Traes_6DL_2F10CE849	6	52.482	A
TaATLa1.1	Traes_3AL_45A8015CF.1	TRAES3BF032200050CFD/TRAES3BF032200060CFD_g.1	TaATLa1.1	3	61.631	A
TaATLa1.2	Traes_3AL_45A8015CF.2	TRAES3BF032200050CFD/TRAES3BF032200060CFD_g.2	TaATLa1.2	3	61.631	A
TaATLa2	Traes_6AS_212F397F5	Traes_6BS_9E0D3251B	Traes_6DS_B73BE95F4	6	50.208	A
TaATLa3	Traes_6AL_D574D59BC	Traes_6BL_5F6B4EE8B/Traes_6BL_FF88222F6/Traes_6BL_673D7561E	Traes_6DL_CE2327613/Traes_6DL_790458186	6	58.168	A
TaATLa4	Traes_7AS_CE408B10A	Traes_7BS_C473D2C4A	Traes_7DS_B90ABD18C	7	63.946	A
TaATLa5	Traes_7AL_C33195CCB	Traes_7BL_995B43CFA	Traes_7DL_DB979A72F	7	68.493	A
TaATLa6	Traes_7AL_D039B989C	TaATLa6.B	Traes_7DL_377AF30FF	7	107.156	A
TaATLb1	Traes_2AS_C475CC0F9	Traes_2BS_A70DA4BBF	Traes_2DS_8E5665A3E	2	22.751	A
TaATLb2	Traes_2AL_173CB6D521	Traes_2BL_F72ED64FB	Traes_2DL_D7838D343/Traes_2DL_216EA69E1	2	58.66	A
TaATLb3	TaATLb3.A	Traes_2BL_0516DCDA6	Traes_2DL_802C8F6E2/Traes_2DL_6453F3706	2	59.228	A
TaATLb4	Traes_2AL_219852336	Traes_2BL_6C005030A	TaATLb4.D	2	59.228	A
TaATLb5	Traes_2AL_C4C77D3C7	Traes_2BL_C1E0FD3CD	TaATLb5.D	2	61.53	A
TaATLb6	Traes_4AS_5B2AD8285**	#N/A	#N/A	4	23.346	A
TaATLb7	Traes_4AS_9016EEA44	Traes_4BL_685E2C80B/Traes_4BL_165838228	#N/A	4	23.346	A
TaATLb8	Traes_4AS_3E18CE943	Traes_4BL_6C12B3AA1/Traes_4BL_B8AFF0CE3/Traes_4BS_844DF33D6	Traes_4DL_D80773B59	4	23.346	A
TaATLb9	#N/A	#N/A	Traes_4DL_F5CC0669C**(indel)	4	23.914	A
TaATLb10	Traes_5AS_0C1BD0C9F	Traes_5BS_263D46511	Traes_5DS_A6DB4D2AF	5	38.2005	A
TaATLb11	Traes_6AS_B28F01D5E	Traes_6BS_B91B55B00	Traes_6DS_93BB2328E	6	0	A
TaATLb12	Traes_6AL_73243BC5A	Traes_6BL_503A71C96/Traes_6BL_BEF129006	Traes_6DL_448ED5FE6	6	69.721	A
TaATLb13	Traes_6AL_278F9DD5E	Traes_6BL_4B7F1756B	Traes_6DL_D8C428186	6	69.721	A
TaATLb14	Traes_7AS_F440B3F6D/Traes_7AS_1D1183D6F	Traes_7BS_4340DB2EF/Traes_7BS_FE8BE43F9	Traes_7DS_9E256BDFD	7	50.625	A
TaAUX1	Traes_1AS_EC6AB36AC	Traes_1BS_ACC0652C7	Traes_1DS_41F80CF4F	1	44.512	A
TaAUX2	Traes_1AL_38EEA508C	Traes_1BL_E90284CB6	Traes_1DL_F70395059	1	49.061	A
TaAUX3	Traes_3AL_F4B6726BC	TRAES3BF080100190CFD_g	Traes_3DL_FEF2EE874	3	63.905	D
TaAUX4	Traes_4AL_76D45DCBD	Traes_4BS_193C5F22C	Traes_4DS_19FA8C087	4	50.376	A
TaAUX5	Traes_4AS_D7511DC6D	Traes_4BL_D9E97AA3B/Traes_4BL_CB37AF2A2	Traes_4DL_BF0B81D38	4	57.601	A
TaBAT1	Traes_2AL_01EEA15FC	Traes_2BL_519556D5C	Traes_2DL_798325B41/Traes_2DL_9E6DF03A0/Traes_2DL_E0847E88D	2	59.184	A
TaBAT2	Traes_3AS_FACB8A4C6/Traes_3AS_B09E8B029	TaBAT2.B	Traes_3DS_7C185F7ED/Traes_3DS_F7C471D80	3	45.711	A
TaBAT3	Traes_3AL_E95E3E278/Traes_3AL_12863FBD6	TRAES3BF179600010CFD_g	Traes_3DL_0320AE778	3	54.806	A
TaBAT4	Traes_3AL_66A14AEE5/Traes_3AL_AAF026960/Traes_3AL_994D1987E	TRAES3BF279900010CFD_g	TaBAT4.D	3	96.886	A
TaBAT5	TaBAT5.A*	TRAES3BF279900050CFD_g	Traes_3DL_70E937EEA/Traes_3DL_5EFEBDBE0	3	120.843	A
TaBAT6	Traes_3AL_42ABBCE9D/Traes_3AL_B9F514530/Traes_3AL_0D99F031C	TaBAT6.B	Traes_3DL_388E690A0/Traes_3DL_BFF443130	3	120.843	A
TaBAT7	#N/A	TRAES3BF039300160CFD_g/TRAES3BF039300190CFD_g**(indel)	#N/A	3	85.908	B
TaCAT1	#N/A	Traes_1BL_6532808C8	Traes_1DL_F33808179	1	47.767	D
TaCAT2	Traes_2AL_A863FFCDC/Traes_2AL_D510E73FC	Traes_2BL_F409BF020	Traes_2DL_2382DB682	2	58.092	A
TaCAT3	Traes_2AL_A5D4C703E	Traes_2BL_18C1933AF	Traes_2DL_D523361C9/Traes_2DL_F38BA2FE9	2	70.805	A
TaCAT4	Traes_3AS_967BB92801/Traes_3AS_95D28ECA7	TRAES3BF117100010CFD_g	TaCAT4.D	3	53.669	A
TaCAT5	Traes_4AL_950BBBFA8	Traes_4BS_B36D53E8B	Traes_4DS_CD3A1E1DD	4	72.9905	A
TaCAT6	Traes_5AL_9043DA075	Traes_5BL_8CB3F7560	Traes_5DL_A6EC2A121	5	1.137	A
TaCAT7	TaCAT7.A	TaCAT7.B	Traes_5DS_DBB71C2DC	5	25.014	A
TaCAT8	Traes_5AS_D408E8790	Traes_5BS_9384D46B3	Traes_5DS_DEB30669C/Traes_5DS_35A8DC140/Traes_5DS_E7A07F032	5	26.242	A
TaCAT9	Traes_5AL_CAF7F398D	#N/A	Traes_5DL_8B7EC05B7	5	40.028	A
TaCAT10	TaCAT10.A	Traes_5BL_D38730A51	TaCAT10.D	5	42.18	A
TaCAT11	Traes_6AL_1E68C6606	Traes_6BL_41477DA26	Traes_6DL_6C27A6E59	6	52.482	A
TaGAT1	TaGAT1.A	Traes_1BL_FA5E36D21	Traes_1DL_6F940B8A7/Traes_1DL_C40A7E64B.1	1	114.237	A
TaGAT2	Traes_1AL_0DBA14C6C	Traes_1BL_118B6763E	Traes_1DL_6F940B8A7/Traes_1DL_C40A7E64B.2	1	114.237	A
TaGAT3	Traes_3AS_5EF08D1E3/Traes_3AS_21B3BAAE7	TRAES3BF130100020CFD_g*	Traes_3DS_75936F972/Traes_3DS_E5937A15B	3	46.848	A
TaGAT4	Traes_3AL_88D7C5763	TRAES3BF270400010CFD_g	TaGAT4.D	3	67.8835	A
TaLAT1	Traes_2AS_58901E0DC	Traes_2BS_976464577	Traes_2DS_6C351FD1B	2	14.805	A
TaLAT2	TaLAT2.A**	TRAES3BF035200150CFD_g	#N/A	3	19.353	A
TaLAT3	#N/A	Traes_4BL_B42CCCD3A	Traes_4DL_C6EC16328	4	87.845	D
TaLAT4	TaLAT4.A	Traes_5BL_1897802B8/Traes_5BL_94EE812D7	Traes_5DL_0FDE3E580	5	12.504	A
TaLAT5	Traes_5AS_89A21B76E/Traes_5AS_DA35E9F85	Traes_5BS_50A50FBC7	Traes_5DS_5DB217D0C	5	26.242	A
TaLAT6	TaLAT6.A	Traes_5BS_9B355628D	Traes_5DS_CA7EFFF42	5	30.698	A
TaLAT7	Traes_5AL_21B739F34	Traes_5BL_0992ADD0A	Traes_5DL_7953B077C	5	34.125	A
TaLAT8	Traes_4AL_56B8D9731*	Traes_5BL_881B53ED0	Traes_5DL_5AFAF94F9	5	144.765	B
TaLAT9	TaLAT9.A	TaLAT9.B	Traes_6DL_2F85A12A71	6	52.482	A
TaLAT10	Traes_7AS_2BF62E1DE	Traes_7BS_725BE98D0	Traes_7DS_54B335225/Traes_7DS_05F19516D	7	51.193	A
TaLAT11	Traes_7AL_91A8A5DC5	TaLAT11.B	Traes_7DL_946F0EBBA/Traes_7DL_C02223E00	7	82.137	A
TaLHT1	Traes_1AS_25789107B	Traes_1BS_0F4F50C5F	Traes_1DS_7E463CA78	1	36.551	A
TaLHT2	Traes_2AL_D952549E8	Traes_2BL_F855555E8	Traes_2DL_C511AE8BA/Traes_2DL_4F1BF0D17/Traes_2DL_0F29AFB4F/Traes_2DL_D9ED58A32/Traes_2DL_5D1822CA1	2	59.228	A
TaLHT3	Traes_2AL_FF39585E0	Traes_2BL_F99D9CC1A	Traes_2DL_6B53B529E/Traes_2DL_9DF4A995D/Traes_2DL_221A74A1D	2	68.14	A
TaLHT4	TaLHT4.A	Traes_2BL_73F90E676	TaLHT4.D	2	92.517	A
TaLHT5	Traes_5AS_61310FE44	Traes_5BS_B2D28E838/Traes_5BS_497F3CA80	Traes_5DS_8390F804C	5	1.285	A
TaLHT6	Traes_7AS_B261ECC85/Traes_7AS_357FE98BE	Traes_7BS_F3B39F1B8/Traes_7BS_0AA920858	Traes_7DS_4300927A0	7	61.673	A
TaLHT7	Traes_7AL_9F8C57492	Traes_7BL_28C34BF1C	Traes_7DL_F631D2D2E	7	66.22	A
TaLHT8	Traes_7AL_649E6547F	Traes_7BL_71FFD7DB2/Traes_7BL_E6A72120C/Traes_7BL_6EF469A1F	Traes_7DL_30B685267	7	66.22	A
TaProT1	Traes_2AL_3F769FE10	Traes_2BL_8FFBE8AF6	Traes_2DL_AC63FD8BB	2	59.228	A
TaProT2	Traes_3AL_178E7B552	TRAES3BF048800010CFD_g	Traes_3DL_9BAFCADE5	3	77.549	A
TaProT3	Traes_4AL_A1A9045D1	Traes_4BS_83DF7B31C	Traes_4DS_E77045BE8	4	50.376	A
TaTTP1	Traes_2AS_5F6AAF666	Traes_2BS_839727617	Traes_2DS_AE518BCD2	2	60.379	A
TaTTP2	Traes_4AS_1A6574DF6	Traes_4BL_B01346193	Traes_4DL_CBEA7B3E3	4	56.065	B
TaTTP3	Traes_4AS_2FBDD5B23	Traes_4BL_7D37E7483/Traes_4BL_D4004E753	Traes_4DL_B84BC09CF	4	57.601	A
key
*SNP->stop codon = pseudogene
**indel = pseudogene
