# Supplementary material for: Spatiotemporal expression patterns of wheat amino acid transporters reveal their putative roles in nitrogen transport and responses to abiotic stress
Source: Sci Rep. 2017 Jul 14;7:5461. doi: 10.1038/s41598-017-04473-3 (PMC5511167; doi:10.1038/s41598-017-04473-3)
Supplement: Supplementary file 4 — Supplementary Table S3 [file 41598_2017_4473_MOESM4_ESM.xls]

## Sheet: grain_gene
Supplementary Table S3
Class	Endosperm_10DPA	Endosperm_20DPA	central endosperm_20DPA	central endosperm_30DPA	aleurone layer_20DPA	aleurone layer_central endosperm_30DPA	Transfer_cells_20DPA
TaAAP1	3.025e-08	0.00011825	0.742502	0.035965	0.260783	6.78335e-05	0.462331
TaAAP2	25.037	34.8625	10.5434	25.13	22.9333	20.9945	229.4
TaAAP3	2.908	9.58051	2.26488	3.84069	21.1083	12.1333	5.77058
TaAAP4.1	0.66435	45.955	5.95401	9.38415	81.9267	38.71	4.07003
TaAAP4.2	0.41953	23.8593	1.91764	5.69125	55.2314	16.8521	1.75069
TaAAP5	5.13625	0.820328	0.41402	0.341592	0.0995339	1.56631	6.1305
TaAAP6	0.262353	0.948001	0.445513	0.189002	0.556303	0.285014	0.15064
TaAAP7.1	0	0	0.020775	0	0	0	0
TaAAP7.2	0	0	0.020775	0	0	0	0
TaAAP8	2.92271	12.9562	3.70786	10.7959	2.42762	6.60497	5.83616
TaAAP9	1.21293	0.535644	0.186285	0.645018	1.08838	0.507648	3.50485
TaAAP10	0.033	1.515e-83	1.63251e-49	0.005525	2.435e-51	1.58743e-17	6.3e-22
TaAAP11	5.65003e-09	6.29e-23	4.4235e-21	2.32501e-22	3.935e-25	1.93111e-14	1.655e-07
TaAAP12	0.03964	2.8925e-23	4.174e-21	2.325e-22	3.935e-25	0.10475	1.15066e-18
TaAAP13	87.8325	78.4975	66.34	26.7378	68.0833	66.095	25.43
TaAAP14	0.64205	0.649263	0.397501	0.37475	0.536167	0.458031	4.38333
TaAAP15	0.279941	7.087	1.77125	3.58071	21.7295	7.47098	2.02813
TaAAP16	1.13411	7.06446	4.62186	6.24825	2.43156	2.97099	6.24375
TaAAP17	0.0014025	0.0915	0.0455	2.2575e-13	0.0956667	5.376e-05	0.0651563
TaAAP18	2.14813	8.08098	1.09187	5.76136	7.519	8.52761	4.10625
TaAAP19	54.2425	4.97774	4.72581	2.82731	0.00936704	9.3675	87.41
TaAAP20	0.248915	1.33228	2.85001e-58	3.58238	0.074232	3.344	0.320276
TaAAP21	0.422078	22.3699	2.1676	9.86375	40.4312	17.5195	7.88648
TaAAP22	1.075e-25	2.6025e-23	1.185e-46	1.56751e-71	6.33333e-10	7.05e-23	1.4125e-22
TaANT1	0.171675	4.4865	0.655026	0.946003	13.9517	3.0954	0.935823
TaANT2	0.700815	0.833175	0.88255	0.598	0.798667	2.12425	0.543425
TaANT3	1.50356	20.275	2.90908	16.6725	30.8517	33.9545	11.6725
TaANT4	0.278509	2.28525	0.236501	0.615964	5.45102	1.30963	0.908886
TaANT5	1.9065e-39	5.20685	0.304225	0.868145	13.153	1.04888	0.74157
TaANT6	1.11075	1.84655	0.426775	2.26975	1.85962	2.15751	1.35272
TaATLa1.1	0.786352	6.7142	3.67651	1.37056	9.69482	2.4338	1.1955
TaATLa1.2	0.275834	3.496	0.868107	1.356	6.65543	4.43433	0.397853
TaATLa2	3.02525	13.585	10.2275	24.72	10.5092	18.2025	20.925
TaATLa3	0	0	0	0	0	0	0
TaATLa4	4.32925	18.46	16.1403	18.558	19.46	24.5675	12.232
TaATLa5	34.715	12.345	18.53	20.89	11.482	12.535	9.15375
TaATLa6	5.789	4.62789	2.90395	3.00497	8.99	3.60168	6.04575
TaATLb1	0	0	0	0	0.0328833	0.0255	0
TaATLb2	0.851509	7.75525	0.9281	6.19355	4.04772	14.4923	1.27004
TaATLb3	0.159004	0.174271	0.12425	0.08375	0.0762334	0	1.48497
TaATLb4	7.8e-06	6.295e-18	1.73091e-30	6.5e-15	3.39629e-38	1.64501e-34	3.19691e-39
TaATLb5	1.838	3.41426	2.4885	4.39235	0.531986	2.20618	1.14023
TaATLb6	0	0	0	0	0	0	1.6675e-49
TaATLb7	0	0	0	0	0	0	8.68003e-29
TaATLb8	0	0	0	0	0	0	0.43325
TaATLb9	0	0	0	0	0	0	1.3725e-24
TaATLb10	0.1749	0.0522991	0	0.158	0.0147	0.02355	0.325551
TaATLb11	19.68	6.905	10.4987	7.8615	5.28576	6.57011	7.6695
TaATLb12	0.00220758	0.151409	0.01415	0.13715	9.3718e-05	0.099752	0.8336
TaATLb13	10.2677	27.98	14.4492	38.7125	27.0967	44.5425	10.5145
TaATLb14	0.1234	0.2222	0.1345	0.13825	0.5212	0.1372	0.221675
TaAUX1	8.15006e-08	1.43001e-05	8.125e-16	0.195002	0.0392583	0.00100984	0.608305
TaAUX2	4.0456	12.4266	5.46425	1.3053	77.4783	14.575	4.70258
TaAUX3	0.182945	1.25628	0.701678	0.92274	0.514158	0.708684	2.68255
TaAUX4	7.20005e-45	3.675e-15	4.59005e-48	6.105e-33	5.9e-12	0.0010525	7.175e-07
TaAUX5	0.0142528	0.000114505	3.1258e-05	0.186119	0.0968356	9.05748e-08	0.67975
TaBAT1	0.20865	0.0929253	0	0.328505	0.0933461	0.272511	0.435205
TaBAT2	0.0428537	0.186042	0.013625	0.0137758	0.734213	0.167383	0.58507
TaBAT3	5.6585	16.8012	4.51111	9.96558	39.2133	16.15	16.666
TaBAT4	0.253228	0.16725	0.06475	0.137	0.955503	0.419361	0.209975
TaBAT5	9.00008e-47	6e-45	9.20056e-71	0	0.0305	1.92e-05	0.0379
TaBAT6	0	0	0	0	4.38333e-18	1.6e-42	0.045125
TaBAT7	2.2025e-74	0	0	0	2.82e-69	5.2e-59	1.125e-58
TaCAT1	0.070575	0.02285	0.06025	0.03325	0.00915	0	0.1424
TaCAT2	0.03455	0.162325	0	0.1505	0.135467	0.137475	0.313625
TaCAT3	0.683325	0.923307	0.510834	0.345585	0.710141	0.594767	0.622388
TaCAT4	3.025e-05	3.19838	0.00367757	1.22451	1.97195	2.67445	0.170988
TaCAT5	2.23851	2.30713	1.47848	2.23644	3.39833	2.10953	5.7315
TaCAT6	8.57087	10.1625	4.85825	1.87675	19.9167	4.5457	6.3455
TaCAT7	6.19e-56	0	0.03545	0.0382507	0.00815005	0	0.036
TaCAT8	11.9595	26.875	20.4175	34.875	29.5383	35.395	30.2575
TaCAT9	0.038725	0.016775	0.049524	0	1.39667e-38	0.02355	0.498002
TaCAT10	2.90888	1.81738	1.18273	0.355804	2.84952	1.17428	0.802921
TaCAT11	16.7625	16.9475	9.077	15.2175	23.9367	21.74	19.575
TaGAT1	0.00755	1.5405	0.341193	2.3465	0.186367	1.72755	0.1359
TaGAT2	0.26062	2.41864	0.786462	4.2585	0.390856	1.314	0.47825
TaGAT3	0.06575	1.18633	0.1165	1.53803	1.45583	2.10182	0.352425
TaGAT4	0.01745	1.12308	0.07325	0.698752	0.0102667	2.38675	0.217611
TaLAT1	0.37453	0.294739	0.474839	0.635326	0.375588	0.320351	0.392208
TaLAT2	7.95e-83	1.4675e-50	1.425e-65	1.2925e-36	4.6e-26	3.175e-46	5.05e-55
TaLAT3	4.02743e-59	3.4e-44	2.844e-49	1.1375e-41	2.367e-24	3.78045e-49	0.0315
TaLAT4	0.172755	5.24298	1.10063	0.19675	19.6754	1.7665	1.02702
TaLAT5	32.2875	46.275	22.71	31.58	102.6	54.95	35.5
TaLAT6	0.715028	5.157	1.0187	1.51749	9.766	2.58471	2.73583
TaLAT7	10.105	10.0725	9.845	12.8	9.66333	11.68	12.9175
TaLAT8	2.56375e-29	2.88039e-30	3.525e-14	4.50054e-33	4.46333e-21	1.07e-17	1.49743e-24
TaLAT9	1.92365	24.385	2.01043	11.4912	32.6017	25.7575	6.44075
TaLAT10	7.24325	5.51925	5.09475	4.81137	9.96167	8.76225	7.83
TaLAT11	1.00804	1.73905	1.19776	0.381875	2.76817	1.8389	1.06862
TaLHT1	0	0	0	0	2.38333e-62	0	0
TaLHT2	20.29	6.05075	7.89225	0.28975	5.80017	5.07767	3.84625
TaLHT3	0.7195	13.1418	1.13958	8.91087	18.7584	12.065	2.26212
TaLHT4	2.63775e-68	4.4475e-59	0	0	1.48e-57	1.41e-73	1.03501e-61
TaLHT5	0.0155293	0.02115	0.183266	0.3375	0.0293833	0.126975	0.543625
TaLHT6	4.3025e-64	0	0	0.037	5.20001e-70	2.831e-76	0
TaLHT7	0.258411	1.07983	0.34975	0.64304	2.52417	0.851766	0.479324
TaLHT8	0.182088	0.105792	0.0835565	0.23625	0.6495	0.060375	0.20085
TaProT1	9.59191	10.825	4.3879	11.865	15.88	30.4632	6.05387
TaProT2	0	0.026	0.0472512	0.07	0.0656668	0	0
TaProT3	13.7355	14.5354	4.06488	15.063	28.8963	14.1021	46.314
TaTTP1	0.330977	0.208575	0.479	0.231	0.00985	0.0483501	0.04075
TaTTP2	0.0966	0.0931	0	0.359	0.0785167	0.123248	0.481663
TaTTP3	0.560825	1.50175	0.5305	0.027	5.28717	0.58495	0.425642

## Sheet: grain_collate_hom
Supplementary Table S3
A	B	D	Class	REF_20DPA_A	REF_20DPA_B	REF_20DPA_D	10DPA_A	10DPA_B	10DPA_D	TC_20DPA_A	TC_20DPA_B	TC_20DPA_D	SE_30DPA_A	SE_30DPA_B	SE_30DPA_D	SE_20DPA_A	SE_20DPA_B	SE_20DPA_D	AL.SE_30DPA_A	AL.SE_30DPA_B	AL.SE_30DPA_D	AL_20DPA_A	AL_20DPA_B	AL_20DPA_D
Traes_1AL_CA17722B6	Traes_1BL_F857E565C	Traes_1DL_1175C306C	TaAAP1	2.55e-23	1.8625e-21	0.00011825	3.025e-08	7.40006e-25	7.4375e-25	0.104081	0.256	0.10225	0.03475	0.001215	7.3e-10	0.0942318	0.201	0.44727	6.77992e-05	3.425e-08	2.15e-11	0.255783	1.57668e-14	0.005
Traes_2AL_81F2D0C5D	Traes_2BL_2A9F513B6	Traes_2DL_DC7D17FA4_Traes_2DL_DFBF605BC_Traes_2DL_A05F79AA8_Traes_2DL_0BAAC97CC	TaAAP2	16.8175	8.705	9.34	11.2575	7.69	6.0895	112.025	55.75	61.625	12.025	4.8775	8.2275	5.105	2.06085	3.3775	9.95104	5.92568	5.11781	8.19667	5.06167	9.675
Traes_2AL_40505963B_Traes_2AL_BEA1F515B	Traes_2BL_494B4AB35_Traes_2BL_54FA866FD	Traes_2DL_AEC9542A6_Traes_2DL_AD3E8E1C4_Traes_2DL_93F7BF28A	TaAAP3	0.535514	9.045	2.93376e-14	2.14	0.65075	0.11725	0.630576	4.1	1.04	0.687513	3.1175	0.0356757	0.000134831	2.2025	0.06225	0.10941	12.0225	0.00135443	0.897794	19.9667	0.243833
Traes_2AL_B9B21DB01_Traes_2AL_75BA2B85B.1	Traes_2BL_A48502C34_Traes_2BL_09118A173.1	Traes_2DL_11CEF7069_Traes_2DL_8A7142982.1	TaAAP4.1	26.15	7.4675	12.3375	0.00842522	0.066675	0.58925	1.74253	0.458	1.8695	4.3875	2.3119	2.68475	1.73375	1.50526	2.715	17.5925	7.0775	14.04	40.45	10.86	30.6167
Traes_2AL_B9B21DB01_Traes_2AL_75BA2B85B.2	Traes_2BL_A48502C34_Traes_2BL_09118A173.2	Traes_2DL_11CEF7069_Traes_2DL_8A7142982.2	TaAAP4.2	0.49184	10.6925	12.675	0.0790301	0.2495	0.091	0.236143	0.539	0.97555	0.611254	1.4125	3.6675	0.0958851	0.80175	1.02	0.10212	6.7675	9.9825	0.0814351	16.2	38.95
Traes_2AL_A06D9899D	Traes_2BL_DEFCD4BDC	TaAAP5.D	TaAAP5	0.3525	0.4671	0.0007275	3.80375	1.15275	0.17975	4.0625	1.51875	0.54925	0.122075	0.219517	2.675e-17	0.09882	0.20495	0.11025	0.971056	0.59525	5.25293e-19	0.0110338	0.0885	3.58352e-72
Traes_2AL_7BDBA1145	Traes_2BL_07A9BD160	Traes_2DL_E7D9F12E0_Traes_2DL_90E6FC6FA	TaAAP6	0.043	0.905	1.31e-06	0.04875	0.183003	0.0306	8.5e-09	0.14074	0.0099	7.3775e-11	0.189	1.76698e-06	0.0010025	0.44451	7.68266e-20	1.6325e-13	0.285014	3.99826e-17	0.00753333	0.5257	0.02307
Traes_3AS_5379B266E.1	#N_A	#N_A	TaAAP7.1	0	0	0	0	0	0	0	0	0	0	0	0	0.020775	0	0	0	0	0	0	0	0
Traes_3AS_5379B266E.2	#N_A	#N_A	TaAAP7.2	0	0	0	0	0	0	0	0	0	0	0	0	0.020775	0	0	0	0	0	0	0	0
Traes_3AL_8DA632616	TRAES3BF098400010CFD_g	Traes_3DL_BDF897C28	TaAAP8	1.03425	1.47949	10.4425	3e-06	0.267702	2.655	0.55	1.41616	3.87	0.03715	1.78875	8.97	0.205752	0.065608	3.4365	0.00295	1.85177	4.75025	0.148684	0.275767	2.00317
TaAAP9.A	TRAES3BF106400020CFD_g_TRAES3BF107900020CFD_g	TaAAP9.D	TaAAP9	0.185286	0.0579083	0.29245	0.102425	0.64975	0.46075	1.08075	2.385	0.0390996	6.55328e-10	0.364768	0.28025	0.00775	0.033535	0.145	0.215	0.00139175	0.291256	0.114221	0.0349888	0.939167
Traes_3AL_25A5F6B55	TaAAP10.B	#N_A	TaAAP10	1.515e-83	0	0	3.3775e-14	0.033	0	5.875e-32	6.3e-22	0	0.005525	1.1e-09	0	1.19001e-49	4.42507e-50	0	1.575e-17	1.2425e-19	0	8.85e-52	1.55e-51	0
TaAAP11.A	TRAES3BF021600180CFD_g	TaAAP11.D	TaAAP11	5.05e-24	2.8925e-23	2.8925e-23	5.65e-09	5.12581e-18	2.75005e-14	3.525e-58	1.655e-07	2.225e-33	1.36e-27	1.115e-40	2.325e-22	2.495e-22	7.245e-22	3.4495e-21	5.85e-16	1.06758e-18	1.8725e-14	1.31167e-25	1.31167e-25	1.31167e-25
Traes_3AL_C85B529F6	TRAES3BF021600170CFD_g	TaAAP12.D	TaAAP12	6.92706e-73	3.20496e-69	2.8925e-23	5.91975e-24	0.03964	2.6475e-19	3.8e-20	1.5954e-22	1.1125e-18	2.6e-38	4.6e-70	2.325e-22	4.75e-41	7.245e-22	3.4495e-21	7.825e-23	3.775e-34	0.10475	1.31167e-25	1.31167e-25	1.31167e-25
Traes_4AL_36FAF99DE1	Traes_4BS_C0973D1DA	Traes_4DS_374DADA2A	TaAAP13	19.0475	34.775	24.675	37.625	28.2175	21.99	6.3775	11.175	7.8775	2.91025	16.2875	7.54	20.7	28.49	17.15	18.8775	23.835	23.3825	22.1333	23.1	22.85
Traes_5AS_073CAB1CC_Traes_5AS_776E1FEE4_Traes_5AS_21B1A4EAE	Traes_5BL_FDBE12171	#N_A	TaAAP14	0.644	0.00526346	0	0.642	5.035e-05	0	3.225	1.15833	0	0.37475	5.975e-10	0	0.3975	1.13325e-06	0	0.458	3.1115e-05	0	0.536167	7.8732e-12	0
Traes_5AS_F58AC31EE	TaAAP15.B	Traes_5DL_BB10A3B4B	TaAAP15	5.895	1.15916e-07	1.192	0.279018	3.66e-05	0.0008866	1.9185	7.591e-09	0.109625	3.3445	0.145	0.091205	1.3786	1.20041e-07	0.392647	6.5075	5.22501e-07	0.963475	15.3833	0.0661801	6.28
Traes_6AL_5ADE59E0F	TaAAP16.B	Traes_6DL_0CA95BBB9	TaAAP16	1.5645	0.362463	5.1375	0.19675	0.000109	0.93725	0.846	0.55775	4.84	0.7815	0.17925	5.2875	0.55422	0.000644975	4.067	0.236467	0.158022	2.5765	0.178695	0.592869	1.66
Traes_6AL_278C3E88C_Traes_6AL_EF43B7A00	Traes_6BL_F64D92B02_Traes_6BL_2B9222522_Traes_6BL_3861BBF46	Traes_6DL_C344029BF	TaAAP17	5.12502e-16	5.1e-16	0.0915	7.775e-28	0.0014025	1.1625e-27	7.375e-18	0.0394513	0.025705	1.225e-36	1.1325e-13	1.125e-13	3.975e-19	3e-12	0.0455	4e-15	5.35e-05	2.6e-07	8.16667e-20	0.0181667	0.0775
Traes_7AS_26CAC27FF	Traes_7BS_4B4DD9FD0_Traes_7BS_E5F156EF0	Traes_7DS_69444D63F	TaAAP18	3.16	2.8325	2.08848	0.83275	1.141	0.174378	1.53775	2.2275	0.341	2.791	2.8115	0.158857	0.976178	0.115682	1.045e-05	3.04803	2.74275	2.73683	4.70833	1.785	1.02567
Traes_7AS_7D84AE46E	TaAAP19.B	Traes_7DS_E79C19A51	TaAAP19	1.055	1.51975	2.40299	10.2675	17.825	26.15	14.185	23.125	50.1	0.89725	0.31931	1.61075	0.0630568	2.00775	2.655	1.2725	3.4125	4.6825	2.96667e-08	0.00271667	0.00665034
Traes_7AL_D24FC3DE3	TaAAP20.B	Traes_7DL_E9D7C13BC	TaAAP20	0.283775	0.484	0.5645	0.136785	0.08275	0.02938	0.1	0.0113134	0.208962	1.69487	1.78025	0.10725	5.325e-64	1.425e-58	1.425e-58	1.5225	0.98475	0.83675	0.058625	0.015607	8.93528e-11
Traes_7AL_E6FBB15C3_Traes_7AL_8B7B9236A	Traes_7BL_01313DED2	Traes_7DL_34B352267	TaAAP21	17.225	4.56425	0.580601	0.37225	0.000347913	0.04948	6.3975	1.46775	0.021225	5.315	3.0415	1.50725	2.167	6.725e-07	0.0006	9.485	5.68201	2.3525	38.2	1.95167	0.279483
#N_A	#N_A	Traes_7DL_E98317691	TaAAP22	0	0	2.6025e-23	0	0	1.075e-25	0	0	1.4125e-22	0	0	1.56751e-71	0	0	1.185e-46	0	0	7.05e-23	0	0	6.33333e-10
Traes_2AL_3FEA70BB9	Traes_2BL_68622D93C	Traes_2DL_B35AFBB82_Traes_2DL_E9405C407	TaANT1	1.4865	0.52625	2.47375	0.126315	0.0145428	0.0308175	0.16295	0.203873	0.569	0.29	0.47475	0.181253	0.51375	0.0415	0.0997762	1.016	0.77315	1.30625	5.44	3.04667	5.465
Traes_2AL_78841AE69	Traes_2BL_CA5D45836	Traes_2DL_F23BBA898	TaANT2	0.47025	0.362925	4.28975e-08	0.37184	0.328975	6.7e-12	0.198425	0.345	1.40805e-10	0.169785	0.428012	0.000203325	0.01605	0.8665	2.0338e-07	1.5975	0.52675	2.42004e-08	0.164	0.634667	4.07238e-07
Traes_5AL_2C7CD0CA2	Traes_5BL_00A93C428	Traes_5DL_1CD1BF5D7	TaANT3	6.48	6.14	7.655	0.731775	0.001036	0.77075	4.575	4.155	2.94251	7.925	4.655	4.0925	0.82925	1.31	0.769825	14.8638	6.22575	12.865	7.13	10.005	13.7167
TaANT4.A	Traes_5BL_57D831CCB	Traes_5DL_EE026513D	TaANT4	0.8515	1.28975	0.144	6.6575e-06	0.110252	0.16825	0.0041363	0.69125	0.2135	0.20396	0.379	0.0330032	0.04325	0.0455013	0.14775	0.21775	1.00575	0.086125	1.1465	3.53	0.77452
TaANT5.A	Traes_5BL_672642904	Traes_5DL_F67EE2F00	TaANT5	3.2825	0.231225	1.69312	1.74e-39	3.8026e-46	1.66501e-40	0.5125	0.14707	0.082	0.83175	0.03425	0.002145	0.298	0.006225	2.315e-07	0.303625	0.39525	0.35	9.565	1.69333	1.89463
TaANT6.A	Traes_6BL_EF428EFF2	Traes_6DL_2F10CE849	TaANT6	0.374875	0.6695	0.802172	0.61225	0.37125	0.12725	0.0107158	0.5695	0.7725	0.859578	0.831	0.579175	6.8429e-11	0.242525	0.18425	0.1705	1.15001	0.837	0.30095	1.02633	0.532333
Traes_3AL_45A8015CF.1	TRAES3BF032200050CFD_TRAES3BF032200060CFD_g.1	TaATLa1.1	TaATLa1.1	5.8925	0.458403	0.363293	0.755225	0.03025	0.000876832	1.11475	0.074675	0.00607393	0.8345	2.72622e-09	0.536055	3.0725	0.0575001	0.54651	2.07825	0.0639	0.29165	8.62	0.303484	0.771333
Traes_3AL_45A8015CF.2	TRAES3BF032200050CFD_TRAES3BF032200060CFD_g.2	TaATLa1.2	TaATLa1.2	0.7885	0.540002	2.1675	0.1205	0.023675	0.131659	0.0001202	0.053175	0.344557	0.429975	0.0475001	0.878525	0.0468573	0.0377501	0.7835	1.7025	0.250075	2.48175	1.2406	2.80333	2.6115
Traes_6AS_212F397F5	Traes_6BS_9E0D3251B	Traes_6DS_B73BE95F4	TaATLa2	2.8675	5.885	4.8325	0.7875	1.19875	1.039	4.7425	10.24	5.9425	6.875	10.68	7.165	2.225	3.03	4.9725	4.525	8.6625	5.015	0.912532	2.92833	6.66833
Traes_6AL_D574D59BC	Traes_6BL_5F6B4EE8B_Traes_6BL_FF88222F6_Traes_6BL_673D7561E	Traes_6DL_CE2327613_Traes_6DL_790458186	TaATLa3	0	0	0	0	0	0	0	0	0	0	0	0	0	0	0	0	0	0	0	0	0
Traes_7AS_CE408B10A	Traes_7BS_C473D2C4A	Traes_7DS_B90ABD18C	TaATLa4	3.52	10.655	4.285	0.0460001	3.3575	0.92575	1.682	7.92	2.63	3.4555	10.15	4.9525	0.85025	10.4275	4.8625	7.4225	11.0125	6.1325	4.75	10.3217	4.38833
Traes_7AL_C33195CCB	Traes_7BL_995B43CFA	Traes_7DL_DB979A72F	TaATLa5	4.2275	5.8025	2.315	8.4075	17.075	9.2325	2.0975	4.53	2.52625	5.6975	11.9125	3.28	6.455	7.06	5.015	4.1525	5.3975	2.985	3.49833	4.99167	2.992
Traes_7AL_D039B989C	TaATLa6.B	Traes_7DL_377AF30FF	TaATLa6	2.0675	1.04275	1.51764	2.294	1.425	2.07	1.41425	1.6765	2.955	1.15122	0.8415	1.01225	1.56195	0.74825	0.59375	1.31975	0.7585	1.52343	3.42167	2.35833	3.21
Traes_2AS_C475CC0F9	Traes_2BS_A70DA4BBF	Traes_2DS_8E5665A3E	TaATLb1	0	0	0	0	0	0	0	0	0	0	0	0	0	0	0	4.5e-15	3.3e-17	0.0255	1.1185e-12	0.023	0.00988333
Traes_2AL_173CB6D521	Traes_2BL_F72ED64FB	Traes_2DL_D7838D343_Traes_2DL_216EA69E1	TaATLb2	2.41875	4.54775	0.78875	0.0934844	0.722025	0.036	0.52375	0.6085	0.137788	1.18752	2.9935	2.01252	0.25085	0.3975	0.27975	4.30593	7.11508	3.07125	2.755	1.29272	1.90462e-16
TaATLb3.A	Traes_2BL_0516DCDA6	Traes_2DL_802C8F6E2_Traes_2DL_6453F3706	TaATLb3	0.0872606	1.0575e-05	0.087	0.092	0.0670006	3.45e-06	0.355075	0.99	0.139899	0.047	2.775e-10	0.03675	6.72506e-14	0.048	0.07625	0	0	0	5.80283e-08	0.0112333	0.065
Traes_2AL_219852336	Traes_2BL_6C005030A	TaATLb4.D	TaATLb4	3.1475e-18	3.1475e-18	3.38528e-33	7.8e-06	2.1725e-13	2.875e-13	7.83603e-44	6.58386e-41	3.13099e-39	1.975e-32	1.3275e-29	6.5e-15	1.73e-30	1.18774e-38	9.13751e-34	5.02621e-41	7.6e-40	1.645e-34	4.00106e-44	3.26667e-38	1.29612e-39
Traes_2AL_C4C77D3C7	Traes_2BL_C1E0FD3CD	TaATLb5.D	TaATLb5	2.3475	0.900004	0.16676	1.08825	0.749752	1.91073e-09	0.7655	0.364903	0.009825	2.865	1.52735	5.15e-06	2.0975	0.391	5.53314e-17	1.7835	0.422575	0.0001015	0.297503	0.171837	0.0626458
Traes_4AS_5B2AD8285	#N_A	#N_A	TaATLb6	0	0	0	0	0	0	1.6675e-49	0	0	0	0	0	0	0	0	0	0	0	0	0	0
Traes_4AS_9016EEA44	Traes_4BL_685E2C80B_Traes_4BL_165838228	#N_A	TaATLb7	0	0	0	0	0	0	8.6e-29	8.0025e-31	0	0	0	0	0	0	0	0	0	0	0	0	0
Traes_4AS_3E18CE943	Traes_4BL_6C12B3AA1_Traes_4BL_B8AFF0CE3_Traes_4BS_844DF33D6	Traes_4DL_D80773B59	TaATLb8	0	0	0	0	0	0	0.43325	2.935e-34	2.88375e-32	0	0	0	0	0	0	0	0	0	0	0	0
#N_A	#N_A	Traes_4DL_F5CC0669C	TaATLb9	0	0	0	0	0	0	0	0	1.3725e-24	0	0	0	0	0	0	0	0	0	0	0	0
Traes_5AS_0C1BD0C9F	Traes_5BS_263D46511	Traes_5DS_A6DB4D2AF	TaATLb10	2.41e-05	6.854e-10	0.052275	3.77635e-10	0.0059	0.169	7.22763e-07	0.01355	0.312	4.60924e-07	4.33125e-10	0.158	0	0	0	1.8725e-08	1.8425e-08	0.02355	0.00355003	0.00355	0.00760002
Traes_6AS_B28F01D5E	Traes_6BS_B91B55B00	Traes_6DS_93BB2328E	TaATLb11	4.1825	0.544	2.1785	7.495	2.2175	9.9675	3.8375	0.467002	3.365	3.2975	1.82	2.744	6.975	1.44225	2.0815	2.67985	0.387763	3.5025	0.845333	0.398759	4.04167
Traes_6AL_73243BC5A	Traes_6BL_503A71C96_Traes_6BL_BEF129006	Traes_6DL_448ED5FE6	TaATLb12	0.144259	1.82e-22	0.00715	0.00220423	2.2875e-20	3.35e-06	0.815	0.0186	1.69125e-07	0.05239	0.0847604	2.08566e-09	0.0103	1.1425e-17	0.00385	0.09975	9.75951e-18	2.0425e-06	9.3718e-05	1.91067e-23	2.4357e-14
Traes_6AL_278F9DD5E	Traes_6BL_4B7F1756B	Traes_6DL_D8C428186	TaATLb13	8.8975	7.3	11.7825	4.675	1.79025	3.8025	2.9325	5.3975	2.1845	13.55	10.2125	14.95	4.8175	1.84925	7.7825	11.1375	18.5075	14.8975	8.88667	10.835	7.375
Traes_7AS_F440B3F6D_Traes_7AS_1D1183D6F	Traes_7BS_4340DB2EF_Traes_7BS_FE8BE43F9	Traes_7DS_9E256BDFD	TaATLb14	0.0785	0.134475	0.009225	3.225e-20	0.0829	0.0405	1.0245e-20	0.0739125	0.147763	0.0855	0.05275	2.27501e-12	0.049	0.039	0.0465	0.03995	0.09725	2.91321e-11	0.359833	0.161367	1.66479e-14
Traes_1AS_EC6AB36AC	Traes_1BS_ACC0652C7	Traes_1DS_41F80CF4F	TaAUX1	1.04578e-15	1.43e-05	5.30002e-11	1.095e-23	5.525e-13	8.15e-08	0.38	0.033055	0.19525	1.465e-06	5.55e-07	0.195	1.06268e-43	8.125e-16	8.02524e-44	5.38855e-09	0.0010075	2.3325e-06	0.00145833	1.19068e-08	0.0378
Traes_1AL_38EEA508C	Traes_1BL_E90284CB6	Traes_1DL_F70395059	TaAUX2	3.52975	0.901866	7.995	1.15175	0.35485	2.539	1.575	0.312575	2.815	0.054975	0.17025	1.08008	0.973	0.70875	3.7825	6.32125	0.34125	7.9125	22.1833	4.96167	50.3333
Traes_3AL_F4B6726BC	TRAES3BF080100190CFD_g	Traes_3DL_FEF2EE874	TaAUX3	1.0315	0.0986925	0.126083	0.124526	0.049131	0.00928805	1.12825	0.809	0.745302	0.725	0.18513	0.01261	0.141175	0.1885	0.372003	0.479274	0.229411	3.4382e-07	0.190285	0.313693	0.01018
Traes_4AL_76D45DCBD	Traes_4BS_193C5F22C	Traes_4DS_19FA8C087	TaAUX4	1.225e-15	1.225e-15	1.225e-15	2.40002e-45	2.40002e-45	2.40002e-45	1.5975e-21	7.175e-07	1.355e-14	2.035e-33	2.035e-33	2.035e-33	1.53002e-48	1.53002e-48	1.53002e-48	2.4675e-13	1.525e-13	0.0010525	1.96667e-12	1.96667e-12	1.96667e-12
Traes_4AS_D7511DC6D	Traes_4BL_D9E97AA3B_Traes_4BL_CB37AF2A2	Traes_4DL_BF0B81D38	TaAUX5	1.285e-06	0.0001125	7.2e-07	0.00662502	0.007525	0.00010275	0.26325	0.17525	0.24125	0.016137	0.169	0.0009825	3.725e-12	3.125e-05	8e-09	7.325e-11	9.2825e-10	8.95732e-08	9.48333e-07	1.295e-06	0.0968333
Traes_2AL_01EEA15FC	Traes_2BL_519556D5C	Traes_2DL_798325B41_Traes_2DL_9E6DF03A0_Traes_2DL_E0847E88D	TaBAT1	0.0737503	1.2325e-11	0.019175	0.0664	2.85777e-07	0.14225	0.15088	0.007225	0.2771	0.13	5.25e-06	0.1985	0	0	0	0.1055	1.095e-11	0.167011	0.01895	0.0422292	0.0321669
Traes_3AS_FACB8A4C6_Traes_3AS_B09E8B029	TaBAT2.B	Traes_3DS_7C185F7ED_Traes_3DS_F7C471D80	TaBAT2	0.0210251	1.68e-05	0.165	0.00380446	0.0390493	1.06915e-17	0.00727539	0.263	0.314795	4.82545e-09	0.010575	0.00320076	6.675e-12	1.4525e-12	0.013625	0.11725	0.0422075	0.007925	0.119186	0.511168	0.103858
Traes_3AL_E95E3E278_Traes_3AL_12863FBD6	TRAES3BF179600010CFD_g	Traes_3DL_0320AE778	TaBAT3	10.1775	1.03375	5.59	2.715	1.4615	1.482	9.35	0.475975	6.84	4.1525	0.440575	5.3725	2.527	0.323613	1.6605	7.835	2.32	5.995	21.7833	2.96333	14.4667
Traes_3AL_66A14AEE5_Traes_3AL_AAF026960_Traes_3AL_994D1987E	TRAES3BF279900010CFD_g	TaBAT4.D	TaBAT4	4.55e-10	0.16725	3.65e-08	2.285e-14	0.178275	0.0749525	3.45e-12	0.205	0.004975	1.18e-11	0.031	0.106	6.40007e-10	0.06475	2.72636e-10	3.55e-05	0.419325	8.35e-08	3.16667e-06	0.785667	0.169833
TaBAT5.A	TRAES3BF279900050CFD_g	Traes_3DL_70E937EEA_Traes_3DL_5EFEBDBE0	TaBAT5	0	6e-45	1.80975e-74	3.80151e-62	7.65008e-52	9e-47	1.7525e-21	2.005e-24	0.0379	0	0	0	0	9.2e-71	5.65e-75	4.675e-16	9.2e-19	1.92e-05	1.40667e-35	9.15e-25	0.0305
Traes_3AL_42ABBCE9D_Traes_3AL_B9F514530_Traes_3AL_0D99F031C	TaBAT6.B	Traes_3DL_388E690A0_Traes_3DL_BFF443130	TaBAT6	0	0	0	0	0	0	6e-12	0.045125	8.425e-12	0	0	0	0	0	0	1.6e-42	0	0	4.38333e-18	0	0
#N_A	TRAES3BF039300160CFD_g_TRAES3BF039300190CFD_g	#N_A	TaBAT7	0	0	0	0	2.2025e-74	0	0	1.125e-58	0	0	0	0	0	0	0	0	5.2e-59	0	0	2.82e-69	0
#N_A	Traes_1BL_6532808C8	Traes_1DL_F33808179	TaCAT1	0	0.02285	3.475e-11	0	0.070575	2.3644e-15	0	0.1424	3.15445e-11	0	2.04e-13	0.03325	0	0.06025	2.49325e-13	0	0	0	0	0.00915	9.7e-16
Traes_2AL_A863FFCDC_Traes_2AL_D510E73FC	Traes_2BL_F409BF020	Traes_2DL_2382DB682	TaCAT2	0.12425	0.038075	1.2175e-16	4.4575e-16	0.013575	0.020975	0.067	0.246625	8.03833e-14	0.0935	0.057	6.275e-13	0	0	0	0.074975	0.0625	4.73103e-11	0.124667	0.0108	2.33392e-17
Traes_2AL_A5D4C703E	Traes_2BL_18C1933AF	Traes_2DL_D523361C9_Traes_2DL_F38BA2FE9	TaCAT3	0.45575	0.300452	0.167105	0.25675	0.146575	0.28	0.193915	0.147251	0.281222	0.219725	0.120757	0.00510227	0.2995	8.375e-05	0.21125	0.173664	0.0546028	0.3665	0.123638	0.0446695	0.541833
Traes_3AS_967BB92801_Traes_3AS_95D28ECA7	TRAES3BF117100010CFD_g	TaCAT4.D	TaCAT4	1.77825	0.352625	1.0675	3.025e-05	6.725e-16	6.425e-23	0.0757634	2.05504e-08	0.095225	0.74975	0.161808	0.312957	0.0036775	4.62347e-13	7.2e-08	1.63275	0.068575	0.973125	1.78667	1.565e-12	0.185283
Traes_4AL_950BBBFA8	Traes_4BS_B36D53E8B	Traes_4DS_CD3A1E1DD	TaCAT5	0.92	0.5599	0.827228	0.68975	0.581762	0.967	0.99775	2.1525	2.58125	0.5363	0.425142	1.275	0.337876	0.3601	0.7805	0.5085	1.0365	0.564525	1.17933	1.13417	1.08483
Traes_5AL_9043DA075	Traes_5BL_8CB3F7560	Traes_5DL_A6EC2A121	TaCAT6	3.99	3.165	3.0075	3.66437	1.4805	3.426	2.73	1.7005	1.915	0.23175	1.13275	0.51225	2.1515	1.0855	1.62125	1.0865	1.0002	2.459	6.15167	5.49167	8.27333
TaCAT7.A	TaCAT7.B	Traes_5DS_DBB71C2DC	TaCAT7	0	0	0	2.055e-56	2.0675e-56	2.0675e-56	7.725e-13	0.036	1.69e-08	7.45e-07	0.03825	8.6e-14	0.017675	0.017775	2.0675e-08	0	0	0	0.00406667	0.00408333	5.11667e-08
Traes_5AS_D408E8790	Traes_5BS_9384D46B3	Traes_5DS_DEB30669C_Traes_5DS_35A8DC140_Traes_5DS_E7A07F032	TaCAT8	4.695	14.5325	7.6475	0.927	7.295	3.7375	7.41	15.3	7.5475	6.9	14.225	13.75	2.3075	12.2	5.91	7.555	16.325	11.515	4.77667	15.85	8.91167
Traes_5AL_CAF7F398D	#N_A	Traes_5DL_8B7EC05B7	TaCAT9	0.016775	0	2.305e-14	0.0275	0	0.011225	0.498	0	1.595e-06	0	0	0	2.4025e-05	0	0.0495	0.02355	0	1.535e-14	1.08e-49	0	1.39667e-38
TaCAT10.A	Traes_5BL_D38730A51	TaCAT10.D	TaCAT10	1.11425	0.116802	0.586325	0.8035	1.39837	0.707	0.601765	0.0774823	0.123674	0.291825	0.028775	0.0352041	0.571	0.00198266	0.60975	0.71825	0.446486	0.00954393	1.14033	0.778017	0.931167
Traes_6AL_1E68C6606	Traes_6BL_41477DA26	Traes_6DL_6C27A6E59	TaCAT11	5.755	6.8175	4.375	7.1875	6.72	2.855	5.025	9.2775	5.2725	6.8375	4.875	3.505	4.1625	3.27	1.6445	9.4925	7.82	4.4275	7.025	11.155	5.75667
TaGAT1.A	Traes_1BL_FA5E36D21	Traes_1DL_6F940B8A7_Traes_1DL_C40A7E64B.1	TaGAT1	1.5625e-31	0.18725	1.35325	0	0	0.00755	0	1.005e-71	0.1359	2.02003e-25	0.0765	2.27	0	0	0.341193	0.10925	0.177804	1.4405	0	0	0.186367
Traes_1AL_0DBA14C6C	Traes_1BL_118B6763E	Traes_1DL_6F940B8A7_Traes_1DL_C40A7E64B.2	TaGAT2	0.404506	0.369388	1.64475	0.0828451	0.170875	0.0069	0.0535	0.077	0.34775	0.97875	1.61475	1.665	1.84501e-12	0.000462025	0.786	0.157001	0.1275	1.0295	0.14614	9.93061e-05	0.244617
Traes_3AS_5EF08D1E3_Traes_3AS_21B3BAAE7	TRAES3BF130100020CFD_g	Traes_3DS_75936F972_Traes_3DS_E5937A15B	TaGAT3	0.258	1.10803e-21	0.928325	0.03825	5.25e-30	0.0275	0.071675	1.9975e-19	0.28075	0.346155	0.003125	1.18875	4.525e-11	2.62511e-20	0.1165	0.603142	0.008425	1.49025	0.562667	2.31667e-18	0.893167
Traes_3AL_88D7C5763	TRAES3BF270400010CFD_g	TaGAT4.D	TaGAT4	0.9627	0.160383	2.18625e-13	0.01745	2.06e-16	2.95e-13	0.2155	0.000176	0.001935	0.67275	0.0260019	1.35033e-10	0.07325	5.975e-22	4.525e-13	1.49175	0.895	2.40539e-14	8.75e-13	0.0102667	7.01667e-16
Traes_2AS_58901E0DC	Traes_2BS_976464577	Traes_2DS_6C351FD1B	TaLAT1	0.27725	1.44301e-05	0.017475	0.37453	1.271e-16	1.39754e-10	0.269825	0.0645	0.0578829	0.48425	0.0258257	0.12525	0.474	8.9827e-10	0.000839419	0.224653	0.000323523	0.095375	0.0323012	0.343	0.000287333
TaLAT2.A	TRAES3BF035200150CFD_g	#N_A	TaLAT2	1.4675e-50	1.205e-58	0	0	7.95e-83	0	0	5.05e-55	0	1.2925e-36	2.0675e-44	0	1.425e-65	7.575e-72	0	3.175e-46	9.225e-55	0	4.6e-26	3.60085e-50	0
#N_A	Traes_4BL_B42CCCD3A	Traes_4DL_C6EC16328	TaLAT3	0	5.37748e-54	3.4e-44	0	2.43e-62	4.025e-59	0	0.0315	1.36e-43	0	1.1375e-41	2.5e-47	0	2.844e-49	6.9e-56	0	2.5e-49	1.28045e-49	0	1.1445e-24	1.2225e-24
TaLAT4.A	Traes_5BL_1897802B8_Traes_5BL_94EE812D7	Traes_5DL_0FDE3E580	TaLAT4	0.090475	0.615	4.5375	0.171	1.23155e-23	0.001755	2.14e-05	3.425e-14	1.027	6.525e-11	1.247e-15	0.19675	2.46025e-25	0.31175	0.788875	2.04483e-24	0.11825	1.64825	0.0382833	1.13383	18.5033
Traes_5AS_89A21B76E_Traes_5AS_DA35E9F85	Traes_5BS_50A50FBC7	Traes_5DS_5DB217D0C	TaLAT5	14.525	19.425	12.325	10.1125	9.15	13.025	12.045	10.58	12.875	10.0975	12.675	8.8075	7.1925	7.785	7.7325	17.625	21.1	16.225	30.7667	45.65	26.1833
TaLAT6.A	Traes_5BS_9B355628D	Traes_5DS_CA7EFFF42	TaLAT6	3.2225	0.753	1.1815	0.262289	0.000738525	0.452	1.06875	0.588825	1.07825	0.506084	0.768525	0.242878	0.86625	0.1453	0.00715002	1.55615	0.8296	0.198957	6.20167	2.08233	1.482
Traes_5AL_21B739F34	Traes_5BL_0992ADD0A	Traes_5DL_7953B077C	TaLAT7	4.16	3.0475	2.865	3.7225	3.425	2.9575	4.72	4.235	3.9625	4.7	3.915	4.185	4.71	2.4175	2.7175	4.1575	3.1175	4.405	3.67167	2.77667	3.215
Traes_4AL_56B8D9731	Traes_5BL_881B53ED0	Traes_5DL_5AFAF94F9	TaLAT8	2.88038e-30	7.40405e-38	1.23752e-35	1.375e-31	2.55e-29	1.9975e-39	1.49475e-24	2.4355e-27	2.3975e-28	4.50051e-33	1.7791e-38	1.1445e-38	3.525e-14	3.125e-27	9.65e-30	5.525e-18	4.45018e-41	5.175e-18	1.515e-21	1.525e-21	1.42333e-21
TaLAT9.A	TaLAT9.B	Traes_6DL_2F85A12A71	TaLAT9	9.51	8.02	6.855	1.24075	0.65876	0.024139	3.45025	2.6975	0.293002	4.0375	4.6825	2.77125	0.987506	0.980112	0.0428133	8.57	9.6875	7.5	16.0467	11.45	5.105
Traes_7AS_2BF62E1DE	Traes_7BS_725BE98D0	Traes_7DS_54B335225_Traes_7DS_05F19516D	TaLAT10	2.055	1.38925	2.075	3.085	1.11575	3.0425	3.2775	1.4925	3.06	2.5625	0.684375	1.5645	1.8805	1.16175	2.0525	5.365	1.14725	2.25	3.1	3.16667	3.695
Traes_7AL_91A8A5DC5	TaLAT11.B	Traes_7DL_946F0EBBA_Traes_7DL_C02223E00	TaLAT11	9.85073e-20	0.60355	1.1355	0.19	0.26452	0.553525	0.02875	0.746575	0.29329	2.11968e-18	0.2735	0.108375	3.65007e-14	1.0615	0.13626	0.00015425	0.49975	1.339	1.57269e-21	0.194834	2.57333
Traes_1AS_25789107B	Traes_1BS_0F4F50C5F	Traes_1DS_7E463CA78	TaLHT1	0	0	0	0	0	0	0	0	0	0	0	0	0	0	0	0	0	0	4.98333e-73	2.38333e-62	0
Traes_2AL_D952549E8	Traes_2BL_F855555E8	Traes_2DL_C511AE8BA_Traes_2DL_4F1BF0D17_Traes_2DL_0F29AFB4F_Traes_2DL_D9ED58A32_Traes_2DL_5D1822CA1	TaLHT2	3.31775	2.19025	0.542753	10.245	5.3375	4.7075	1.93625	1.32675	0.58325	0.18325	0.1065	1.615e-10	3.96	2.17225	1.76	2.48942	1.60608	0.982175	2.39833	2.598	0.803833
Traes_2AL_FF39585E0	Traes_2BL_F99D9CC1A	Traes_2DL_6B53B529E_Traes_2DL_9DF4A995D_Traes_2DL_221A74A1D	TaLHT3	0.54425	7.8575	4.74	1.46153e-11	0.06425	0.65525	0.1197	1.8345	0.307915	1.00212	6.6075	1.30125	1.43002e-09	0.461075	0.6785	2.06	7.97625	2.02875	0.495017	9.10833	9.155
TaLHT4.A	Traes_2BL_73F90E676	TaLHT4.D	TaLHT4	3.325e-73	4.4475e-59	2.0425e-68	2.4825e-68	1.89e-76	1.5525e-69	2.925e-68	1.035e-61	1.0825e-66	0	0	0	0	0	0	0	1.41e-73	0	2.51667e-58	1.22833e-57	3.61333e-72
Traes_5AS_61310FE44	Traes_5BS_B2D28E838_Traes_5BS_497F3CA80	Traes_5DS_8390F804C	TaLHT5	0.02115	2.525e-23	1.22e-21	0.0155	9.25e-23	2.925e-05	0.45525	1.60185e-16	0.088375	0.11575	3.9825e-08	0.22175	0.0705159	2.16e-15	0.11275	0.11825	2.83153e-23	0.008725	0.01105	3.65e-15	0.0183333
Traes_7AS_B261ECC85_Traes_7AS_357FE98BE	Traes_7BS_F3B39F1B8_Traes_7BS_0AA920858	Traes_7DS_4300927A0	TaLHT6	0	0	0	1.4075e-64	1.4875e-64	1.4075e-64	0	0	0	2e-23	1.8075e-17	0.037	0	0	0	9.05e-78	2.65e-76	9.05e-78	0	5.2e-76	5.2e-70
Traes_7AL_9F8C57492	Traes_7BL_28C34BF1C	Traes_7DL_F631D2D2E	TaLHT7	0.431333	0.599001	0.0495	0.097375	0.128286	0.03275	0.119839	0.316675	0.04281	0.245	0.386425	0.011615	0.2815	0.06825	4.05001e-07	0.181766	0.67	1.25475e-15	1.822	0.625667	0.0765
Traes_7AL_649E6547F	Traes_7BL_71FFD7DB2_Traes_7BL_E6A72120C_Traes_7BL_6EF469A1F	Traes_7DL_30B685267	TaLHT8	0.0537718	2.015e-05	0.052	0.0983375	0.037	0.04675	1.7867e-20	0.0786	0.12225	0.19	0.04625	2.55075e-09	0.0162825	0.01442	0.052854	0.0301875	0.0009375	0.02925	0.334333	0.114333	0.200833
Traes_2AL_3F769FE10	Traes_2BL_8FFBE8AF6	Traes_2DL_AC63FD8BB	TaProT1	5.2825	3.23	2.3125	7.725	1.314	0.552906	4.27	0.746375	1.0375	6.555	2.075	3.235	2.7875	1.3597	0.240705	16.1325	5.53587	8.7948	8.015	4.295	3.57
Traes_3AL_178E7B552	TRAES3BF048800010CFD_g	Traes_3DL_9BAFCADE5	TaProT2	0	3e-09	0.026	0	0	0	0	0	0	9.75e-18	0.033	0.037	0.04725	2.775e-12	1.185e-06	0	0	0	0.00451674	0.0120334	0.0491167
Traes_4AL_A1A9045D1	Traes_4BS_83DF7B31C	Traes_4DS_E77045BE8	TaProT3	0.419675	2.47575	11.64	1.3605	6.9125	5.4625	1.664	14.35	30.3	1.07153	2.749	11.2425	0.250875	1.2115	2.6025	1.17338	3.02375	9.905	2.60967	6.35333	19.9333
Traes_2AS_5F6AAF666	Traes_2BS_839727617	Traes_2DS_AE518BCD2	TaTTP1	0.15375	0.003575	0.05125	0.0172275	4.72505e-18	0.31375	0.04075	4.975e-21	6.175e-11	0.231	1.42219e-18	1.78501e-09	0.44775	8.40001e-11	0.03125	0.0176	5.925e-16	0.0307501	7.38333e-29	0.00985	5.06667e-21
Traes_4AS_1A6574DF6	Traes_4BL_B01346193	Traes_4DL_CBEA7B3E3	TaTTP2	0.04225	0.05085	9.23875e-29	0.017075	0.056925	0.0226	0.0261625	0.4555	1.59e-16	0.292	0.0670001	8.88125e-14	0	0	0	0.0014975	0.12175	5.275e-19	0.0513833	0.0271333	5e-16
Traes_4AS_2FBDD5B23	Traes_4BL_7D37E7483_Traes_4BL_D4004E753	Traes_4DL_B84BC09CF	TaTTP3	0.22725	1.2745	3.85e-07	0.28175	0.2645	0.014575	0.01815	0.2785	0.128993	0	1.9175e-31	0.027	1.097e-12	0.4955	0.035	3.325e-23	0.58425	0.0007	1.265e-09	4.8	0.487167

## Sheet: choulet_tissues_gene
Supplementary Table S3
Class	grain_Z71	grain_Z75	grain_Z85	leaf_Z10	leaf_Z23	leaf_Z71	root_Z10	root_Z13	root_Z39	spike_Z32	spike_Z39	spike_Z65	stem_Z30	stem_Z32	stem_Z65
TaAAP1	2.3393	6.065	0.0195	26.27	23.14	46.75	11.95	48.53	48.99	13.48	39.7	15.395	66	14.78	7.515
TaAAP2	23.375	48.05	0.295647	1.5815	2.667	1.3108	3.5055	31.295	28.46	26.395	13.945	5.1015	8.61	23.08	9.55
TaAAP3	11.4875	32.555	12.8655	40.3	38.8	82.3	15.7	115.45	88.15	18.31	29.705	18.475	89.95	36.175	66.9
TaAAP4.1	16.5	15.77	30.06	8.7075	7.411	51	32.5445	30.2295	25.012	0.97	2.36375	12.9	5.4765	21.2615	17.293
TaAAP4.2	9.889	10.175	11.8979	6.47338	2.58214	24.8218	16.0305	12.6373	15.2565	1.0114	2.03703	7.7685	4.4955	9.75569	4.3495
TaAAP5	0.0193501	0.0882505	3.56e-24	1.745e-49	5.133e-50	3.345e-24	0.01365	9.915e-24	4.0324e-28	4.115e-13	0.284	1.42975e-44	1.15079e-52	2.33503e-35	4.215e-29
TaAAP6	20.37	5.2595	0.314746	6.32	4.642	12.785	7.53	18.135	18.945	0.373525	5.4445	4.67335	3.08465	7.6025	7.1569
TaAAP7.1	0	0	0	0	0	0	1.89	15.805	11.895	0	0.0152	0	0	0	0
TaAAP7.2	0	0	0	0	0	0	0.009562	1.0715	0.4845	0	1.53e-34	0	0	0	0
TaAAP8	4.3616	8.7938	15.335	0.65425	1.19367	0.8805	0.9294	16.617	14.9945	0.22005	2.7416	0.91165	0.33165	1.8015	1.361
TaAAP9	4.28083	5.1315	0.49705	3.2545	5.5365	10.825	15.67	35.685	33.105	9.91	25.28	4.8545	63.1	14.915	14.1
TaAAP10	7.99	0.075574	0	4.83	9.25	5.815	9.5	118.65	100.75	9.405	12.685	10.2455	36.15	117.6	2.4125
TaAAP11	24.35	0.15877	0	6.015	17.585	5.5965	12.022	130.4	102.8	27.535	10.165	3.73635	25.34	89.55	1.24
TaAAP12	25.4	0.057615	0	11.04	29.46	4.032	8.565	161.825	114.04	25.495	18.72	4.0685	27.35	75.55	2.62355
TaAAP13	281.5	208.5	69.33	22.77	23.03	171.8	13.0505	2.876	3.28145	87.4	134.2	339	20.59	60.45	25.19
TaAAP14	1.586	4.2146	0.020875	2.027	6.5	5.075	14.5955	100.8	103.25	6.71	21.82	7.525	73.3	29.75	58.85
TaAAP15	90.4485	53.9145	1.90428	27.981	169.494	121.813	167.285	93.86	106.19	56.5921	11.7074	38.325	41.03	402.09	22.05
TaAAP16	6.147	6.993	1.62665	0.883	0.70335	1.62275	8.015	43.83	32.935	0.27155	1.0163	12.34	1.4145	5.0915	6.9915
TaAAP17	1.50637	0.517396	9.88283e-46	1.04415	2.477	2.905	0.740375	24.5205	20.145	1.47436	3.97063	2.4803	2.43788	4.25156	2.1435
TaAAP18	17.545	3.12005	19.2	0.28635	1.1379	1.6865	69	43.055	39.855	0.0537029	2.4815	7.0575	0.0679589	0.571114	0.071762
TaAAP19	1.3965	3.52662	9.05e-06	4.66001e-57	6.76213e-54	1.1745e-23	0.203135	3.14143e-08	4.46175e-26	0.0118431	0.701268	2.54539e-06	8.48892e-62	0.0003615	0.0421
TaAAP20	99.15	7.9385	35.2	14.015	19.11	38.11	16.28	22.78	24.445	5.51	7.425	45.15	4.0566	36.36	58.84
TaAAP21	5.925	11.58	91	0.0815497	0.407	1.379	0.369385	4.20263	1.60705	0.8611	2.6245	23.135	1.757	2.4808	0.14694
TaAAP22	0.875	0.0581	2.385e-77	0.563	1.87	0.3035	1.021	9.065	9.805	1.605	0.9565	0.115	3.245	5.59	0.2905
TaANT1	12.255	5.245	6.0095	6.96	13.075	15.325	8.85	22.965	18.235	6.88	13.925	17.665	10.335	20.77	12.9
TaANT2	2.67999	0.660779	4.293	4.99805	3.83319	1.581	0.8738	0.8855	0.65675	4.2565	3.898	2.812	4.4949	3.04247	2.3388
TaANT3	3.27195	7.511	67.15	1.30495	5.36	9.4335	1.53	2.0865	1.95475	4.4385	4.4725	7.24	1.10995	13.161	13.8
TaANT4	33.125	5.136	17.9285	7.503	5.1425	13.1	13.9	26.285	19.52	2.74365	6.775	12.49	5.7765	14.5	4.19085
TaANT5	4.91	5.147	4.63	7.925	5.245	12.705	21.41	31.755	28.62	3.416	2.1266	4.291	4.496	14.965	4.637
TaANT6	62.6	5.6845	37.38	37.095	37.32	31.69	43.805	35.7	37.725	38.64	19.65	30.08	26.245	112.5	32.765
TaATLa1.1	8.825	4.25995	5.38915	17.915	8.075	17.4696	51.525	26.395	25.735	0.86267	3.087	6.5325	29.225	47.485	2.89005
TaATLa1.2	10.1055	3.09494	6.65502	16.62	5.319	3.81704	22.46	9.1445	10.2195	1.94428	1.48611	3.033	9.971	17.5885	1.08665
TaATLa2	23.445	29.835	93.1	20.32	20.18	49.325	162.25	86.75	87.1	27.815	28.075	17.225	18.17	30.635	8.99
TaATLa3	0	0.070025	0	0	0	0	0	0.0393001	0.0189078	0	0	17.575	0.0152547	0.021698	0.0388
TaATLa4	28.82	16.439	20.46	10.628	29.575	56.49	19.505	27.125	31.6	17.745	37.77	43.125	21.87	51.355	89.35
TaATLa5	154.1	39.915	8.0915	128.55	183.75	168.35	245.25	425.2	525.6	25.105	46.6	59.15	113.5	97.45	85.775
TaATLa6	35.575	7.57	4.949	11.545	17.775	12.705	33.36	49.3	44.585	25.84	31.21	21.67	21.895	56.2	16.755
TaATLb1	0.07895	0	0	3.31575	72.845	23.09	0.299195	1.444	1.125	0.0129001	0.0121712	0	1.03315	0.339	0.54172
TaATLb2	1.7825	1.56812	36.54	9.75	7.535	2.05122	4.5085	5.1655	5.0235	7.66	6.0785	2.941	2.1195	6.1745	1.70066
TaATLb3	0.762725	2.947	0	0.481052	0.5615	0.466517	0	0	0	0	0	1.19183	0	0.02415	0.194418
TaATLb4	1.8568	0.002635	0.0933	5.4415	0.397167	4.8075	0.351445	0.381054	0.36854	0.054935	0.02164	1.19393	2.7275	3.82215	5.977
TaATLb5	9.01725	3.01923	0.462825	4.1775	2.997	4.73785	3.323	3.476	2.2365	3.752	3.92065	7.01	0.67586	4.1915	3.10201
TaATLb6	1.9e-10	1.005e-33	1.01e-46	0	2.21	1.4445	0.084695	1.04118e-31	0.0595	0.0001575	0.51	0.0535	5.85e-30	8.6285e-35	0
TaATLb7	0.0139	4.67e-07	1.65e-13	8.65004e-22	0.5744	1.65235	0.0695	0.296	0.3886	0.039	0.01935	2.1405	1.565e-18	0.313012	0
TaATLb8	11.6199	1.87	0.12285	0.179578	4.4435	2.30911	0.0654	1.509	2.18	4.211	6.7225	8.454	0.45395	3.19785	0
TaATLb9	2.315e-21	1.33e-28	3.85e-23	1.2625e-32	0.065435	0.30195	5.05e-37	5.15073e-28	2.4e-12	0.03815	0.0098	2.5e-08	2.869e-29	1.81139e-26	0
TaATLb10	0.92416	0.329	0.0156	1.81	0.10325	0.396425	0.044	0.0840059	0.0343502	0.195435	6.205	1.9575	0.0247	0.0929	0.61325
TaATLb11	38.585	15.435	6.36313	43.285	25.495	22.993	94.85	90.75	90.45	5.819	16.025	47.45	41.69	24.515	16.7
TaATLb12	0.13385	5.5405e-18	5.635e-20	1.34551	12.0355	1.52101	0.433296	0.0957	0.1575	0.3005	0.74605	0.7615	0.2405	0.59145	0.224759
TaATLb13	39.55	31.64	38.145	28.995	17.335	79.75	77.9	35	36.66	38.55	79.05	69.435	28.38	25.7	9.08
TaATLb14	0.7896	0.362062	0.13124	2.7951	3.0345	0.89945	12.02	10.04	10.816	3.898	13.538	2.5538	8.37	7.235	8.334
TaAUX1	0.000362386	7.795	1.26826	3.501	3.1065	0.00625	27.75	26.54	32.3	23.57	3.103	0.604759	21.55	5.705	0.0327
TaAUX2	17.715	16.831	7.366	0.08539	0.64345	0.6809	3.9655	19.345	18.005	1.76006	2.07701	0.798752	2.58305	6.668	5.86
TaAUX3	40.14	9.8	6.457	84.8	77.75	60.205	139.7	159.95	171.65	46.52	103.1	75.2	160.75	289.4	906
TaAUX4	0.201936	0.307016	0.0120309	2.818	1.82255	0.00361385	32.62	30.4	35.945	3.115	8.879	0.0891675	8.795	6.729	2.064e-28
TaAUX5	6.49845	2.75744	0.74525	2.3055	2.916	9.98514e-07	6.22	7.55	6.72	20.88	6.7475	1.79305	24.21	5.555	0.759
TaBAT1	6.8965	1.65257	1.78861	0.395145	0.5758	1.6855	15.57	17.055	18.235	0.65625	0.690325	1.50475	0.49342	1.11983	0.239725
TaBAT2	14.995	5.427	0.0452953	26.235	8.7925	3.092	41.4	59.1	58.69	4.532	14.165	5.81228	17.875	29.38	9.995
TaBAT3	3.348	8.7015	9.005	4.209	1.94	8.385	9.7145	21.28	19.36	2.994	4.46	5.4125	4.965	5.885	1.0711
TaBAT4	0.598515	0.3613	7.28	2.3875	1.07166	8.522	2.5585	2.775	3.3522	0.26537	0.4335	1.66364	0.288	0.68972	1.5092
TaBAT5	0.01785	0.03015	0.418	3.2042e-44	7.05e-14	0.0567122	0.8935	4.60455	4.737	8.1085e-49	2.01e-06	4.6656e-06	0.267813	0.43655	1.715e-60
TaBAT6	0.414	0.211975	0.07265	0.000585	0.765326	1.8559	2.09185	4.4885	4.073	0.052062	0.8045	0.655	0.2963	0.182635	0.22052
TaBAT7	0	0	3.34e-25	1.215e-67	0	7.85e-41	6.05e-33	2.98e-31	0.02405	1.156e-67	0	0.04125	0	0	0
TaCAT1	0.07005	0.0255504	0	1.014	0.667	0.2655	0.459	0.661	0.491	0.418	0.363	0.2205	0.2545	0.05755	0.11145
TaCAT2	0.3177	0.21712	1.1303	0.44515	0.25965	0.3286	1.10218	3.7025	3.7285	1.9835	1.8355	0.22635	1.169	0.2107	0.02985
TaCAT3	2.078	1.0418	1.384	2.6851	3.374	5.795	2.84731	3.267	3.1945	0.966295	5.3	1.5195	1.3824	8.494	4.615
TaCAT4	2.585	1.0231	15.0415	6.2822	10.91	41.815	2.046	5.4165	4.696	0.272742	1.12585	6.27	1.271	2.5805	9.935
TaCAT5	8.655	1.726	1.2729	33.74	9.725	4.0785	5.9275	3.628	3.7565	6.36	10.59	7.179	9.241	7.8265	20.185
TaCAT6	2.9975	9.215	4.233	1.262	1.5515	1.8405	9.05	11.68	13.079	1.6585	5.703	2.3215	1.2573	12.155	11.963
TaCAT7	2.93e-07	2.71002e-61	0.02035	0	1.01e-66	0.03915	1.60501e-08	0.13805	0.247	0.0282	0.1471	5.2e-06	5.75214e-65	4.17e-19	4.49e-75
TaCAT8	12.325	28.25	92.9	42.525	20.6	13.24	98.75	127.75	115.95	21.305	43.1	61.35	60.6	103.25	100.25
TaCAT9	4.133	0.27765	0	0.205242	0.9085	3.99	3.895	4.135	4.9215	0.03655	0.18956	1.21035	0.71175	1.4775	0.04175
TaCAT10	4.371	3.9677	1.22685	0.67911	1.644	6.315	0.2302	0.75085	0.91325	0.43556	0.54314	7.02	0.48965	1.2165	4.082
TaCAT11	18.5	10.2045	34.655	15.1	24.64	41.05	23.64	32.995	29.68	18.725	29.495	33.2	21.995	34.375	28.365
TaGAT1	0.236	1.365e-08	2.3192	0.084075	0.177	0.174805	0.213871	0.945	1.1895	0.0781	0.392	0.0314877	0.0188699	0.726086	0.25825
TaGAT2	10.3015	1.8375	6.188	7.95	10.395	15.595	8.546	21.76	19.515	1.3912	2.8115	2.62853	6.156	14.185	13.885
TaGAT3	0.0559	0.213705	2.967	0.0189503	0.05715	0.4345	0.10675	0.74594	0.983	0.0835	0.0187	0.45965	0.0501	0.6845	0.507635
TaGAT4	1.73485	0.89449	19.009	8.115	1.779	0.933822	4.1145	9.067	8.305	2.5305	6.61	3.4795	1.0715	2.4795	0.43635
TaLAT1	0.289066	0.107765	0.07385	1.42636e-70	3.47e-83	1.53e-72	1.97501e-79	9e-83	0.00830506	0.002385	0.174945	1.2993	4.14503e-73	9.75e-71	0
TaLAT2	0	6.775e-45	0	5.40003e-69	0.2865	0.4305	0.009	0.0118	0.02845	0	6.35e-81	0.06375	0	4.775e-05	8.7e-71
TaLAT3	0.2298	0.1522	0	8.515	5.68	0.09565	4.28	1.05485	1.1662	0.07385	2.862	2.06	2.113	4.0815	7.765
TaLAT4	3.125e-76	2.69635	0	3.98439e-52	0.031809	0.02095	3.1634	4.239	3.01655	0.01465	7.14e-22	0.396568	2.44531e-51	0.0381	3.85507e-43
TaLAT5	32.88	27.65	36.49	11.2	13.895	14.01	22	36.02	33.44	28.57	44.15	41.155	27.635	35.225	20.74
TaLAT6	13.815	6.465	8.594	26.32	13.73	20.195	38.85	42.845	42.13	3.781	4.618	16.505	3.139	50.55	33.155
TaLAT7	15.155	8.18	10.6	6.415	7.81	7.22	14.385	19.645	18.01	14.835	20.695	11.515	13.03	12.675	7.58
TaLAT8	1.2295e-09	0.157576	0.1755	0.2675	0.5155	1.009	14.78	12.155	16.59	0.18895	0.10415	0.1037	0.91555	1.1959	0.773
TaLAT9	36.02	7.011	14.64	11.5175	4.801	2.915	5.5645	4.563	4.399	2.9975	5.428	41.95	4.517	9.79	6.5987
TaLAT10	15.845	5.19	7.45	7.185	7.355	3.67	14.525	14.45	15.585	18.775	29.07	14.555	19.165	12.22	5.515
TaLAT11	12.265	2.924	1.61154	2.192	12.5135	21.535	7.315	21.17	14.965	5.9285	13.68	7.935	2.674	24.58	2.405
TaLHT1	3.265e-68	7.1e-93	0.02035	0	2.395e-64	5.755e-64	5.45e-70	1.61e-62	3.355e-67	9.25e-10	4.027	0	0	0	0
TaLHT2	0.03575	9.9455	0	0.0195	0	0	10.065	69.455	52.15	0.01725	0.413795	0.01715	0.01575	0.306046	0
TaLHT3	11.18	4.4295	9.0985	0.44345	2.8255	3.149	15.99	66.51	42.55	6.645	1.21596	2.5635	3.7405	7.318	1.49712
TaLHT4	1.6053e-66	5.10018e-65	0	1.39816e-70	0.064518	0.90075	4.14e-10	0.00394345	0.059945	2.00003e-68	6.65e-28	2.37885e-70	1.04725e-71	7.25038e-71	1.05662e-70
TaLHT5	3.2985	2.44	1.14915	8.31	12.58	0.432	4.6205	3.642	3.52	51.2	27.14	5.669	38	32.1	1.0115
TaLHT6	0.8201	5.112e-69	0	6.50005e-08	1.34504e-64	8.8112e-64	3.955e-05	0.00124	0.003905	0.0189363	2.2645	0.133075	0	7.5e-64	0
TaLHT7	16.02	3.56397	3.5464	1.843	9.165	39.305	39.3	54.75	50.135	1.03833	95	9.895	2.899	6.535	1.78273
TaLHT8	75.811	4.501	0.40185	15.1435	121.385	318.2	209.81	172.2	175.55	12.314	32.795	19.08	8.7085	19.805	14.8
TaProT1	36.315	7.076	28.625	11.71	11.675	12.03	38.4	98.5	105.15	10.295	25.485	37.615	18.21	30.885	36.1
TaProT2	0.559826	0.2603	0.1334	5.185	9.435	4.46785	2.8292	10.2955	12.8983	0.0526057	0.54	35.8775	4.844	11.765	9.715
TaProT3	28.465	14.5543	16.215	26.66	65.55	22.4	71.4	29.215	35.875	1.7933	3.4455	77.8	3.8145	86.5	15.31
TaTTP1	2.16375	0.263505	0	18.355	34.655	25.5	0.53145	0.329525	0.284712	1.7005	10.34	5.6045	3.6665	7.443	24.445
TaTTP2	1.05058	0.159637	1.02902	1.96653	2.0045	1.03403	1.5133	3.4655	2.765	2.5653	1.0499	1.80905	3.5125	1.9018	0.581684
TaTTP3	9.99	4.045	0.33965	3.3775	12.42	8.775	0.064049	0.0484003	0.06215	9.69	11.59	4.0255	4.6015	4.227	4.624

## Sheet: choulet_tissue_hom
Supplementary Table S3
A	B	D	Class	grain_Z71_A	grain_Z71_B	grain_Z71_D	grain_Z75_A	grain_Z75_B	grain_Z75_D	grain_Z85_A	grain_Z85_B	grain_Z85_D	leaf_Z10_A	leaf_Z10_B	leaf_Z10_D	leaf_Z23_A	leaf_Z23_B	leaf_Z23_D	leaf_Z71_A	leaf_Z71_B	leaf_Z71_D	root_Z10_A	root_Z10_B	root_Z10_D	root_Z13_A	root_Z13_B	root_Z13_D	root_Z39_A	root_Z39_B	root_Z39_D	spike_Z32_A	spike_Z32_B	spike_Z32_D	spike_Z39_A	spike_Z39_B	spike_Z39_D	spike_Z65_A	spike_Z65_B	spike_Z65_D	stem_Z30_A	stem_Z30_B	stem_Z30_D	stem_Z32_A	stem_Z32_B	stem_Z32_D	stem_Z65_A	stem_Z65_B	stem_Z65_D
Traes_1AL_CA17722B6	Traes_1BL_F857E565C	Traes_1DL_1175C306C	TaAAP1	1.495	0.8	0.044301	2.03	2.905	1.13	0.0195	2.35e-15	8.6e-13	2.11	9.71	14.45	5.835	8.755	8.55	14.95	14.9	16.9	2.805	4.73	4.415	12.71	16.445	19.375	13.94	17.9	17.15	6.49	3.975	3.015	16.15	11.85	11.7	7.14	4.73	3.525	17.8	22.7	25.5	4.99	5.76	4.03	1.865	1.46	4.19
Traes_2AL_81F2D0C5D	Traes_2BL_2A9F513B6	Traes_2DL_DC7D17FA4_Traes_2DL_DFBF605BC_Traes_2DL_A05F79AA8_Traes_2DL_0BAAC97CC	TaAAP2	2.665	2.51	18.2	23.35	10.3	14.4	0.2955	3.975e-14	0.000147	0.8085	0.3685	0.4045	1.67	0.567	0.43	1.001	0.1639	0.145905	1.662	0.8035	1.04	8.225	15.7	7.37	7.955	12.69	7.815	7.76	4.725	13.91	5.325	2.79	5.83	1.0265	2.145	1.93	3.11	2.23	3.27	4.775	4.205	14.1	3.985	2.88	2.685
Traes_2AL_40505963B_Traes_2AL_BEA1F515B	Traes_2BL_494B4AB35_Traes_2BL_54FA866FD	Traes_2DL_AEC9542A6_Traes_2DL_AD3E8E1C4_Traes_2DL_93F7BF28A	TaAAP3	0.6075	1.84	9.04	5.885	18.15	8.52	0.3655	9.3	3.2	12.5	14	13.8	15.8	12.25	10.75	40.4	22.85	19.05	4.11	5.355	6.235	43.4	39.75	32.3	32.65	29.85	25.65	7.86	5.22	5.23	9.96	9.595	10.15	9.955	3.06	5.46	31.65	25.7	32.6	18	8.485	9.69	32.7	18.65	15.55
Traes_2AL_B9B21DB01_Traes_2AL_75BA2B85B.1	Traes_2BL_A48502C34_Traes_2BL_09118A173.1	Traes_2DL_11CEF7069_Traes_2DL_8A7142982.1	TaAAP4.1	1.535	11.35	3.615	5.765	6.07	3.935	20.2	4.06	5.8	0.7225	4.52	3.465	0.746	4.095	2.57	3.35	36	11.65	0.7845	24	7.76	0.9595	21.2	8.07	1.082	18.1	5.83	0.2675	0.396	0.3065	0.24675	0.303	1.814	1.96	5.765	5.175	0.2715	4.21	0.995	0.7115	12.7	7.85	0.688	5.74	10.865
Traes_2AL_B9B21DB01_Traes_2AL_75BA2B85B.2	Traes_2BL_A48502C34_Traes_2BL_09118A173.2	Traes_2DL_11CEF7069_Traes_2DL_8A7142982.2	TaAAP4.2	9.135	0.3895	0.3645	2.19	1.875	6.11	0.592865	4.95	6.355	6.01	0.189882	0.2735	2.42	2.9847e-05	0.162113	22.95	1.56	0.3118	14.8	0.765	0.4655	11.75	0.88	0.00730021	13.65	1.1125	0.494	1.0045	0.0069	4.9315e-12	1.9	0.137033	4.02296e-07	7.225	0.2445	0.299	4.28	0.2155	6.355e-08	9.345	0.41	0.000685	3.935	0.1595	0.255
Traes_2AL_A06D9899D	Traes_2BL_DEFCD4BDC	TaAAP5.D	TaAAP5	0.0193501	5.60011e-15	9.05e-76	0.00075	0.0875	5.25e-07	5.85125e-46	3.56e-24	0	3.87e-62	1.745e-49	0	1.4745e-50	3.6585e-50	0	1.545e-44	3.345e-24	0	1.045e-29	0.01365	0	2.715e-24	7.2e-24	0	4.0324e-28	2.045e-41	5.85e-86	5.2e-26	4.115e-13	0	1.8407e-08	0.284	1.195e-40	2.47548e-46	1.405e-44	5.15e-72	7.95e-56	1.15e-52	0	5e-52	2.33503e-35	0	4.205e-44	4.215e-29	0
Traes_2AL_7BDBA1145	Traes_2BL_07A9BD160	Traes_2DL_E7D9F12E0_Traes_2DL_90E6FC6FA	TaAAP6	7.99	4.86	7.52	0.964	1.3405	2.955	0.125246	0.1408	0.0487	1.605	1.75	2.965	0.872	1.565	2.205	3.185	2.565	7.035	1.995	1.61	3.925	4.375	4.275	9.485	5.55	3.29	10.105	0.0905	0.090815	0.19221	1.885	1.5545	2.005	1.3	0.21335	3.16	0.20015	0.7345	2.15	2.195	0.7825	4.625	0.4674	0.9695	5.72
Traes_3AS_5379B266E.1	#N_A	#N_A	TaAAP7.1	0	0	0	0	0	0	0	0	0	0	0	0	0	0	0	0	0	0	1.89	0	0	15.805	0	0	11.895	0	0	0	0	0	0.0152	0	0	0	0	0	0	0	0	0	0	0	0	0	0
Traes_3AS_5379B266E.2	#N_A	#N_A	TaAAP7.2	0	0	0	0	0	0	0	0	0	0	0	0	0	0	0	0	0	0	0.009562	0	0	1.0715	0	0	0.4845	0	0	0	0	0	1.53e-34	0	0	0	0	0	0	0	0	0	0	0	0	0	0
Traes_3AL_8DA632616	TRAES3BF098400010CFD_g	Traes_3DL_BDF897C28	TaAAP8	0.5855	3.6	0.1761	0.0593	1.4795	7.255	1.51	10.17	3.655	0.1011	0.12315	0.43	0.0256666	0.814	0.354	1.375e-13	0.6885	0.192	0.00395	0.643	0.28245	0.807	5.69	10.12	0.6245	6.015	8.355	0.0368	0.1295	0.05375	0.2051	0.8465	1.69	0.0191504	0.4495	0.443	0.09135	0.0328	0.2075	9.8e-22	0.902	0.8995	1.585e-21	0.908	0.453
TaAAP9.A	TRAES3BF106400020CFD_g_TRAES3BF107900020CFD_g	TaAAP9.D	TaAAP9	0.160835	2.65	1.47	0.4015	3.295	1.435	1.18462e-09	0.4775	0.01955	0.716	1.445	1.0935	1.0615	3.09	1.385	1.8	4	5.025	7.76	2.775	5.135	17.75	7.985	9.95	16.25	5.79	11.065	3.225	3.6	3.085	7.535	8.785	8.96	0.65	2.84	1.3645	17.2	22.6	23.3	2.115	7.075	5.725	3.485	3.395	7.22
Traes_3AL_25A5F6B55	TaAAP10.B	#N_A	TaAAP10	1.91	6.08	0	7.2e-05	0.075502	0	0	0	0	1.785	3.045	0	3.36	5.89	0	3.82	1.995	0	5	4.5	0	62.55	56.1	0	50.55	50.2	0	1.895	7.51	0	3.91	8.775	0	1.4755	8.77	0	15.2	20.95	0	49.15	68.45	0	0.7575	1.655	0
TaAAP11.A	TRAES3BF021600180CFD_g	TaAAP11.D	TaAAP11	1.17	21.55	1.63	8.4501e-20	0.15877	1.89504e-25	0	0	0	2.05	2.325	1.64	6.65	3.91	7.025	1.4765	2.59	1.53	5.35	1.437	5.235	41.55	34.35	54.5	38.5	26.3	38	3.06	19.65	4.825	2.15	4.355	3.66	0.22085	2.23	1.2855	6.87	5.545	12.925	23.7	34.4	31.45	0.11	1.13	6.95e-13
Traes_3AL_C85B529F6	TRAES3BF021600170CFD_g	TaAAP12.D	TaAAP12	12.35	6.82	6.23	2.455e-26	0.057	0.000615	0	0	0	2.73	1.9	6.41	5.47	6.64	17.35	1.525	1.163	1.344	1.45	2.56	4.555	31.175	54.7	75.95	22.09	36.65	55.3	4.85	7.845	12.8	5.885	9.005	3.83	2.255	1.595	0.2185	8.055	7.195	12.1	17.05	16.45	42.05	0.42105	2.19	0.0125002
Traes_4AL_36FAF99DE1	Traes_4BS_C0973D1DA	Traes_4DS_374DADA2A	TaAAP13	110.05	71.05	100.4	62.6	80.45	65.45	7.83	11.45	50.05	10.715	7.185	4.87	8.8	7.88	6.35	85.8	32.85	53.15	6.755	1.3655	4.93	0.831	1.0025	1.0425	1.53745	0.3905	1.3535	43.85	16.95	26.6	55.75	36.65	41.8	105.95	92.55	140.5	11.085	4.245	5.26	16.4	16.3	27.75	7.925	6.92	10.345
Traes_5AS_073CAB1CC_Traes_5AS_776E1FEE4_Traes_5AS_21B1A4EAE	Traes_5BL_FDBE12171	#N_A	TaAAP14	0.95	0.636	0	3.345	0.8696	0	0.0203	0.000575	0	1.375	0.652	0	4.18	2.32	0	3.36	1.715	0	13.3	1.2955	0	75.95	24.85	0	77.7	25.55	0	3.415	3.295	0	13.3	8.52	0	5.07	2.455	0	49.7	23.6	0	15.65	14.1	0	29.4	29.45	0
Traes_5AS_F58AC31EE	TaAAP15.B	Traes_5DL_BB10A3B4B	TaAAP15	72.05	0.19855	18.2	38.05	0.01445	15.85	1.865	6.055e-25	0.039282	8.925	0.706	18.35	82.35	1.194	85.95	48.4	0.2129	73.2	83.45	1.985	81.85	50.7	1.51	41.65	59	1.54	45.65	25.15	0.4921	30.95	7.07	0.14235	4.495	21.55	1.26	15.515	16.85	1.53	22.65	185.5	2.09	214.5	4.56	1.89	15.6
Traes_6AL_5ADE59E0F	TaAAP16.B	Traes_6DL_0CA95BBB9	TaAAP16	2.01	1.167	2.97	2.55	0.593	3.85	0.4505	0.11865	1.0575	0.669	3.08136e-23	0.214	0.2235	0.22885	0.251	0.7805	0.19975	0.6425	2.86	1.705	3.45	15.1	10.18	18.55	11.35	10.02	11.565	5.42e-08	0.1075	0.16405	0.2275	0.1818	0.607	6.03	3.145	3.165	0.5205	0.3345	0.5595	0.946	0.6605	3.485	3.32	0.4815	3.19
Traes_6AL_278C3E88C_Traes_6AL_EF43B7A00	Traes_6BL_F64D92B02_Traes_6BL_2B9222522_Traes_6BL_3861BBF46	Traes_6DL_C344029BF	TaAAP17	3.165e-29	0.006365	1.5	1.79e-18	0.000396	0.517	1.48e-47	1.34165e-47	9.60066e-46	0.0156504	0.2385	0.79	0.5845	0.6425	1.25	1.21	0.16	1.535	0.078575	0.2728	0.389	16.1	1.9205	6.5	13.4	2.165	4.58	0.004715	0.11465	1.355	0.003635	0.622	3.345	0.0428	0.1625	2.275	0.04288	0.715	1.68	0.001555	1.225	3.025	0.1495	0.193	1.801
Traes_7AS_26CAC27FF	Traes_7BS_4B4DD9FD0_Traes_7BS_E5F156EF0	Traes_7DS_69444D63F	TaAAP18	5.635	7.865	4.045	1.92	0.933	0.26705	6.02	4.04	9.14	0.0637	0.19465	0.028	0.3205	0.1999	0.6175	0.3665	0.3875	0.9325	30.75	19.2	19.05	15.17	18.8	9.085	15.355	14.445	10.055	1.285e-08	0.0282529	0.02545	1.605	0.59	0.2865	2.75	0.8675	3.44	3.91636e-06	0.02865	0.039305	0.56955	1.945e-12	0.0015635	0.071762	8.15e-15	5.5e-12
Traes_7AS_7D84AE46E	TaAAP19.B	Traes_7DS_E79C19A51	TaAAP19	0.00600486	0.281	1.1095	0.001615	1.32	2.205	4.525e-06	3.47e-12	4.525e-06	4.66e-57	5.10001e-64	4.6e-63	6.75002e-54	7.1355e-60	1.21048e-56	3.915e-24	3.915e-24	3.915e-24	0.004635	7.41485e-20	0.1985	3.14e-08	1.78e-19	1.43e-11	4.725e-28	2.20725e-26	2.20725e-26	0.0003395	1.055e-08	0.0115036	0.0740175	0.168	0.45925	3.855e-10	3.6e-16	2.545e-06	3.98e-62	4.505e-62	3.92e-65	1.115e-10	0.0003615	2.145e-14	2.43e-20	3.695e-10	0.0421
Traes_7AL_D24FC3DE3	TaAAP20.B	Traes_7DL_E9D7C13BC	TaAAP20	29.95	26.55	42.65	1.7285	1.4	4.81	16.05	11.94	7.21	6.545	4.71	2.76	9.365	4.295	5.45	15.25	3.81	19.05	10.405	1.975	3.9	13.3	4.045	5.435	13.205	5.895	5.345	2.08	1.55	1.88	4.495	1.1915	1.7385	16	12.5	16.65	1.45	2.34	0.2666	16.35	5.36	14.65	27	5.59	26.25
Traes_7AL_E6FBB15C3_Traes_7AL_8B7B9236A	Traes_7BL_01313DED2	Traes_7DL_34B352267	TaAAP21	1.29	1.52	3.115	5.73	3.2	2.65	14.5	49.35	27.15	0.0650002	1.39502e-16	0.0165495	0.295	0.112	1.62041e-17	0.5425	0.818	0.0185	0.076	0.003385	0.29	3.52134	0.198	0.4833	1.19215	0.194	0.2209	0.2345	0.13855	0.48805	1.0395	0.893	0.692	3.145	8.04	11.95	0.9385	0.399	0.4195	0.9215	1.235	0.3243	0.14615	0.00079	7.9e-10
#N_A	#N_A	Traes_7DL_E98317691	TaAAP22	0	0	0.875	0	0	0.0581	0	0	2.385e-77	0	0	0.563	0	0	1.87	0	0	0.3035	0	0	1.021	0	0	9.065	0	0	9.805	0	0	1.605	0	0	0.9565	0	0	0.115	0	0	3.245	0	0	5.59	0	0	0.2905
Traes_2AL_3FEA70BB9	Traes_2BL_68622D93C	Traes_2DL_B35AFBB82_Traes_2DL_E9405C407	TaANT1	4.27	3.65	4.335	1.4	1.73	2.115	1.725	0.9895	3.295	2.225	2.26	2.475	5.26	3.525	4.29	8.255	4.35	2.72	3.7	2.43	2.72	8.64	6.59	7.735	8.2	5.595	4.44	3.165	1.18	2.535	5.68	2.725	5.52	5.84	4.585	7.24	4.71	2.99	2.635	8.785	5.895	6.09	6.235	2.39	4.275
Traes_2AL_78841AE69	Traes_2BL_CA5D45836	Traes_2DL_F23BBA898	TaANT2	2.215	0.4625	0.00248564	0.2445	0.4065	0.0097785	3.21	1.083	1.15e-08	3.125	1.755	0.11805	2.815	0.8115	0.206688	0.981	0.6	1.27995e-16	0.2153	0.6585	6.35001e-20	0.2885	0.597	9.5e-10	0.406	0.25075	9e-10	2.225	0.9715	1.06	2.255	1.5725	0.0705001	1.76	0.714	0.338	3.305	0.992	0.1979	2.715	0.2376	0.089875	1.945	0.3308	0.063
Traes_5AL_2C7CD0CA2	Traes_5BL_00A93C428	Traes_5DL_1CD1BF5D7	TaANT3	2.935	0.10795	0.229	3.045	1.081	3.385	37.55	16.4	13.2	0.01995	7.35e-19	1.285	2.17e-18	4.68003e-23	5.36	1.535	0.6235	7.275	1.2608e-08	0.16	1.37	0.605	0.1925	1.289	0.64875	0.181	1.125	0.891	0.8975	2.65	1.171	0.7015	2.6	2.295	1.635	3.31	0.04845	9.35e-09	1.0615	1.585	0.276	11.3	2.47	1.645	9.685
TaANT4.A	Traes_5BL_57D831CCB	Traes_5DL_EE026513D	TaANT4	10.13	15.1	7.895	0.7835	3.08	1.2725	1.8785	12	4.05	1.598	3.855	2.05	0.2175	3.665	1.26	0.87	10.335	1.895	3.125	7.875	2.9	5.485	12.455	8.345	3.875	9.265	6.38	0.01765	2.075	0.651	0.744	3.895	2.136	3.125	5.74	3.625	0.2015	3.575	2	2.905	7.23	4.365	1.0535	2.925	0.21235
TaANT5.A	Traes_5BL_672642904	Traes_5DL_F67EE2F00	TaANT5	1.535	1.7	1.675	3.33	0.6855	1.1315	1.31	1.465	1.855	2.605	3.415	1.905	1.255	1.93	2.06	4.395	2.59	5.72	5.255	9.85	6.305	8.255	12.4	11.1	6.435	12.16	10.025	0.5665	1.665	1.1845	0.2716	0.62	1.235	1.141	1.51	1.64	0.3315	2.98	1.1845	3.97	5.385	5.61	0.842	2.08	1.715
TaANT6.A	Traes_6BL_EF428EFF2	Traes_6DL_2F10CE849	TaANT6	15.35	30.35	16.9	0.5795	4.595	0.51	3.08	16.4	17.9	9.49	17.55	10.055	11.5	20.6	5.22	14.35	11.15	6.19	10.205	18.05	15.55	6.52	19.05	10.13	8.445	23.21	6.07	8.24	20.25	10.15	4.735	10.09	4.825	11.15	9.475	9.455	8.225	12.75	5.27	38.3	45.8	28.4	12.65	11	9.115
Traes_3AL_45A8015CF.1	TRAES3BF032200050CFD_TRAES3BF032200060CFD_g.1	TaATLa1.1	TaATLa1.1	1.235	3.33	4.26	2.975	1.0305	0.25445	0.0491502	2.375	2.965	6.005	7.67	4.24	2.45	2.055	3.57	0.1496	6.17	11.15	6.375	19.6	25.55	3.565	8.98	13.85	3.84	9.865	12.03	0.3735	0.00817	0.481	1.43	0.446	1.211	1.785	1.9875	2.76	4.26	10.215	14.75	8.785	14.6	24.1	0.23335	0.9307	1.726
Traes_3AL_45A8015CF.2	TRAES3BF032200050CFD_TRAES3BF032200060CFD_g.2	TaATLa1.2	TaATLa1.2	9.4	0.3815	0.324	0.11575	0.31419	2.665	6.655	1.73676e-05	5.2045e-09	10.94	2.02	3.66	2.04	0.454	2.825	3.455	3.565e-05	0.362	16.3	3.14	3.02	6.505	1.675	0.9645	6.78	2.34	1.0995	0.4005	0.00128	1.5425	0.009105	0.105	1.372	1.925	0.4965	0.6115	6.31	1.221	2.44	13.25	1.4885	2.85	0.572	0.03365	0.481
Traes_6AS_212F397F5	Traes_6BS_9E0D3251B	Traes_6DS_B73BE95F4	TaATLa2	9.415	4.47	9.56	8.265	10.57	11	39	19.2	34.9	5.725	7.565	7.03	7.19	6.365	6.625	28.75	9.785	10.79	71.1	34.8	56.35	38.55	23.45	24.75	38.45	21.3	27.35	12.15	7.67	7.995	9.66	12.75	5.665	10.215	1.87	5.14	7.52	5.035	5.615	11	8.705	10.93	3.03	1.625	4.335
Traes_6AL_D574D59BC	Traes_6BL_5F6B4EE8B_Traes_6BL_FF88222F6_Traes_6BL_673D7561E	Traes_6DL_CE2327613_Traes_6DL_790458186	TaATLa3	0	0	0	0.00075	0.002275	0.067	0	0	0	0	0	0	0	0	0	0	0	0	0	0	0	1.4045e-07	0.0393	6.71e-09	7.8e-06	0.00945	0.00945	0	0	0	0	0	0	5.83	6.24	5.505	0.0001045	0.01515	1.77e-07	3.98e-08	0.0216	9.8e-05	2.3e-11	0.0388	6.55e-11
Traes_7AS_CE408B10A	Traes_7BS_C473D2C4A	Traes_7DS_B90ABD18C	TaATLa4	1.85	20.75	6.22	1.624	12.4	2.415	8.23	9.445	2.785	0.848	4.875	4.905	6.525	10.85	12.2	6.94	28.5	21.05	2.655	13.4	3.45	4.44	13.8	8.885	5.535	14.65	11.415	2.315	8.445	6.985	10.12	13.35	14.3	7.325	18.9	16.9	2.685	10.15	9.035	7.255	20.1	24	18.05	34.95	36.35
Traes_7AL_C33195CCB	Traes_7BL_995B43CFA	Traes_7DL_DB979A72F	TaATLa5	47.3	67	39.8	9.685	19.7	10.53	3.315	3.685	1.0915	25	84.15	19.4	60.1	92.1	31.55	73.9	68.35	26.1	50.55	165.5	29.2	138.5	200.5	86.2	170.5	249	106.1	6.925	11.24	6.94	18.05	15.8	12.75	16.9	25.6	16.65	29.1	64.6	19.8	25.55	55.3	16.6	32.35	43.25	10.175
Traes_7AL_D039B989C	TaATLa6.B	Traes_7DL_377AF30FF	TaATLa6	16.45	9.61	9.515	3.275	2.13	2.165	3.83	0.7665	0.3525	2.585	3.705	5.255	6.335	6	5.44	2.65	4.84	5.215	12.2	9.81	11.35	18.7	15.3	15.3	16.85	14.06	13.675	9.295	8.32	8.225	9.56	9.7	11.95	6.525	6.245	8.9	6.53	7.445	7.92	20.8	19.1	16.3	3.64	5.82	7.295
Traes_2AS_C475CC0F9	Traes_2BS_A70DA4BBF	Traes_2DS_8E5665A3E	TaATLb1	0.07895	5.95e-12	2.65e-18	0	0	0	0	0	0	1.615	1.53	0.17075	47.45	16	9.395	4.07	2.37	16.65	0.2105	0.085	0.003695	0.5765	0.629	0.2385	0.5075	0.4005	0.217	1.055e-07	0.0129	4.635e-16	2.115e-05	0.01215	6.35e-16	0	0	0	0.5605	0.46	0.01265	0.0635	0.2755	2.365e-23	3.19e-14	0.5375	0.00422
Traes_2AL_173CB6D521	Traes_2BL_F72ED64FB	Traes_2DL_D7838D343_Traes_2DL_216EA69E1	TaATLb2	7.9e-15	0.3175	1.465	0.35995	0.3215	0.886665	5.19	15.45	15.9	2.535	3.985	3.23	5.325	0.515	1.695	0.0007175	0.6955	1.355	0.6535	1.725	2.13	1.1595	1.78	2.226	1.385	1.3485	2.29	1.555	1.99	4.115	2.79	0.6935	2.595	1.925e-22	0.3055	2.6355	0.767	0.701	0.6515	1.2075	1.077	3.89	0.575	0.000157	1.1255
TaATLb3.A	Traes_2BL_0516DCDA6	Traes_2DL_802C8F6E2_Traes_2DL_6453F3706	TaATLb3	0.048175	0.30855	0.406	0.4395	1.91	0.5975	0	0	0	0.0483017	0.33455	0.0982	0.104	0.2015	0.256	0.000416531	0.301	0.1651	0	0	0	0	0	0	0	0	0	0	0	0	0	0	0	0.000332	0.212	0.9795	0	0	0	0	0	0.02415	9.005e-09	0.19435	6.8e-05
Traes_2AL_219852336	Traes_2BL_6C005030A	TaATLb4.D	TaATLb4	0.681	0.2533	0.9225	4.635e-19	5.15e-27	0.002635	0.0933	1.825e-25	2.205e-18	1.785	1.4415	2.215	0.05815	0.0845	0.254517	1.865	0.9025	2.04	0.122	0.2255	0.003945	0.3065	0.0059045	0.06865	0.28	0.0675	0.02104	1.11501e-20	0.01765	0.037285	0.00084	1.0555e-21	0.0208	0.436	0.055935	0.702	1.395	0.6065	0.726	3.05	0.766	0.006148	2.575	1.427	1.975
Traes_2AL_C4C77D3C7	Traes_2BL_C1E0FD3CD	TaATLb5.D	TaATLb5	2.24	0.26725	6.51	2.92	0.0864765	0.01275	0.282	0.1675	0.013325	1.81	1.5105	0.857	2.18	0.2405	0.5765	4.475	0.174	0.08885	0.6965	2.14	0.4865	1.1265	1.3145	1.035	0.8665	0.9175	0.4525	1.256	0.421	2.075	1.935	0.07965	1.906	2.62	0.675	3.715	0.6555	0.018755	0.001605	2.595	0.4515	1.145	2.945	0.14475	0.012255
Traes_4AS_5B2AD8285	#N_A	#N_A	TaATLb6	1.9e-10	0	0	1.005e-33	0	0	1.01e-46	0	0	0	0	0	2.21	0	0	1.4445	0	0	0.084695	0	0	1.04118e-31	0	0	0.0595	0	0	0.0001575	0	0	0.51	0	0	0.0535	0	0	5.85e-30	0	0	8.6285e-35	0	0	0	0	0
Traes_4AS_9016EEA44	Traes_4BL_685E2C80B_Traes_4BL_165838228	#N_A	TaATLb7	0.0139	1.1e-18	0	7.3024e-35	4.67e-07	0	2.755e-21	1.65e-13	0	8.65e-22	4.1754e-27	0	0.1099	0.4645	0	0.12235	1.53	0	1.115e-33	0.0695	0	5.7e-24	0.296	0	0.0925	0.2961	0	1.655e-08	0.039	0	0.01935	3.63029e-21	0	1.5325	0.608	0	3.58235e-32	1.565e-18	0	0.0840124	0.229	0	0	0	0
Traes_4AS_3E18CE943	Traes_4BL_6C12B3AA1_Traes_4BL_B8AFF0CE3_Traes_4BS_844DF33D6	Traes_4DL_D80773B59	TaATLb8	5.185	6.36	0.07495	1.47	5.60695e-26	0.4	0.12285	2.06e-20	4.18718e-27	7.75007e-05	0.1795	1.77e-08	0.616	0.2675	3.56	0.43	0.079113	1.8	3.67501e-34	2.545e-29	0.0654	1e-10	7.9e-24	1.509	1.02002e-09	1.04001e-22	2.18	0.88	1.486	1.845	5.96	0.684	0.078501	5.105	1.81	1.539	0.1625	0.04525	0.2462	0.127855	0.265	2.805	0	0	0
#N_A	#N_A	Traes_4DL_F5CC0669C	TaATLb9	0	0	2.315e-21	0	0	1.33e-28	0	0	3.85e-23	0	0	1.2625e-32	0	0	0.065435	0	0	0.30195	0	0	5.05e-37	0	0	5.15073e-28	0	0	2.4e-12	0	0	0.03815	0	0	0.0098	0	0	2.5e-08	0	0	2.869e-29	0	0	1.81139e-26	0	0	0
Traes_5AS_0C1BD0C9F	Traes_5BS_263D46511	Traes_5DS_A6DB4D2AF	TaATLb10	0.02366	0.7355	0.165	9.95e-19	1.045e-08	0.329	0.0156	4.28e-17	4.55e-17	8.12e-22	1.81	4.05e-22	1.30001e-14	0.10325	7.5501e-14	3.50634e-23	0.3905	0.005925	9.4315e-09	0.00795001	0.03605	2.4e-08	0.084	5.9e-06	1.69e-20	2.04e-07	0.03435	4.587e-06	0.0419305	0.1535	1.49	2.005	2.71	0.854	0.406	0.6975	4.4705e-11	0.0247	9.85e-09	4.8564e-19	0.0154	0.0775	1.0353e-18	0.05275	0.5605
Traes_6AS_B28F01D5E	Traes_6BS_B91B55B00	Traes_6DS_93BB2328E	TaATLb11	8.215	23.3	7.07	7.715	1.97	5.75	0.03413	0.674	5.655	6.985	19.05	17.25	2.33	13.7	9.465	0.428	14.7	7.865	21.85	39.1	33.9	14.5	38.7	37.55	14.45	41.35	34.65	0.7495	0.2595	4.81	3.875	1.6	10.55	12.4	17.15	17.9	14.1	8.69	18.9	4.585	10.035	9.895	5.62	3.215	7.865
Traes_6AL_73243BC5A	Traes_6BL_503A71C96_Traes_6BL_BEF129006	Traes_6DL_448ED5FE6	TaATLb12	0.13385	3.175e-24	1.625e-13	1.426e-18	8.4e-25	4.1145e-18	2.6e-20	1.065e-27	3.035e-20	0.6735	0.672	7.85e-06	0.363	11.6	0.0725	0.291012	1.23	2.48524e-10	0.433	6.835e-29	0.0002958	0.0957	1.42323e-27	3.56126e-15	0.1575	2.03502e-23	1.64e-15	0.3005	1.905e-24	9.15e-09	0.68255	0.0635	1.57e-09	0.106	0.6555	1.55504e-19	0.2405	5.0945e-53	2.0551e-20	0.5545	0.03695	1.73825e-15	0.184	0.0407589	8.05e-13
Traes_6AL_278F9DD5E	Traes_6BL_4B7F1756B	Traes_6DL_D8C428186	TaATLb13	10.4	13.9	15.25	11.5	9.325	10.815	8.445	18.2	11.5	10.67	6.875	11.45	4.61	7.075	5.65	13.55	39.4	26.8	17.55	15.8	44.55	8.195	8.655	18.15	9.67	9.34	17.65	11.7	16.35	10.5	29.2	33.25	16.6	8.935	41.5	19	12.05	7.725	8.605	6.655	7.445	11.6	2.14	4.215	2.725
Traes_7AS_F440B3F6D_Traes_7AS_1D1183D6F	Traes_7BS_4340DB2EF_Traes_7BS_FE8BE43F9	Traes_7DS_9E256BDFD	TaATLb14	0.687	0.1026	3.38051e-09	0.202522	0.1415	0.01804	0.1212	0.00765	0.00239	2.695	0.1001	8.5575e-09	1.685	0.6905	0.659	0.8275	0.07195	8.05002e-20	3.43	2.665	5.925	2.405	2.605	5.03	2.531	3.4	4.885	2.25	0.5945	1.0535	11.16	1.22	1.158	1.655	0.8755	0.0233	2.355	1.27	4.745	2.66	3.12	1.455	4.07	3.42	0.844
Traes_1AS_EC6AB36AC	Traes_1BS_ACC0652C7	Traes_1DS_41F80CF4F	TaAUX1	3.86e-07	0.000181	0.000181	1.635	2.115	4.045	0.02276	0.8855	0.36	1.045	1.031	1.425	0.9595	1.265	0.882	0.00625	3.575e-14	6.144e-60	9.05	9.155	9.545	8.11	8.81	9.62	11.485	10.205	10.61	7.32	8.12	8.13	1.16	1.0285	0.9145	0.04505	0.298509	0.2612	5.85	7.825	7.875	1.07	2.27	2.365	6e-18	2.095e-09	0.0327
Traes_1AL_38EEA508C	Traes_1BL_E90284CB6	Traes_1DL_F70395059	TaAUX2	4.035	5.955	7.725	5.425	0.706	10.7	0.786	2.835	3.745	0.00159	0.063	0.0208	0.3085	0.08845	0.2465	0.1705	3.755e-19	0.5104	0.89	1.3155	1.76	5.25	5.6	8.495	4.94	5.59	7.475	0.816	0.02056	0.9235	0.68	0.102006	1.295	0.00720178	0.28755	0.504	1.301	0.18605	1.096	3.25	0.973	2.445	1.019	0.426	4.415
Traes_3AL_F4B6726BC	TRAES3BF080100190CFD_g	Traes_3DL_FEF2EE874	TaAUX3	26.35	7.14	6.65	4.975	2.265	2.56	3.785	2.1	0.572	28.8	30.65	25.35	30.15	30.3	17.3	30.85	20.1	9.255	59.45	37.55	42.7	61.55	51.35	47.05	65.8	54.75	51.1	23.5	9.97	13.05	45.3	28.85	28.95	29.4	29.45	16.35	65.2	52.6	42.95	99.9	106	83.5	229.5	354.5	322
Traes_4AL_76D45DCBD	Traes_4BS_193C5F22C	Traes_4DS_19FA8C087	TaAUX4	0.2015	2.375e-06	0.000434	1.56e-05	9.15e-14	0.307	1.085e-05	0.00092	0.0111	1.3195	0.2255	1.273	0.813	0.08055	0.929	1.885e-05	7.2e-19	0.003595	17.25	5.63	9.74	11.85	8.2	10.35	12.015	9.03	14.9	0.822	0.3715	1.9215	2.095	0.729	6.055	0.000167501	2.625e-17	0.089	2.785	1.32	4.69	2.2	0.594	3.935	6.88e-29	6.88e-29	6.88e-29
Traes_4AS_D7511DC6D	Traes_4BL_D9E97AA3B_Traes_4BL_CB37AF2A2	Traes_4DL_BF0B81D38	TaAUX5	1.9405	0.01795	4.54	0.349935	1.1675	1.24	0.19455	0.0232	0.5275	0.82	0.4065	1.079	0.5965	0.9745	1.345	7.00001e-12	7.00159e-12	9.985e-07	1.535	2.29	2.395	2.05	2.275	3.225	1.46	2	3.26	4.645	5.665	10.57	1.44	0.7325	4.575	0.07755	0.1755	1.54	8.12	6.225	9.865	2.24	1.505	1.81	3.44095e-18	1.39096e-17	0.759
Traes_2AL_01EEA15FC	Traes_2BL_519556D5C	Traes_2DL_798325B41_Traes_2DL_9E6DF03A0_Traes_2DL_E0847E88D	TaBAT1	4.775	1.31	0.8115	0.916	0.28757	0.449	0.4675	0.003105	1.318	0.0291	0.246795	0.11925	0.1083	4.6e-17	0.4675	1.124	1.40225e-22	0.5615	8.52	4.505	2.545	7.49	4.715	4.85	8.015	5.68	4.54	0.30565	0.2276	0.123	0.3565	0.2305	0.103325	0.721	0.06425	0.7195	0.2465	0.071	0.17592	0.604	0.43495	0.0808815	0.13835	5.45001e-19	0.101375
Traes_3AS_FACB8A4C6_Traes_3AS_B09E8B029	TaBAT2.B	Traes_3DS_7C185F7ED_Traes_3DS_F7C471D80	TaBAT2	3.44	3.225	8.33	2.05	1.017	2.36	0.02615	0.001245	0.0179003	9.265	4.305	12.665	1.445	0.7075	6.64	1.455	0.4205	1.2165	11.15	15.65	14.6	18.45	24.7	15.95	16.69	22	20	1.135	0.727	2.67	3.01	2.01	9.145	1.76	0.292285	3.76	2.285	5.175	10.415	5.84	3.89	19.65	4.485	1.85	3.66
Traes_3AL_E95E3E278_Traes_3AL_12863FBD6	TRAES3BF179600010CFD_g	Traes_3DL_0320AE778	TaBAT3	1.255	1.182	0.911	2.895	1.1915	4.615	3.04	1.605	4.36	2.135	0.289	1.785	0.7375	0.4985	0.704	4.155	2.925	1.305	4.35	0.5095	4.855	10.5	2.155	8.625	8.955	1.675	8.73	0.672	1.57	0.752	0.49	2.2	1.77	0.818	3.685	0.9095	2.31	0.845	1.81	2.375	1.445	2.065	0.8835	0.13585	0.0517485
Traes_3AL_66A14AEE5_Traes_3AL_AAF026960_Traes_3AL_994D1987E	TRAES3BF279900010CFD_g	TaBAT4.D	TaBAT4	0.00291517	0.516	0.0796	8.7e-08	0.2625	0.0988	1.455	3.24	2.585	7.2e-07	2.11	0.2775	0.0001555	0.6365	0.435	0.497	2.215	5.81	0.102	2.085	0.3715	9.8e-13	2.32	0.455	0.1172	2.199	1.036	7.65e-19	0.11787	0.1475	0.1005	0.3275	0.0055	0.00364	1.595	0.065	1.525e-18	0.288	5.2e-12	0.21322	0.409	0.0675	0.0067	1.23	0.2725
TaBAT5.A	TRAES3BF279900050CFD_g	Traes_3DL_70E937EEA_Traes_3DL_5EFEBDBE0	TaBAT5	0.01785	8.8e-17	2.5e-18	2.825e-41	7.2e-36	0.03015	8.563e-24	2.1408e-25	0.418	5.65e-56	9.2e-47	3.195e-44	1.57e-46	7.05e-14	2.775e-42	0.0162	0.000150102	0.040362	7.55e-17	0.5695	0.324	0.05955	2.93	1.615	0.346	3.69	0.701	3.72205e-62	7.7865e-49	3.22003e-50	8.95e-37	3.005e-42	2.01e-06	2.05e-19	9.05e-22	4.6656e-06	0.0002835	0.02203	0.2455	0.0875	0.208	0.14105	0	4.8e-70	1.715e-60
Traes_3AL_42ABBCE9D_Traes_3AL_B9F514530_Traes_3AL_0D99F031C	TaBAT6.B	Traes_3DL_388E690A0_Traes_3DL_BFF443130	TaBAT6	3.9e-28	2.295e-25	0.414	0.138475	0.0735	2.23e-13	0.0548	1.075e-22	0.01785	0.000585	4.675e-35	5.65e-29	7.6e-05	0.01975	0.7455	0.31565	0.37025	1.17	0.40435	1.2595	0.428	1.4295	1.565	1.494	0.995	1.925	1.153	0.052	9.2e-24	6.2e-05	0.3605	3.575e-07	0.444	0.0527	0.0403	0.562	0.1496	0.1467	1.625e-08	3.0451e-05	4.965e-06	0.1826	2.03e-05	1.17501e-18	0.2205
#N_A	TRAES3BF039300160CFD_g_TRAES3BF039300190CFD_g	#N_A	TaBAT7	0	0	0	0	0	0	0	3.34e-25	0	0	1.215e-67	0	0	0	0	0	7.85e-41	0	0	6.05e-33	0	0	2.98e-31	0	0	0.02405	0	0	1.156e-67	0	0	0	0	0	0.04125	0	0	0	0	0	0	0	0	0	0
#N_A	Traes_1BL_6532808C8	Traes_1DL_F33808179	TaCAT1	0	0.07005	7.3e-11	0	0.02555	4.32e-07	0	0	0	0	1.014	2.785e-20	0	0.667	8.515e-21	0	0.2655	1.335e-18	0	0.459	7.9e-21	0	0.661	8.60028e-22	0	0.491	9.2275e-31	0	0.418	1.96e-23	0	0.363	5.28745e-20	0	0.2205	6.57e-29	0	0.2545	5.3465e-28	0	0.05755	2.995e-18	0	0.11145	3.43e-14
Traes_2AL_A863FFCDC_Traes_2AL_D510E73FC	Traes_2BL_F409BF020	Traes_2DL_2382DB682	TaCAT2	0.18365	0.124	0.01005	0.00812	0.209	2.999e-18	1.0185	0.07375	0.03805	0.153	0.1175	0.17465	0.1334	0.03875	0.0875	0.2125	0.1161	1.74e-08	0.4815	0.25368	0.367	1.47	1.285	0.9475	1.4595	1.39	0.879	0.9185	0.3825	0.6825	0.6745	0.2505	0.9105	0.1101	0.11625	4.475e-22	0.653	0.359	0.157	0.1277	5.85e-15	0.083	0.02985	1.225e-15	5.35e-28
Traes_2AL_A5D4C703E	Traes_2BL_18C1933AF	Traes_2DL_D523361C9_Traes_2DL_F38BA2FE9	TaCAT3	0.663	0.461	0.954	0.6035	0.1098	0.3285	0.016	0.6005	0.7675	0.073603	2.065	0.5465	0.493	2.22	0.661	1.71	1.735	2.35	0.03631	2.155	0.656	0.7465	1.87	0.6505	0.7265	1.5275	0.9405	2.88118e-22	0.794	0.172295	1.285	1.91	2.105	0.3425	0.333	0.844	8.85e-17	1.28	0.1024	0.589	6.625	1.28	0.57	2.3	1.745
Traes_3AS_967BB92801_Traes_3AS_95D28ECA7	TRAES3BF117100010CFD_g	TaCAT4.D	TaCAT4	0.2655	0.5545	1.765	0.1465	0.0816	0.795	4.525	1.3215	9.195	3.925	0.4022	1.955	6.865	1.485	2.56	27.7	5.975	8.14	1.1415	3.385e-22	0.9045	3.3	0.1965	1.92	2.69	0.1865	1.8195	0.0022419	0.0805	0.19	0.4855	0.20835	0.432	2.975	0.835	2.46	0.6505	0.4125	0.208	1.69	0.5705	0.32	4.085	1.755	4.095
Traes_4AL_950BBBFA8	Traes_4BS_B36D53E8B	Traes_4DS_CD3A1E1DD	TaCAT5	3.51	1.78	3.365	0.368	0.6725	0.6855	0.1294	0.831	0.3125	16.25	5.74	11.75	4.17	1.795	3.76	2.135	0.992	0.9515	1.93	0.7175	3.28	1.4955	0.5675	1.565	1.1065	1.045	1.605	2.91	1.315	2.135	3.85	2.395	4.345	2.91	0.814	3.455	4.035	0.996	4.21	3.395	1.0165	3.415	9.355	2.79	8.04
Traes_5AL_9043DA075	Traes_5BL_8CB3F7560	Traes_5DL_A6EC2A121	TaCAT6	0.7995	0.728	1.47	3.105	1.84	4.27	1.93	1.65	0.653	0.213	0.7155	0.3335	0.199	0.675	0.6775	0.4715	0.438	0.931	4.395	3.04	1.615	3.145	3.485	5.05	4.089	4.355	4.635	0.183	0.4525	1.023	0.898	2.26	2.545	0.62	0.9245	0.777	0.305795	0.3585	0.593	2.315	4.665	5.175	0.838	3.62	7.505
TaCAT7.A	TaCAT7.B	Traes_5DS_DBB71C2DC	TaCAT7	2.285e-13	2.93e-07	8.75e-36	1.35e-61	1.36e-61	2.12e-66	0.00675	0.0068	0.0068	0	0	0	5.05e-67	5.05e-67	9.85005e-76	0.0195	0.01965	1.285e-09	1.605e-08	3.195e-14	3.195e-14	0.13805	5.40026e-13	2.55e-15	0.247	2.625e-17	5.995e-23	1.04821e-08	7.185e-11	0.0282	1.935e-10	0.02065	0.12645	7.7e-74	5.2e-06	1.715e-22	0	5.75e-65	2.135e-68	1.065e-31	1.23e-30	4.17e-19	0	0	4.49e-75
Traes_5AS_D408E8790	Traes_5BS_9384D46B3	Traes_5DS_DEB30669C_Traes_5DS_35A8DC140_Traes_5DS_E7A07F032	TaCAT8	6.74	1.7	3.885	6.07	12.85	9.33	26.4	32.35	34.15	8.525	23	11	5.715	6.09	8.795	2.83	3.17	7.24	24.65	37.1	37	30	43.6	54.15	27.6	40.15	48.2	6.31	6.29	8.705	13.45	13.4	16.25	14.4	29.6	17.35	12.45	24.6	23.55	19.25	45.1	38.9	15.8	52.8	31.65
Traes_5AL_CAF7F398D	#N_A	Traes_5DL_8B7EC05B7	TaCAT9	0.303	0	3.83	0.00665	0	0.271	0	0	0	0.00024185	0	0.205	0.357	0	0.5515	2.785	0	1.205	2.47	0	1.425	2.805	0	1.33	3.505	0	1.4165	3.065e-10	0	0.03655	0.02481	0	0.16475	0.05935	0	1.151	0.27075	0	0.441	0.393	0	1.0845	0.04175	0	6.85172e-10
TaCAT10.A	Traes_5BL_D38730A51	TaCAT10.D	TaCAT10	2.0875	0.6485	1.635	2.095	0.1627	1.71	0.17785	1.049	1.61e-08	0.298	0.307	0.0741105	0.6855	0.448	0.5105	1.615	1.805	2.895	0.01055	0.17915	0.0405	8.75e-12	0.729	0.02185	0.0745	0.82	0.01875	0.03555	0.3375	0.06251	0.09839	0.389	0.05575	2.835	1.245	2.94	0.0229	0.2165	0.25025	0.5065	0.467	0.243	1.2835	1.835	0.9635
Traes_6AL_1E68C6606	Traes_6BL_41477DA26	Traes_6DL_6C27A6E59	TaCAT11	5.62	8.65	4.23	2.545	5.385	2.2745	9.91	12.815	11.93	3.86	6.89	4.35	7.06	9.515	8.065	13.1	14.8	13.15	7.42	9.705	6.515	12.15	11.55	9.295	9.815	12.3	7.565	5.01	9.03	4.685	7.7	13.05	8.745	9.045	14.45	9.705	6.34	10.78	4.875	11.3	14.4	8.675	8.97	11	8.395
TaGAT1.A	Traes_1BL_FA5E36D21	Traes_1DL_6F940B8A7_Traes_1DL_C40A7E64B.1	TaGAT1	3.505e-69	3.05e-74	0.236	0	0	1.365e-08	0.0407	1.855	0.4235	0	0	0.084075	1.28e-69	3.125e-65	0.177	0	0	0.174805	0.043	0.00037095	0.1705	0.082	0.1665	0.6965	0.201	0.3635	0.625	0.04745	7.3e-26	0.03065	1.34e-28	6.8e-08	0.392	4.565e-35	0.01595	0.0155377	3.41e-30	0.01465	0.0042199	4.04e-30	0.03605	0.690036	0	0	0.25825
Traes_1AL_0DBA14C6C	Traes_1BL_118B6763E	Traes_1DL_6F940B8A7_Traes_1DL_C40A7E64B.2	TaGAT2	6.215	2.71	1.3765	0.81	0.5435	0.484001	0.744	3	2.444	1.645	4.235	2.07	1.415	6.06	2.92	3.385	9	3.21	3.125	5.1	0.321	7.265	10.16	4.335	6.595	8.24	4.68	0.3207	0.719	0.3515	1.2365	0.8485	0.7265	1.43	1.1845	0.0140325	2.47	0.951	2.735	5.385	4.955	3.845	4.135	5.84	3.91
Traes_3AS_5EF08D1E3_Traes_3AS_21B3BAAE7	TRAES3BF130100020CFD_g	Traes_3DS_75936F972_Traes_3DS_E5937A15B	TaGAT3	0.0559	4.01e-26	3.575e-15	0.176	4.83e-16	0.037705	0.947	2.325e-20	2.02	0.01895	2.605e-07	9.8e-24	0.03425	0.0229	4.105e-26	0.2885	4.565e-26	0.146	0.10675	4.75e-31	1.59385e-32	0.12594	1.195e-19	0.62	0.7735	2.245e-30	0.2095	1.3e-17	0.0835	8.85e-43	0.0187	2.015e-33	2.39e-12	0.3535	1.555e-11	0.10615	0.01955	1.845e-23	0.03055	0.4925	1.81e-33	0.192	0.131135	4.85129e-30	0.3765
Traes_3AL_88D7C5763	TRAES3BF270400010CFD_g	TaGAT4.D	TaGAT4	0.0961	1.48	0.15875	0.188	0.7055	0.00099	11.55	6.755	0.704	1.9	3.57	2.645	1.0325	0.3315	0.415	0.213172	0.24615	0.4745	1.16	0.3595	2.595	2.342	1.845	4.88	2.525	1.62	4.16	0.855	0.93	0.7455	2.25	2.4	1.96	0.6945	2.245	0.54	0.5685	0.2995	0.2035	0.7655	0.764	0.95	0.01885	0.0685	0.349
Traes_2AS_58901E0DC	Traes_2BS_976464577	Traes_2DS_6C351FD1B	TaLAT1	0.2175	0.0715	6.6e-05	0.107765	5.80006e-17	6.15001e-17	2.35011e-18	0.07385	1.735e-16	6.9e-71	7.35e-71	1.355e-73	1.165e-83	1.27e-83	1.035e-83	0	1.53e-72	0	0	1.97501e-79	0	0	9e-83	0	6e-08	0.00428	0.004025	0.002385	1.055e-13	1.965e-09	0.000294654	6.425e-11	0.17465	0.3465	0.3308	0.622	2.825e-78	4.145e-73	9.7e-81	0	9.75e-71	7.45e-81	0	0	0
TaLAT2.A	TRAES3BF035200150CFD_g	#N_A	TaLAT2	0	0	0	6.25e-46	6.15e-45	0	0	0	0	5.40003e-69	0	0	1.735e-45	0.2865	0	2.005e-28	0.4305	0	0.009	9.65e-63	0	0.0118	1.86115e-63	0	0.02845	7.3e-70	0	0	0	0	6.35e-81	0	0	0.06375	1.81e-38	0	0	0	0	7.5e-22	4.775e-05	0	8.7e-71	0	0
#N_A	Traes_4BL_B42CCCD3A	Traes_4DL_C6EC16328	TaLAT3	0	0.2298	2.635e-34	0	0.0922	0.06	0	0	0	0	4.59	3.925	0	3.35	2.33	0	0.09565	8.95e-25	0	1.495	2.785	0	0.453	0.60185	0	0.385	0.7812	0	0.07385	6.45e-31	0	2.48	0.382	0	1.625	0.435	0	1.855	0.258	0	3.69	0.3915	0	7.765	3.71e-07
TaLAT4.A	Traes_5BL_1897802B8_Traes_5BL_94EE812D7	Traes_5DL_0FDE3E580	TaLAT4	0	0	3.125e-76	1.83e-13	0.03135	2.665	0	0	0	5.3599e-53	1.219e-53	3.3265e-52	0.0318	9e-06	1.32e-09	1.9e-08	0.02095	1.35501e-44	1.4015	0.1019	1.66	0.2275	0.3015	3.71	0.08155	0.045	2.89	5.9e-11	0.01465	7.65e-18	2.38e-22	2.38e-22	2.38e-22	1.755e-05	0.19375	0.2028	6.5e-57	3.05e-55	2.445e-51	6e-16	0.0381	4.175e-17	9.061e-53	1.795e-48	3.85505e-43
Traes_5AS_89A21B76E_Traes_5AS_DA35E9F85	Traes_5BS_50A50FBC7	Traes_5DS_5DB217D0C	TaLAT5	12.55	9.83	10.5	7.37	10.57	9.71	13.835	10.155	12.5	3.575	3.455	4.17	4.64	3.805	5.45	4.765	4.89	4.355	5.49	8.15	8.36	13	12.4	10.62	12.45	11.8	9.19	9.975	10.535	8.06	15.1	17.2	11.85	15.6	13.35	12.205	7.8	11.25	8.585	9.55	14.95	10.725	6.125	6.725	7.89
TaLAT6.A	Traes_5BS_9B355628D	Traes_5DS_CA7EFFF42	TaLAT6	9.46	1.525	2.83	2.97	1.985	1.51	5.945	1.536	1.113	11.055	5.725	9.54	5.345	3.12	5.265	4.06	5.805	10.33	11.8	8.35	18.7	13.945	12.2	16.7	11.6	12.48	18.05	1.5755	1.025	1.1805	1.38	2.22	1.018	4.16	4.84	7.505	0.7835	1.1905	1.165	15.1	15.65	19.8	7.355	15.6	10.2
Traes_5AL_21B739F34	Traes_5BL_0992ADD0A	Traes_5DL_7953B077C	TaLAT7	5.3	4.82	5.035	3.185	1.78	3.215	5.1	2.33	3.17	2.375	1.905	2.135	2.845	2.235	2.73	2.695	2.66	1.865	4.775	4.175	5.435	6.555	6.155	6.935	6.22	5.615	6.175	5.725	4.76	4.35	7.085	6.685	6.925	4.74	3.015	3.76	4.8	4.15	4.08	4.65	3.78	4.245	2.54	2.13	2.91
Traes_4AL_56B8D9731	Traes_5BL_881B53ED0	Traes_5DL_5AFAF94F9	TaLAT8	3.195e-10	9.1e-10	6.8155e-18	5.7e-14	7.6009e-05	0.1575	2.53e-19	8.45e-19	0.1755	0.153	0.1145	5.4885e-21	5.05089e-21	0.5155	1.465e-20	3.235e-17	1.009	3.0535e-22	1.64	7.865	5.275	2.24	4.34	5.575	2.805	7.01	6.775	4.965e-05	0.175	0.0139	3.3705e-24	0.10415	1.25e-23	0.01465	0.08905	7.15e-22	0.1665	0.722	0.02705	2.77e-19	1.165	0.0309	7.15e-21	0.773	6.55e-21
TaLAT9.A	TaLAT9.B	Traes_6DL_2F85A12A71	TaLAT9	5.57	16.35	14.1	2.77	2.515	1.726	5.15	6.51	2.98	3.905	6.19	1.4225	1.615	2.525	0.661	0.5415	1.62	0.7535	0.752	3.955	0.8575	0.8845	3.07	0.6085	0.9805	2.9165	0.502	1.255	1.131	0.6115	2.28	1.628	1.52	13.3	12.95	15.7	1.3545	2.195	0.9675	3.44	4.335	2.015	2.58	3.275	0.7437
Traes_7AS_2BF62E1DE	Traes_7BS_725BE98D0	Traes_7DS_54B335225_Traes_7DS_05F19516D	TaLAT10	7.185	3.52	5.14	2.835	0.855	1.5	4.46	1.43	1.56	2.82	1.945	2.42	2.815	2.07	2.47	1.625	1.1475	0.8975	6.075	3.73	4.72	6.075	4.275	4.1	5.93	4.21	5.445	7.35	5.675	5.75	12.1	7.625	9.345	5.955	3.815	4.785	8.09	5.125	5.95	4.145	3.78	4.295	1.78	1.19	2.545
Traes_7AL_91A8A5DC5	TaLAT11.B	Traes_7DL_946F0EBBA_Traes_7DL_C02223E00	TaLAT11	7.31	2.175	2.78	1.186	0.852	0.886	4.31e-05	0.511	1.1005	0.669	0.659	0.864	5.69	5.83	0.9935	7.35	10.095	4.09	1.735	3.26	2.32	6.045	7.545	7.58	4.57	4.495	5.9	3.09	1.7	1.1385	4.35	7.48	1.85	3.55	1.43	2.955	1.43	0.6135	0.6305	7.9	7.215	9.465	0.8855	0.5775	0.942
Traes_1AS_25789107B	Traes_1BS_0F4F50C5F	Traes_1DS_7E463CA78	TaLHT1	0	3.265e-68	0	0	7.1e-93	1.44e-99	8.85e-21	0.02035	2.74e-16	0	0	0	0	2.395e-64	0	5.35e-77	5.755e-64	0	0	5.45e-70	0	0	1.61e-62	0	3.03e-76	3.355e-67	8.6e-90	1.5e-28	1.965e-37	9.25e-10	0.572	1.53	1.925	0	0	0	0	0	0	0	0	0	0	0	0
Traes_2AL_D952549E8	Traes_2BL_F855555E8	Traes_2DL_C511AE8BA_Traes_2DL_4F1BF0D17_Traes_2DL_0F29AFB4F_Traes_2DL_D9ED58A32_Traes_2DL_5D1822CA1	TaLHT2	8e-37	0.03575	7.65e-37	4.83	3.8	1.3155	0	0	0	0.0195	1.545e-18	3.535e-08	0	0	0	0	0	0	2.11	2.805	5.15	19.255	18.95	31.25	15.1	12.7	24.35	9.8e-10	3.105e-09	0.01725	0.001095	0.0602	0.3525	4.085e-17	1.025e-24	0.01715	3.055e-25	1.33e-27	0.01575	0.0715459	1.155e-16	0.2345	0	0	0
Traes_2AL_FF39585E0	Traes_2BL_F99D9CC1A	Traes_2DL_6B53B529E_Traes_2DL_9DF4A995D_Traes_2DL_221A74A1D	TaLHT3	6.11	4.025	1.045	1.1595	1.605	1.665	1.1085	4.725	3.265	0.249	0.00645	0.188	1.43	1.0785	0.317	1.574	0.719	0.856	7.4	2.695	5.895	29.3	17.31	19.9	19.75	10.45	12.35	2.465	2.595	1.585	0.1075	0.414957	0.6935	1.191	0.552	0.8205	0.646	1.875	1.2195	3.365	1.493	2.46	0.8475	0.000116	0.6495
TaLHT4.A	Traes_2BL_73F90E676	TaLHT4.D	TaLHT4	1.295e-66	3.09837e-67	4.65501e-70	1.91e-65	1.805e-69	3.19e-65	0	0	0	1.39e-70	8.15063e-73	7.65007e-76	8e-06	0.01001	0.0545	4.43031e-20	0.679	0.22175	3.445e-26	1.44e-27	4.14e-10	5.95e-13	7.7e-10	0.00394345	1.615e-19	0.044995	0.01495	7.25016e-69	1.275e-68	1.5713e-73	6.65e-28	1.1451e-67	6e-73	1.5255e-70	5.90306e-71	2.63048e-71	4.08001e-72	5.95e-72	4.425e-73	3.765e-75	7.25e-71	1.8205e-77	6.6e-73	1.05e-70	1.755e-75
Traes_5AS_61310FE44	Traes_5BS_B2D28E838_Traes_5BS_497F3CA80	Traes_5DS_8390F804C	TaLHT5	2.5	1.715e-19	0.7985	1.755	4.09e-17	0.685	1.13	2.20522e-21	0.01915	5.4	2.18e-20	2.91	9.775	1.29e-19	2.805	0.432	1.46e-25	6.12e-24	3.375	1.93533e-21	1.2455	2.51	1.26544e-24	1.132	2.745	8.6e-19	0.775	32.6	1.135e-20	18.6	17.95	1.62063e-18	9.19	4.535	1.09035e-20	1.134	25.6	2.4595e-20	12.4	21.4	2.383e-20	10.7	0.74	2.265e-20	0.2715
Traes_7AS_B261ECC85_Traes_7AS_357FE98BE	Traes_7BS_F3B39F1B8_Traes_7BS_0AA920858	Traes_7DS_4300927A0	TaLHT6	0.2665	0.541	0.0126	4.927e-69	9.8e-71	8.7e-71	0	0	0	4.705e-13	2.4e-15	6.5e-08	2.13001e-69	1.775e-69	1.345e-64	1.92002e-68	5.40105e-69	8.81095e-64	2.47e-13	1e-21	3.955e-05	3.135e-28	1.575e-36	0.00124	1.178e-22	1.2872e-18	0.003905	2.305e-11	0.0175562	0.00138	0.8655	0.3835	1.0155	0.0875	0.04375	0.001825	0	0	0	1.665e-83	0	7.5e-64	0	0	0
Traes_7AL_9F8C57492	Traes_7BL_28C34BF1C	Traes_7DL_F631D2D2E	TaLHT7	9.675	3.06	3.285	1.87	1.51	0.183972	0.8105	2.705	0.0309	0.3285	0.3745	1.14	2.115	2.405	4.645	8.725	11.68	18.9	13.4	12.55	13.35	16.05	18.85	19.85	14.335	17.8	18	0.2381	0.0917325	0.7085	36.1	21.8	37.1	3.28	2.205	4.41	1.191	0.453	1.255	2.55	1.635	2.35	0.42974	0.01899	1.334
Traes_7AL_649E6547F	Traes_7BL_71FFD7DB2_Traes_7BL_E6A72120C_Traes_7BL_6EF469A1F	Traes_7DL_30B685267	TaLHT8	0.661	53.65	21.5	0.7	2.725	1.076	7.4e-16	0.3925	0.00935	0.25845	10.21	4.675	5.685	39.25	76.45	20.25	102.45	195.5	9.66	102.85	97.3	16.7	81.75	73.75	14	89.45	72.1	0.0489546	6.48	5.785	6.595	15.7	10.5	1.79	8.77	8.52	0.6835	4.48	3.545	2.77	7.265	9.77	3.93	5.715	5.155
Traes_2AL_3F769FE10	Traes_2BL_8FFBE8AF6	Traes_2DL_AC63FD8BB	TaProT1	21.65	2.415	12.25	3.35	2.032	1.694	10.7	5.225	12.7	5.07	2.78	3.86	4.425	4.635	2.615	2.43	8.645	0.955	25.25	3.63	9.52	50.85	15.55	32.1	53.75	18.75	32.65	3.38	3.715	3.2	6.505	5.83	13.15	11.2	9.115	17.3	7.34	5.44	5.43	15.95	4.905	10.03	16	8.35	11.75
Traes_3AL_178E7B552	TRAES3BF048800010CFD_g	Traes_3DL_9BAFCADE5	TaProT2	0.0600258	0.346	0.1538	0.1495	0.103	0.0078	3.235e-23	0.0249	0.1085	1.79	1.5	1.895	2.73	2.935	3.77	0.99	0.60285	2.875	0.75	1.675	0.4042	2.4355	4.36	3.5	2.7933	6.13	3.975	0.0192001	0.0334	5.6e-06	0.1215	0.144	0.2745	14.55	1.2275	20.1	0.628	3.55	0.666	1.54	6.36	3.865	2.595	1.65	5.47
Traes_4AL_A1A9045D1	Traes_4BS_83DF7B31C	Traes_4DS_E77045BE8	TaProT3	2.5	9.865	16.1	0.2293	2.775	11.55	1.995	4.675	9.545	6.76	14.95	4.95	14.25	35.65	15.65	5.02	7.915	9.465	20.1	24.8	26.5	2.785	12.73	13.7	3.4	13.335	19.14	0.808	0.0566	0.9287	1.585	1.5075	0.353	11.85	41.75	24.2	0.3165	3.005	0.493	16.3	40.5	29.7	5.25	7.42	2.64
Traes_2AS_5F6AAF666	Traes_2BS_839727617	Traes_2DS_AE518BCD2	TaTTP1	0.21725	0.8165	1.13	4.56e-06	0.133	0.1305	0	0	0	4.265	9.175	4.915	6.095	21.3	7.26	5.685	14.9	4.915	0.07795	0.4535	4.175e-21	0.327	0.002525	5.7e-20	0.2845	1.615e-08	0.000212	0.479	1.044	0.1775	2.335	5.485	2.52	0.8795	3.195	1.53	1.515	1.695	0.4565	2.565	3.72	1.158	5.855	13.6	4.99
Traes_4AS_1A6574DF6	Traes_4BL_B01346193	Traes_4DL_CBEA7B3E3	TaTTP2	0.601	0.4425	0.0070812	0.063052	0.096585	4.04617e-12	0.40135	0.380725	0.24695	0.388177	1.51	0.06835	0.439	0.9105	0.655	0.2745	0.392875	0.36665	0.16795	1.0045	0.34085	1.258	1.575	0.6325	0.865	1.4375	0.4625	1.1445	1.2445	0.1763	0.5145	0.3255	0.2099	0.8615	0.6065	0.34105	1.24	1.75	0.5225	1.039	0.6425	0.2203	0.117955	0.459	0.0047291
Traes_4AS_2FBDD5B23	Traes_4BL_7D37E7483_Traes_4BL_D4004E753	Traes_4DL_B84BC09CF	TaTTP3	3.82	2.36	3.81	0.3725	3.13	0.5425	0.10465	0.235	3.42e-11	1.041	0.9065	1.43	3.035	5.28	4.105	1.775	6.035	0.965	0.00605	0.05785	0.000149	3.145e-07	0.0484	4.16e-30	0.0316	1.245e-12	0.03055	3.45	2.96	3.28	5.28	3.065	3.245	1.725	1.618	0.6825	0.9205	0.746	2.935	1.317	1.23	1.68	1.81	2.405	0.409

## Sheet: salt_gene
Supplementary Table S3
Class	Control_6h	salt_6h	6h (salt) fold change	control_12h	salt_12h	12h (salt) fold change	control_24h	salt_24h	24h (salt) fold change	control_48h	salt_48h	48h (salt) fold change
TaAAP1	34.31	35.49	1.03439	25.81	7.935	0.307439	28.45	1.976	0.0694552	28.79	1.127	0.0391455
TaAAP2	9.42	10.634	1.12887	8.09	20.84	2.57602	10.63	18.04	1.69708	12.445	28.22	2.26758
TaAAP3	49.7	24.09	0.484708	39.31	13.9	0.3536	36.55	14.06	0.384679	42.6	9.5	0.223005
TaAAP4.1	39.87	62.803	1.57519	36.55	60.25	1.64843	62.61	59.87	0.956237	63.5	65.4	1.02992
TaAAP4.2	28.21	32.067	1.13672	43.06	22.81	0.529726	43.38	43.813	1.00998	39.284	47.45	1.20787
TaAAP5	5.65e-40	2.85e-45	5.04424e-06	4.011e-41	8.9015e-40	22.1927	6.17059e-39	7.30658e-36	N/A	1.01021e-41	2.97483e-51	2.94477e-10
TaAAP6	23.05	13.07	0.567028	28.96	20.05	0.692334	23.69	18.47	0.779654	35.71	13.25	0.371045
TaAAP7.1	7.1	15.1	2.12676	6.29	7.69	1.22258	6.54	12.8	1.95719	9.66	20.7	2.14286
TaAAP7.2	4.15e-09	2.42e-11	0.00583133	2.21	0.000235	0.000106335	0.56	0.133	0.2375	3.49e-05	1.08	N/A
TaAAP8	16.45	18.1	1.1003	22.908	28.59	1.24804	21.38	58.14	2.71936	36.43	64.1	1.75954
TaAAP9	18.21	19.15	1.05162	13.35	10.44	0.782022	32.14	22.73	0.707218	26.96	46.24	1.71513
TaAAP10	13.58	28.9	2.12813	11.44	13.49	1.1792	7.48	3.34	0.446524	8.57	9.27	1.08168
TaAAP11	17.61	28.22	1.6025	12.54	14.99	1.19537	5.097	3.231	0.633902	8.055	3.209	0.398386
TaAAP12	20.49	26.39	1.28795	15.8	20.85	1.31962	9.05	16.64	1.83867	20.63	27.636	1.3396
TaAAP13	13.864	18.92	1.36469	9.77	27.79	2.84442	8.44	18.83	2.23104	9.97	20.09	2.01505
TaAAP14	158.4	51.8	0.32702	188.1	43.3	0.230197	166.6	33	0.198079	238.6	32	0.134116
TaAAP15	101.62	372.9	3.66955	119.8	530.7	4.42988	126.3	539.6	4.27237	143.5	385.2	2.68432
TaAAP16	36.81	18.8	0.510731	65.2	16.18	0.24816	56.7	36.35	0.641093	95	65.88	0.693474
TaAAP17	3.911	8.19	2.09409	4.986	8.021	1.6087	2.921	11.091	3.79699	4.688	7.646	1.63097
TaAAP18	71.5	162.6	2.27413	75.9	168.9	2.2253	63	124.6	1.97778	102.4	92.3	0.901367
TaAAP19	2.94005e-43	1.36e-71	4.62577e-29	0	7.32e-55	N/A	3.52e-06	1.18842e-43	3.3762e-38	1.99e-46	0	0
TaAAP20	33.7	94.86	2.81484	44.03	117.45	2.6675	38.47	136.6	3.55082	45.46	240.1	5.28157
TaAAP21	0.143987	0	0	0.718008	1.723	2.39969	0.122	5.397	44.2377	0.288001	4.14501	14.3924
TaAAP22	0.359	5.8	16.156	2.45	6.64	2.7102	0.508	19.2	37.7953	2.04	19.7	9.65686
TaANT1	42.55	25.05	0.588719	51.3	24.61	0.479727	43.3	23.95	0.553118	62.4	33.08	0.530128
TaANT2	0.799	0.949	1.18773	1.589	1.14	0.717432	1.488	0.598	0.401882	0.956	1.879	1.96548
TaANT3	2.55	2.84003	1.11374	3.808	4.81506	1.26446	3.64	2.237	0.61456	3.18	3.954	1.2434
TaANT4	37.6	27.05	0.719415	41.1	18.11	0.440633	42.29	30.48	0.720738	75.7	38.89	0.513738
TaANT5	25.26	13.98	0.553444	40.07	7.46	0.186174	43.72	11.64	0.26624	75.2	16.92	0.225
TaANT6	32.11	279.8	8.7138	38.92	460.9	11.8422	34.44	497.7	14.4512	41.31	407.4	9.86202
TaATLa1.1	37.65	54.06	1.43586	40.13	104.63	2.60728	74.75	168.13	2.24923	63.66	250.7	3.93811
TaATLa1.2	14.66	31.17	2.12619	16.15	29.65	1.83591	37.14	29.72	0.800215	41.21	26.99	0.654938
TaATLa2	113.3	363.3	3.20653	132.8	305.3	2.29895	180.2	310.2	1.72142	214	237.8	1.11121
TaATLa3	0	0	N/A	0	0	N/A	0	0	N/A	0	0	N/A
TaATLa4	41.81	36.5	0.872997	65.02	34.19	0.525838	51.38	32.8	0.638381	66.63	33.72	0.506078
TaATLa5	229	165.2	0.721397	429	142.5	0.332168	551	164.9	0.299274	517	207.6	0.401547
TaATLa6	28.17	45	1.59744	31.43	52.6	1.67356	29.9	30.09	1.00635	36.4	13.42	0.368681
TaATLb1	0	1.891	N/A	0	0.627	N/A	0	0.316	N/A	0	0	N/A
TaATLb2	2.702	50.46	18.6751	4.049	85.58	21.1361	2.67	100.37	37.5918	4.508	105.17	23.3296
TaATLb3	0	0	N/A	0	0	N/A	0	0	N/A	0	0	N/A
TaATLb4	0.471	15.971	33.9087	1.098	66.22	60.3097	0.266	130.9	492.105	0.314	257.61	820.414
TaATLb5	1.93394	9.29	4.80367	1.629	6.989	4.29036	1.635	6.129	3.74862	2.364	7.62	3.22335
TaATLb6	0	2.4e-34	N/A	0	3.26	N/A	0	2.39	N/A	0	3.37	N/A
TaATLb7	0	1.732	N/A	0	6.1	N/A	0.262	12.85	49.0458	0.463	25.6	55.2916
TaATLb8	0	6.357	N/A	0	37	N/A	0.13	112.384	864.492	1.8e-21	270.45	1.5025e+23
TaATLb9	0	1.2e-30	N/A	0	2.09	N/A	0	2.12	N/A	0	3.31	N/A
TaATLb10	0	0	N/A	0	0	N/A	0	0	N/A	0	0	N/A
TaATLb11	205.1	116.5	0.568016	167.3	75.4	0.450687	161.1	60.3	0.374302	157.8	27.48	0.174144
TaATLb12	0.28	0.285	1.01786	0.14	0.0309	0.220715	0.36	0.391	1.08611	0.00165	1.93222e-28	1.17104e-25
TaATLb13	61.5	51.9	0.843902	67.5	43.9	0.65037	75.2	34.41	0.45758	56	14.03	0.250536
TaATLb14	9.564	90.9	9.50439	16.35	89.2	5.45566	25.03	64.88	2.59209	17.54	34.583	1.97166
TaAUX1	55.3	35.35	0.639241	22.71	31.09	1.369	35.68	14.65	0.410594	31.34	1.1	0.0350989
TaAUX2	4.999	2.455	0.491098	5.809	1.451	0.249785	6.139	3.696	0.602052	9.87	4.619	0.467984
TaAUX3	192.7	134.5	0.697976	177.9	96.9	0.544688	189.3	83.5	0.441099	240.5	59.3	0.24657
TaAUX4	73.1	45	0.615595	70.1	35.4	0.504993	50.57	11.65	0.230374	50.73	2.276	0.044865
TaAUX5	3.02	6.1807	2.04659	2.693	3.3768	1.25392	1.27425	0.383	0.300569	3.177	0.146001	0.0459555
TaBAT1	62.7	65.3	1.04147	75.1	70.2	0.934754	47.85	53.04	1.10846	86.9	53.49	0.615535
TaBAT2	77	62.3	0.809091	92.6	48.48	0.523542	87.7	13.39	0.15268	75.5	4.866	0.0644503
TaBAT3	32.14	33.33	1.03703	49.42	40.21	0.813638	42.31	49.4	1.16757	65.4	65.4	1
TaBAT4	9.211	8.001	0.868635	10.595	29.85	2.81736	4.324	91.31	21.117	10.321	167.52	16.231
TaBAT5	12.557	12.87	1.02493	9.219	15.85	1.71928	10.63	15.65	1.47225	17.304	26.64	1.53953
TaBAT6	15.6	12.28	0.787179	26.1	14.45	0.55364	21.84	23.54	1.07784	36.14	73.4	2.03099
TaBAT7	0	0	N/A	0	0.149	N/A	0	0	N/A	0	0	N/A
TaCAT1	0.413	0.512	1.23971	0.515	0.576	1.11845	1.84	0.2911	0.158207	2.484	0	0
TaCAT2	0.555001	4.74	8.54053	1.44	3.8985	2.70729	1.693	3.335	1.96988	2.114	3.342	1.58089
TaCAT3	3.834	11.2	2.92123	4.654	10.645	2.28728	4.999	8.669	1.73415	8.836	8.819	0.998076
TaCAT4	6.258	1.184	0.189198	5.76	0.714	0.123958	6.5742	0.842	0.128076	10.769	0.26	0.0241434
TaCAT5	6.819	8.983	1.31735	6.136	6.601	1.07578	8.33	7.338	0.880912	6.269	4.715	0.752114
TaCAT6	5.23	3.768	0.720459	6.55	6.47	0.987786	10.26	4.435	0.432261	14.73	5.377	0.365037
TaCAT7	0.238	0	0	2.17e-46	0	0	0.101	0.335	3.31683	0	0	N/A
TaCAT8	284.8	440	1.54494	290.2	495	1.70572	399.3	688	1.72302	502	703	1.4004
TaCAT9	5.48	14.57	2.65876	6.29	24.04	3.82194	3.33	25.14	7.54955	5.18	22.92	4.42471
TaCAT10	3.88	0.405	0.104381	6.623	0.6515	0.0983693	7.7	0.288	0.0374026	7.29	1.071	0.146914
TaCAT11	76.2	81.4	1.06824	70.5	79.3	1.12482	86.7	78.6	0.906574	85.3	65.8	0.771395
TaGAT1	0.015	1.54	102.667	0.00765	1.477	193.072	0.240011	1.97915	8.2461	0.695834	6.86	9.85867
TaGAT2	24.86	15.96	0.641995	31.15	12.98	0.416693	36.11	11.88	0.328995	70.1	11.88	0.169472
TaGAT3	0.445	0	0	0.445	0.733	1.64719	0.252	1.111	4.40873	0.891	1.36	1.52637
TaGAT4	4.74	29.07	6.13291	5.597	59.71	10.6682	7.306	60.1	8.22612	12.5	117.3	9.384
TaLAT1	0	0	N/A	0	0	N/A	0	0	N/A	0	0.0793	N/A
TaLAT2	0	0	N/A	5.02e-56	0	0	4.77e-53	0	0	0	0	N/A
TaLAT3	5.2	1.384	0.266154	7.76	0.808	0.104124	8.95	1.56	0.174302	15.89	0.335	0.0210824
TaLAT4	8.9923	3.314	0.368538	17.706	2.154	0.121654	18.438	1.331	0.0721879	33.51	0.168	0.00501343
TaLAT5	36.14	23.21	0.642225	35.38	20.11	0.5684	36.3	18.95	0.522039	38.6	13.22	0.342487
TaLAT6	69.3	47.08	0.679365	70.2	56.85	0.809829	58.3	52.28	0.896741	95.2	59.9	0.629202
TaLAT7	25.33	57.2	2.25819	23.8	59	2.47899	24.51	50.07	2.04284	27.47	38.22	1.39134
TaLAT8	14.48	16.68	1.15193	18.16	18.571	1.02263	10.21	10.643	1.04241	17.29	11.776	0.681087
TaLAT9	5.62	5.58	0.992883	6.44	10.04	1.55901	7.28	30.37	4.1717	11.88	63.7	5.36195
TaLAT10	30.25	25.23	0.83405	26.32	20.11	0.764058	28.95	8.66	0.299136	17.2	5.003	0.290872
TaLAT11	25.76	14.58	0.565994	34.59	8.03	0.232148	28.77	12.22	0.424748	32.2	11.61	0.360559
TaLHT1	0	0	N/A	0	0	N/A	0.116	0	0	0	0	N/A
TaLHT2	62.5	29.81	0.47696	59.1	16	0.270728	49.35	10.492	0.212604	62.5	5.211	0.083376
TaLHT3	11.49	61.1	5.31767	17.127	92.2	5.38331	8.248	78.89	9.56474	9.75	97.6	10.0103
TaLHT4	0	0.724	N/A	0.287	1.28	4.45993	0.247	1.37	5.54656	0	0.761	N/A
TaLHT5	8.1	11.165	1.3784	7.444	8.891	1.19438	5.79	4.87	0.841105	5.19	0.662	0.127553
TaLHT6	0	0	N/A	0.296	0	0	0	0.139	N/A	0	0.128	N/A
TaLHT7	59.5	273.7	4.6	68	365.6	5.37647	73.3	395.4	5.39427	75.9	342.3	4.50988
TaLHT8	260.8	388.8	1.4908	279.2	491.2	1.75931	195.7	495.5	2.53194	324.4	480.3	1.48058
TaProT1	139.3	111.5	0.800431	146.5	122.6	0.83686	132.84	88.51	0.66629	145.1	48.66	0.335355
TaProT2	8.6	2.329	0.270814	8.21	1.647	0.200609	7.97	2.6593	0.333664	8.495	4.864	0.572572
TaProT3	8.91	569	63.8608	8.604	968	112.506	5.94	1150	193.603	6.422	1332	207.412
TaTTP1	0.137	0.68	4.9635	0.82	0.545	0.664634	0.232546	0.386	1.65989	0.54836	0.179	0.326428
TaTTP2	1.853	1.313	0.708581	1.982	1.377	0.694753	3.028	1.492	0.492734	1.592	3.12	1.9598
TaTTP3	0	0	N/A	0	0.095	N/A	0	0	N/A	0.238	0	0

## Sheet: salt_hom
Supplementary Table S3
A	B	D	Class	Control_6h_A	Control_6h_B	Control_6h_D	A% 6hr control	B% 6hr control	D% 6hr control	salt_6h_A	salt_6h_B	salt_6h_D	A% salt 6hr	B% salt 6hr	D% salt 6hr	control_12h_A	control_12h_B	control_12h_D	A% 12hr control	B% 12hr control	D% 12hr control	salt_12h_A	salt_12h_B	_salt_12hD	A% 12 hr salt	B% 12 hr salt	D% 12 hr salt	control_24h_A	control_24h_B	control_24h_D	A% 24 hr control	B% 24 hr control	D% 24 hr control	salt_24h_A	salt_24h_B	salt_24h_D	A% 24 hr salt	B% 24 hr salt	D% 24 hr salt	control_48h_A	control_48h_B	control_48h_D	A% 48hr control	B% 48 hr control	D% 48 hr control	salt_48h_A	salt_48h_B	salt_48h_D	A% 48hr salt
Traes_1AL_CA17722B6	Traes_1BL_F857E565C	Traes_1DL_1175C306C	TaAAP1	6.45	21.9	5.96	18.7992	63.8298	17.371	8.07	21.1	6.32	22.7388	59.4534	17.8078	5.04	13	7.77	19.5273	50.3681	30.1046	3.62	3.96	0.355	45.6207	49.9055	4.47385	5.39	13.5	9.56	18.9455	47.4517	33.6028	0.123	1.73	0.123	6.2247	87.5506	6.2247	8.42	8.57	11.8	29.2463	29.7673	40.9865	0.514	0.613	3.09e-18	45.6078
Traes_2AL_81F2D0C5D	Traes_2BL_2A9F513B6	Traes_2DL_DC7D17FA4_Traes_2DL_DFBF605BC_Traes_2DL_A05F79AA8_Traes_2DL_0BAAC97CC	TaAAP2	3.25	1.88	4.29	34.5011	19.9575	45.5414	6.37	0.814	3.45	59.9022	7.65469	32.4431	1.78	3.64	2.67	22.0025	44.9938	33.0037	8.54	2.64	9.66	40.9789	12.6679	46.3532	5.05	4.11	1.47	47.5071	38.6642	13.8288	3.9	2.64	11.5	21.6186	14.6341	63.7472	6.17	5.28	0.995	49.5781	42.4267	7.99518	17.5	3.86	6.86	62.0128
Traes_2AL_40505963B_Traes_2AL_BEA1F515B	Traes_2BL_494B4AB35_Traes_2BL_54FA866FD	Traes_2DL_AEC9542A6_Traes_2DL_AD3E8E1C4_Traes_2DL_93F7BF28A	TaAAP3	13.4	16	20.3	26.9618	32.1932	40.8451	7.65	7.16	9.28	31.7559	29.7219	38.5222	11.9	6.41	21	30.2722	16.3063	53.4215	3.98	6.96	2.96	28.6331	50.0719	21.295	8.23	9.32	19	22.5171	25.4993	51.9836	10.2	2.86	1	72.5462	20.3414	7.11238	11.6	12.4	18.6	27.23	29.108	43.662	4.76	2.59	2.15	50.1053
Traes_2AL_B9B21DB01_Traes_2AL_75BA2B85B.1	Traes_2BL_A48502C34_Traes_2BL_09118A173.1	Traes_2DL_11CEF7069_Traes_2DL_8A7142982.1	TaAAP4.1	4.57	21.1	14.2	11.4623	52.922	35.6158	0.903	45.3	16.6	1.43783	72.1303	26.4319	5.75	17.5	13.3	15.7319	47.8796	36.3885	1.45	46.5	12.3	2.40664	77.1784	20.4149	6.31	39.8	16.5	10.0783	63.5681	26.3536	2.68	48.3	8.89	4.47637	80.6748	14.8488	10.1	37.3	16.1	15.9055	58.7402	25.3543	1.8	48.4	15.2	2.75229
Traes_2AL_B9B21DB01_Traes_2AL_75BA2B85B.2	Traes_2BL_A48502C34_Traes_2BL_09118A173.2	Traes_2DL_11CEF7069_Traes_2DL_8A7142982.2	TaAAP4.2	21.6	4.69	1.92	76.5686	16.6253	6.8061	28.7	2.94	0.427	89.5001	9.1683	1.33159	32.2	4.19	6.67	74.7794	9.73061	15.49	19.6	2.11	1.1	85.9272	9.25033	4.82245	37.7	3.54	2.14	86.9064	8.16044	4.93315	39.3	3.99	0.523	89.6994	9.10689	1.19371	34.9	3.45	0.934	88.8402	8.7822	2.37756	37.2	8.33	1.92	78.3983
Traes_2AL_A06D9899D	Traes_2BL_DEFCD4BDC	TaAAP5.D	TaAAP5	5.65e-40	4.05e-46	0	99.9999	7.16814e-05	0	1.13e-45	1.72e-45	0	39.6491	60.3509	0	3.07e-41	9.41e-42	0	76.5395	23.4605	0	1.15e-42	8.89e-40	0	0.129192	99.8708	0	6.17e-39	5.87e-43	0	99.9905	0.00951287	0	7.3e-36	6.58e-39	0	99.9099	0.0900558	0	2.08e-45	1.01e-41	0	0.0205898	99.9794	0	4.83e-54	2.97e-51	0	0.162362
Traes_2AL_7BDBA1145	Traes_2BL_07A9BD160	Traes_2DL_E7D9F12E0_Traes_2DL_90E6FC6FA	TaAAP6	8.19	1.46	13.4	35.5315	6.33406	58.1345	2.37	6.73	3.97	18.1331	51.492	30.3749	12	3.86	13.1	41.4365	13.3287	45.2348	7.96	3.46	8.63	39.7007	17.2569	43.0424	9.82	3.57	10.3	41.4521	15.0696	43.4783	4.96	2.81	10.7	26.8544	15.2139	57.9318	11.3	6.11	18.3	31.6438	17.1101	51.2461	4.48	1.86	6.91	33.8113
Traes_3AS_5379B266E.1	#N_A	#N_A	TaAAP7.1	7.1	0	0	100	0	0	15.1	0	0	100	0	0	6.29	0	0	100	0	0	7.69	0	0	100	0	0	6.54	0	0	100	0	0	12.8	0	0	100	0	0	9.66	0	0	100	0	0	20.7	0	0	100
Traes_3AS_5379B266E.2	#N_A	#N_A	TaAAP7.2	4.15e-09	0	0	100	0	0	2.42e-11	0	0	100	0	0	2.21	0	0	100	0	0	0.000235	0	0	100	0	0	0.56	0	0	100	0	0	0.133	0	0	100	0	0	3.49e-05	0	0	100	0	0	1.08	0	0	100
Traes_3AL_8DA632616	TRAES3BF098400010CFD_g	Traes_3DL_BDF897C28	TaAAP8	0.47	7.83	8.15	2.85714	47.5988	49.5441	6.24	4.83	7.03	34.4751	26.6851	38.8398	0.468	9.34	13.1	2.04295	40.7718	57.1853	7.32	14.1	7.17	25.6034	49.3179	25.0787	2.43	11	7.95	11.3658	51.45	37.1843	16.2	32	9.94	27.8638	55.0396	17.0967	1.73	23	11.7	4.74883	63.1348	32.1164	21.5	29.3	13.3	33.5413
TaAAP9.A	TRAES3BF106400020CFD_g_TRAES3BF107900020CFD_g	TaAAP9.D	TaAAP9	3.32	6.02	8.87	18.2317	33.0588	48.7095	6.63	8.23	4.29	34.6214	42.9765	22.4021	3.6	4.24	5.51	26.9663	31.7603	41.2734	4.35	4.63	1.46	41.6667	44.3487	13.9847	9.59	8.05	14.5	29.8382	25.0467	45.1151	13.9	6.86	1.97	61.1527	30.1804	8.66696	12.4	6.93	7.63	45.9941	25.7047	28.3012	19.3	19.5	7.44	41.7388
Traes_3AL_25A5F6B55	TaAAP10.B	#N_A	TaAAP10	7.46	6.12	0	54.9337	45.0663	0	10.8	18.1	0	37.3702	62.6298	0	8.09	3.35	0	70.7168	29.2832	0	7.76	5.73	0	57.5241	42.4759	0	3.56	3.92	0	47.5936	52.4064	0	1.19	2.15	0	35.6287	64.3713	0	6.52	2.05	0	76.0793	23.9207	0	5.38	3.89	0	58.0367
TaAAP11.A	TRAES3BF021600180CFD_g	TaAAP11.D	TaAAP11	3.34	1.17	13.1	18.9665	6.64395	74.3896	4.12	3	21.1	14.5996	10.6308	74.7697	1.25	1.34	9.95	9.9681	10.6858	79.3461	1.71	4.22	9.06	11.4076	28.1521	60.4403	0.883	0.114	4.1	17.3239	2.23661	80.4395	0.631	1.4	1.2	19.5296	43.3302	37.1402	0.269	0.256	7.53	3.33954	3.17815	93.4823	0.018	2.56	0.631	0.560922
Traes_3AL_C85B529F6	TRAES3BF021600170CFD_g	TaAAP12.D	TaAAP12	4.61	1.48	14.4	22.4988	7.22304	70.2782	1.69	4.9	19.8	6.40394	18.5676	75.0284	1.9	3.7	10.2	12.0253	23.4177	64.557	7.07	5.99	7.79	33.9089	28.729	37.3621	1.16	1.71	6.18	12.8177	18.895	68.2873	2.91	11.3	2.43	17.488	67.9087	14.6034	2.15	3.08	15.4	10.4217	14.9297	74.6486	2.86	24.6	0.176	10.3488
Traes_4AL_36FAF99DE1	Traes_4BS_C0973D1DA	Traes_4DS_374DADA2A	TaAAP13	5.35	0.934	7.58	38.5892	6.73687	54.674	1.5	3.82	13.6	7.92812	20.1903	71.8816	4.07	1.47	4.23	41.6581	15.0461	43.2958	7.98	5.21	14.6	28.7154	18.7478	52.5369	4.19	2.55	1.7	49.6445	30.2133	20.1422	7.36	4.61	6.86	39.0866	24.4822	36.4312	2.15	1.47	6.35	21.5647	14.7442	63.6911	7.45	6.99	5.65	37.0831
Traes_5AS_073CAB1CC_Traes_5AS_776E1FEE4_Traes_5AS_21B1A4EAE	Traes_5BL_FDBE12171	#N_A	TaAAP14	96.5	61.9	0	60.9217	39.0783	0	31.6	20.2	0	61.0039	38.9961	0	112	76.1	0	59.5428	40.4572	0	27.2	16.1	0	62.8176	37.1824	0	102	64.6	0	61.2245	38.7755	0	20.4	12.6	0	61.8182	38.1818	0	165	73.6	0	69.1534	30.8466	0	16.8	15.2	0	52.5
Traes_5AS_F58AC31EE	TaAAP15.B	Traes_5DL_BB10A3B4B	TaAAP15	47	1.62	53	46.2507	1.59417	52.1551	159	16.9	197	42.6388	4.53205	52.8292	52.6	11.3	55.9	43.9065	9.43239	46.6611	192	16.7	322	36.1786	3.14679	60.6746	45.4	11.3	69.6	35.9462	8.94695	55.1069	260	12.6	267	48.1838	2.33506	49.4811	56.7	16	70.8	39.5122	11.1498	49.338	195	10.2	180	50.6231
Traes_6AL_5ADE59E0F	TaAAP16.B	Traes_6DL_0CA95BBB9	TaAAP16	15.2	7.21	14.4	41.2931	19.5871	39.1198	2.25	7.91	8.64	11.9681	42.0745	45.9574	25.3	14.2	25.7	38.8037	21.7791	39.4172	3.71	2.89	9.58	22.9295	17.8616	59.2089	20.2	15.5	21	35.6261	27.3369	37.037	2.35	14.9	19.1	6.46492	40.9904	52.5447	38.3	20.4	36.3	40.3158	21.4737	38.2105	7.08	24.6	34.2	10.7468
Traes_6AL_278C3E88C_Traes_6AL_EF43B7A00	Traes_6BL_F64D92B02_Traes_6BL_2B9222522_Traes_6BL_3861BBF46	Traes_6DL_C344029BF	TaAAP17	0.278	0.473	3.16	7.10816	12.0941	80.7977	7.18e-27	2.18	6.01	8.76679e-26	26.6178	73.3822	0.832	0.584	3.57	16.6867	11.7128	71.6005	0.221	2.88	4.92	2.75527	35.9057	61.339	0.471	1.05	1.4	16.1246	35.9466	47.9288	0.521	3.32	7.25	4.6975	29.9342	65.3683	0.278	2.04	2.37	5.93003	43.5154	50.5546	0.863	0.723	6.06	11.2869
Traes_7AS_26CAC27FF	Traes_7BS_4B4DD9FD0_Traes_7BS_E5F156EF0	Traes_7DS_69444D63F	TaAAP18	20.2	30.1	21.2	28.2517	42.0979	29.6503	48.6	62.9	51.1	29.8893	38.6839	31.4268	21.3	32.6	22	28.0632	42.9513	28.9855	47.5	54.7	66.7	28.1231	32.386	39.4908	13.8	28.7	20.5	21.9048	45.5556	32.5397	37.6	32.3	54.7	30.1766	25.923	43.9005	23.1	49	30.3	22.5586	47.8516	29.5898	26.6	29.1	36.6	28.8191
Traes_7AS_7D84AE46E	TaAAP19.B	Traes_7DS_E79C19A51	TaAAP19	5.32e-48	2.94e-43	7.93e-63	0.00180949	99.9982	2.69723e-18	1.36e-71	0	0	100	0	0	0	0	0	N/A	N/A	N/A	7.32e-55	0	0	100	0	0	2.36e-17	3.52e-06	3.32e-15	6.70455e-10	100	9.43182e-08	1.18e-43	8.3e-46	1.21e-47	99.2914	0.698406	0.0101816	1.99e-46	0	0	100	0	0	0	0	0	N/A
Traes_7AL_D24FC3DE3	TaAAP20.B	Traes_7DL_E9D7C13BC	TaAAP20	17.7	7.28	8.72	52.5223	21.6024	25.8754	79.8	4.16	10.9	84.124	4.38541	11.4906	24	7.33	12.7	54.5083	16.6477	28.844	90.1	9.85	17.5	76.7135	8.38655	14.9	24	6.28	8.19	62.3863	16.3244	21.2893	97.5	22.8	16.3	71.3763	16.6911	11.9327	28.9	4.66	11.9	63.5724	10.2508	26.1769	180	39.1	21	74.9688
Traes_7AL_E6FBB15C3_Traes_7AL_8B7B9236A	Traes_7BL_01313DED2	Traes_7DL_34B352267	TaAAP21	8.75e-05	0.0769	0.067	0.0607692	53.4074	46.5318	0	0	0	N/A	N/A	N/A	7.95e-06	1.47e-12	0.718	0.00110723	2.04733e-10	99.9989	0.394	1.1	0.229	22.8671	63.8421	13.2908	0.122	0	0	100	0	0	3.44	1.01	0.947	63.7391	18.7141	17.5468	2.62e-12	1.23e-06	0.288	9.09718e-10	0.000427082	99.9996	3.58	0.565	1.46e-05	86.3688
#N_A	#N_A	Traes_7DL_E98317691	TaAAP22	0	0	0.359	0	0	100	0	0	5.8	0	0	100	0	0	2.45	0	0	100	0	0	6.64	0	0	100	0	0	0.508	0	0	100	0	0	19.2	0	0	100	0	0	2.04	0	0	100	0	0	19.7	0
Traes_2AL_3FEA70BB9	Traes_2BL_68622D93C	Traes_2DL_B35AFBB82_Traes_2DL_E9405C407	TaANT1	21.2	12.1	9.25	49.8237	28.4371	21.7391	9.17	4.68	11.2	36.6068	18.6826	44.7106	20.8	13	17.5	40.5458	25.3411	34.1131	6.13	8.18	10.3	24.9086	33.2385	41.8529	17	13.9	12.4	39.261	32.1016	28.6374	9.52	7.46	6.97	39.7495	31.1482	29.1023	18.2	21.6	22.6	29.1667	34.6154	36.2179	17.6	7.26	8.22	53.2044
Traes_2AL_78841AE69	Traes_2BL_CA5D45836	Traes_2DL_F23BBA898	TaANT2	0.639	0.16	1.07e-23	79.975	20.025	1.33917e-21	0.316	0.633	4.88e-11	33.2982	66.7018	5.14226e-09	1.43	0.159	1.5e-12	89.9937	10.0063	9.4399e-11	1.14	8.68e-15	3.22e-15	100	7.61404e-13	2.82456e-13	0.812	0.541	0.135	54.5699	36.3575	9.07258	0.299	0.299	4.84e-23	50	50	8.09365e-21	0.638	0.159	0.159	66.7364	16.6318	16.6318	1.67	0.209	8.11e-12	88.8771
Traes_5AL_2C7CD0CA2	Traes_5BL_00A93C428	Traes_5DL_1CD1BF5D7	TaANT3	3.62e-20	3.62e-21	2.55	1.41961e-18	1.41961e-19	100	2.55e-05	7.47e-12	2.84	0.000897879	2.63026e-10	99.9991	0.159	0.159	3.49	4.17542	4.17542	91.6492	0.92	0.00506	3.89	19.1067	0.105087	80.7882	7.85e-09	2.86e-18	3.64	2.15659e-07	7.85714e-17	100	0.298	0.149	1.79	13.3214	6.66071	80.0179	2.83e-07	8.72e-09	3.18	8.89937e-06	2.74214e-07	100	3.04	6.58e-08	0.914	76.8842
TaANT4.A	Traes_5BL_57D831CCB	Traes_5DL_EE026513D	TaANT4	6.3	21.2	10.1	16.7553	56.383	26.8617	5.61	13.2	8.24	20.7394	48.7985	30.4621	12.6	15.2	13.3	30.6569	36.983	32.3601	1.63	13.1	3.38	9.00055	72.3357	18.6637	9.26	24.8	8.23	21.8964	58.6427	19.4609	3.71	21.4	5.37	12.1719	70.21	17.6181	19.7	26.9	29.1	26.0238	35.535	38.4412	5.59	23.7	9.6	14.3739
TaANT5.A	Traes_5BL_672642904	Traes_5DL_F67EE2F00	TaANT5	4.68	13.2	7.38	18.5273	52.2565	29.2162	3.57	8.67	1.74	25.5365	62.0172	12.4464	6.17	14.1	19.8	15.3981	35.1884	49.4135	1.87	3.04	2.55	25.067	40.7507	34.1823	8.72	19.8	15.2	19.9451	45.2882	34.7667	1.19	4.64	5.81	10.2234	39.8625	49.9141	15.4	31.2	28.6	20.4787	41.4894	38.0319	3.97	6.67	6.28	23.4634
TaANT6.A	Traes_6BL_EF428EFF2	Traes_6DL_2F10CE849	TaANT6	8.37	9.64	14.1	26.0666	30.0218	43.9116	43.3	143	93.5	15.4753	51.1079	33.4167	9.52	13.7	15.7	24.4604	35.2004	40.3392	89.9	238	133	19.5053	51.6381	28.8566	5.74	17.9	10.8	16.6667	51.9744	31.3589	88.7	285	124	17.822	57.2634	24.9146	7.81	13.6	19.9	18.9058	32.9218	48.1724	83.4	252	72	20.4713
Traes_3AL_45A8015CF.1	TRAES3BF032200050CFD_TRAES3BF032200060CFD_g.1	TaATLa1.1	TaATLa1.1	5.85	15.6	16.2	15.5378	41.4343	43.0279	4.56	24.5	25	8.43507	45.32	46.2449	3.33	16.4	20.4	8.29803	40.8672	50.8348	9.43	44.8	50.4	9.01271	42.8175	48.1697	4.35	25.3	45.1	5.8194	33.8462	60.3344	4.73	72.5	90.9	2.8133	43.1214	54.0653	5.96	20.4	37.3	9.36224	32.0452	58.5925	4.7	101	145	1.87475
Traes_3AL_45A8015CF.2	TRAES3BF032200050CFD_TRAES3BF032200060CFD_g.2	TaATLa1.2	TaATLa1.2	11.7	1.35	1.61	79.809	9.20873	10.9823	14.1	10.4	6.67	45.2358	33.3654	21.3988	8.79	4.66	2.7	54.4272	28.8545	16.7183	20.9	5.02	3.73	70.489	16.9309	12.5801	28.2	5.73	3.21	75.9289	15.4281	8.64297	20.2	4.8	4.72	67.9677	16.1507	15.8816	25.2	11.7	4.31	61.1502	28.3912	10.4586	23	1.02	2.97	85.2167
Traes_6AS_212F397F5	Traes_6BS_9E0D3251B	Traes_6DS_B73BE95F4	TaATLa2	49.5	25.9	37.9	43.6893	22.8597	33.451	133	85.3	145	36.6089	23.4792	39.9119	44.6	29.5	58.7	33.5843	22.2139	44.2018	103	72.3	130	33.7373	23.6816	42.5811	69.8	43.9	66.5	38.7347	24.3618	36.9034	81.2	68	161	26.1767	21.9213	51.902	75.8	50.1	88.1	35.4206	23.4112	41.1682	53	45.8	139	22.2876
Traes_6AL_D574D59BC	Traes_6BL_5F6B4EE8B_Traes_6BL_FF88222F6_Traes_6BL_673D7561E	Traes_6DL_CE2327613_Traes_6DL_790458186	TaATLa3	0	0	0	N/A	N/A	N/A	0	0	0	N/A	N/A	N/A	0	0	0	N/A	N/A	N/A	0	0	0	N/A	N/A	N/A	0	0	0	N/A	N/A	N/A	0	0	0	N/A	N/A	N/A	0	0	0	N/A	N/A	N/A	0	0	0	N/A
Traes_7AS_CE408B10A	Traes_7BS_C473D2C4A	Traes_7DS_B90ABD18C	TaATLa4	10.2	24.3	7.31	24.3961	58.1201	17.4839	4.74	25.1	6.66	12.9863	68.7671	18.2466	12.3	42.9	9.82	18.9173	65.9797	15.103	2.31	23.6	8.28	6.75636	69.026	24.2176	8.09	35.2	8.09	15.7454	68.5091	15.7454	3.96	19.3	9.54	12.0732	58.8415	29.0854	11.9	47	7.73	17.8598	70.5388	11.6014	4.52	18.2	11	13.4045
Traes_7AL_C33195CCB	Traes_7BL_995B43CFA	Traes_7DL_DB979A72F	TaATLa5	48.8	126	54.2	21.31	55.0218	23.6681	33.7	71.3	60.2	20.3995	43.1598	36.4407	102	226	101	23.7762	52.6807	23.5431	24.3	52.6	65.6	17.0526	36.9123	46.0351	157	285	109	28.4936	51.7241	19.7822	38.7	50.4	75.8	23.4688	30.564	45.9673	136	292	89	26.3056	56.4797	17.2147	64.9	52.7	90	31.262
Traes_7AL_D039B989C	TaATLa6.B	Traes_7DL_377AF30FF	TaATLa6	12.5	9.28	6.39	44.3734	32.9428	22.6837	15.9	12.3	16.8	35.3333	27.3333	37.3333	9.17	9.06	13.2	29.1759	28.826	41.9981	19.2	10.2	23.2	36.5019	19.3916	44.1065	9.58	7.62	12.7	32.0401	25.4849	42.4749	11.6	6.69	11.8	38.551	22.2333	39.2157	12.5	10.4	13.5	34.3407	28.5714	37.0879	4.94	1.71	6.77	36.8107
Traes_2AS_C475CC0F9	Traes_2BS_A70DA4BBF	Traes_2DS_8E5665A3E	TaATLb1	0	0	0	N/A	N/A	N/A	0.371	1.52	1.96e-12	19.6192	80.3808	1.03649e-10	0	0	0	N/A	N/A	N/A	0.439	0.188	6.41e-25	70.0159	29.9841	1.02233e-22	0	0	0	N/A	N/A	N/A	0.106	0.21	1.47e-10	33.5443	66.4557	4.6519e-08	0	0	0	N/A	N/A	N/A	0	0	0	N/A
Traes_2AL_173CB6D521	Traes_2BL_F72ED64FB	Traes_2DL_D7838D343_Traes_2DL_216EA69E1	TaATLb2	0.301	2.1	0.301	11.1399	77.7202	11.1399	6.16	22.5	21.8	12.2077	44.5898	43.2025	2.1	1.52	0.429	51.8647	37.5401	10.5952	4.88	38.6	42.1	5.70227	45.104	49.1937	0.509	0.801	1.36	19.0637	30	50.9363	1.97	38.8	59.6	1.96274	38.657	59.3803	0.468	2.01	2.03	10.3815	44.5874	45.0311	1.17	37.6	66.4	1.11248
TaATLb3.A	Traes_2BL_0516DCDA6	Traes_2DL_802C8F6E2_Traes_2DL_6453F3706	TaATLb3	0	0	0	N/A	N/A	N/A	0	0	0	N/A	N/A	N/A	0	0	0	N/A	N/A	N/A	0	0	0	N/A	N/A	N/A	0	0	0	N/A	N/A	N/A	0	0	0	N/A	N/A	N/A	0	0	0	N/A	N/A	N/A	0	0	0	N/A
Traes_2AL_219852336	Traes_2BL_6C005030A	TaATLb4.D	TaATLb4	0.314	0	0.157	66.6667	0	33.3333	0.311	14.1	1.56	1.94728	88.285	9.7677	0.784	0.157	0.157	71.4026	14.2987	14.2987	1.38	58	6.84	2.08396	87.5868	10.3292	0.133	0.133	1.8e-10	50	50	6.76692e-08	4.9	115	11	3.74332	87.8533	8.40336	0.314	0	9.47e-23	100	0	3.01592e-20	2.31	242	13.3	0.896704
Traes_2AL_C4C77D3C7	Traes_2BL_C1E0FD3CD	TaATLb5.D	TaATLb5	0.00024	1.91	0.0237	0.0124099	98.7621	1.22548	1.23	5.31	2.75	13.24	57.1582	29.6017	0.168	1.02	0.441	10.3131	62.6151	27.0718	0.469	3.09	3.43	6.71055	44.2123	49.0771	0.125	1.26	0.25	7.64526	77.0642	15.2905	1.15	0.419	4.56	18.7633	6.83635	74.4004	1.03	0.745	0.589	43.5702	31.5144	24.9154	1.26	0.39	5.97	16.5354
Traes_4AS_5B2AD8285	#N_A	#N_A	TaATLb6	0	0	0	N/A	N/A	N/A	2.4e-34	0	0	100	0	0	0	0	0	N/A	N/A	N/A	3.26	0	0	100	0	0	0	0	0	N/A	N/A	N/A	2.39	0	0	100	0	0	0	0	0	N/A	N/A	N/A	3.37	0	0	100
Traes_4AS_9016EEA44	Traes_4BL_685E2C80B_Traes_4BL_165838228	#N_A	TaATLb7	0	0	0	N/A	N/A	N/A	1.12	0.612	0	64.6651	35.3349	0	0	0	0	N/A	N/A	N/A	3.89	2.21	0	63.7705	36.2295	0	0	0.262	0	0	100	0	4.11	8.74	0	31.9844	68.0156	0	4.6e-32	0.463	0	9.93521e-30	100	0	17.8	7.8	0	69.5312
Traes_4AS_3E18CE943	Traes_4BL_6C12B3AA1_Traes_4BL_B8AFF0CE3_Traes_4BS_844DF33D6	Traes_4DL_D80773B59	TaATLb8	0	0	0	N/A	N/A	N/A	3.23e-30	0.767	5.59	5.08101e-29	12.0654	87.9346	0	0	0	N/A	N/A	N/A	5.39e-29	1.2e-08	37	1.45676e-28	3.24324e-08	100	0	0	0.13	0	0	100	0.434	1.95	110	0.386176	1.73512	97.8787	1.8e-21	0	0	100	0	0	1.36	1.09	268	0.502866
#N_A	#N_A	Traes_4DL_F5CC0669C	TaATLb9	0	0	0	N/A	N/A	N/A	0	0	1.2e-30	0	0	100	0	0	0	N/A	N/A	N/A	0	0	2.09	0	0	100	0	0	0	N/A	N/A	N/A	0	0	2.12	0	0	100	0	0	0	N/A	N/A	N/A	0	0	3.31	0
Traes_5AS_0C1BD0C9F	Traes_5BS_263D46511	Traes_5DS_A6DB4D2AF	TaATLb10	0	0	0	N/A	N/A	N/A	0	0	0	N/A	N/A	N/A	0	0	0	N/A	N/A	N/A	0	0	0	N/A	N/A	N/A	0	0	0	N/A	N/A	N/A	0	0	0	N/A	N/A	N/A	0	0	0	N/A	N/A	N/A	0	0	0	N/A
Traes_6AS_B28F01D5E	Traes_6BS_B91B55B00	Traes_6DS_93BB2328E	TaATLb11	50.9	78.4	75.8	24.8172	38.2253	36.9576	29.1	47.9	39.5	24.9785	41.1159	33.9056	42.7	57.8	66.8	25.523	34.5487	39.9283	10.4	34.1	30.9	13.7931	45.2255	40.9814	37.9	60.9	62.3	23.5258	37.8026	38.6716	17.3	25.2	17.8	28.6899	41.791	29.5191	38.6	66.2	53	24.4613	41.9518	33.5868	7.12	13.3	7.06	25.9098
Traes_6AL_73243BC5A	Traes_6BL_503A71C96_Traes_6BL_BEF129006	Traes_6DL_448ED5FE6	TaATLb12	0.28	9.77e-63	1.3e-35	100	3.48929e-60	4.64286e-33	0.139	1.2e-53	0.146	48.7719	4.21053e-51	51.2281	0.14	0	4.43e-31	100	0	3.16429e-28	0.0309	1.16e-48	3.66e-08	99.9999	3.75404e-45	0.000118446	0.36	1.52e-56	3.41e-25	100	4.22222e-54	9.47222e-23	0.131	0	0.26	33.5038	0	66.4962	0.00165	5.05e-58	3.64e-13	100	3.06061e-53	2.20606e-08	2.22e-31	0	1.93e-28	0.114894
Traes_6AL_278F9DD5E	Traes_6BL_4B7F1756B	Traes_6DL_D8C428186	TaATLb13	21.5	18.5	21.5	34.9593	30.0813	34.9593	13.5	13.3	25.1	26.0116	25.6262	48.3622	19.4	19.8	28.3	28.7407	29.3333	41.9259	13.9	11.1	18.9	31.6629	25.2847	43.0524	17.1	19.8	38.3	22.7394	26.3298	50.9309	7.96	8.15	18.3	23.1328	23.685	53.1822	18.5	10	27.5	33.0357	17.8571	49.1071	1.87	3.12	9.04	13.3286
Traes_7AS_F440B3F6D_Traes_7AS_1D1183D6F	Traes_7BS_4340DB2EF_Traes_7BS_FE8BE43F9	Traes_7DS_9E256BDFD	TaATLb14	0.854	5.98	2.73	8.92932	62.5261	28.5445	28.9	21.2	40.8	31.7932	23.3223	44.8845	3.14	6.43	6.78	19.2049	39.3272	41.4679	39	7.3	42.9	43.722	8.18386	48.0942	2.61	8.02	14.4	10.4275	32.0416	57.531	52.7	1.28	10.9	81.2269	1.97287	16.8002	1.7	7.25	8.59	9.69213	41.3341	48.9738	24.7	0.893	8.99	71.4224
Traes_1AS_EC6AB36AC	Traes_1BS_ACC0652C7	Traes_1DS_41F80CF4F	TaAUX1	19	19.2	17.1	34.358	34.7197	30.9222	13.2	15.9	6.25	37.3409	44.9788	17.6803	5.01	9.92	7.78	22.0608	43.6812	34.258	10.7	12.1	8.29	34.4162	38.9193	26.6645	8.08	16.4	11.2	22.6457	45.9641	31.3901	4.83	6.66	3.16	32.9693	45.4608	21.57	9.04	11.4	10.9	28.8449	36.3752	34.7798	1.09e-19	1.1	2.06e-22	9.90909e-18
Traes_1AL_38EEA508C	Traes_1BL_E90284CB6	Traes_1DL_F70395059	TaAUX2	2.86	0.779	1.36	57.2114	15.5831	27.2054	2.07	0.129	0.256	84.3177	5.25458	10.4277	1.79	0.389	3.63	30.8143	6.69651	62.4892	0.809	0.103	0.539	55.7547	7.09855	37.1468	2.85	0.229	3.06	46.4245	3.73025	49.8453	1.58	0.336	1.78	42.7489	9.09091	48.1602	1.84	2.32	5.71	18.6424	23.5056	57.8521	1.31	0.859	2.45	28.3611
Traes_3AL_F4B6726BC	TRAES3BF080100190CFD_g	Traes_3DL_FEF2EE874	TaAUX3	75.3	53.9	63.5	39.0763	27.9709	32.9528	42.8	37.7	54	31.8216	28.0297	40.1487	68.6	45.6	63.7	38.561	25.6324	35.8066	30.1	29.9	36.9	31.063	30.8566	38.0805	68.9	44.6	75.8	36.3973	23.5605	40.0423	29.7	20.4	33.4	35.5689	24.4311	40	86.7	66	87.8	36.0499	27.4428	36.5073	25.7	16.2	17.4	43.339
Traes_4AL_76D45DCBD	Traes_4BS_193C5F22C	Traes_4DS_19FA8C087	TaAUX4	35.3	14.7	23.1	48.29	20.1094	31.6005	15.1	12.8	17.1	33.5556	28.4444	38	35.7	17.5	16.9	50.9272	24.9643	24.1084	11.9	12.7	10.8	33.6158	35.8757	30.5085	20.7	5.87	24	40.9334	11.6077	47.459	2.87	3.85	4.93	24.6352	33.0472	42.3176	26.2	7.63	16.9	51.646	15.0404	33.3136	1.55e-11	1.96	0.316	6.81019e-10
Traes_4AS_D7511DC6D	Traes_4BL_D9E97AA3B_Traes_4BL_CB37AF2A2	Traes_4DL_BF0B81D38	TaAUX5	0.406	0.274	2.34	13.4437	9.07285	77.4834	2.24	0.000702	3.94	36.2418	0.0113579	63.7468	0.527	1.67	0.496	19.5693	62.0126	18.4181	0.0218	0.805	2.55	0.645582	23.8391	75.5153	0.00425	0.723	0.547	0.33353	56.7393	42.9272	4.88e-07	0.171	0.212	0.000127415	44.6475	55.3524	0.347	1.36	1.47	10.9223	42.8077	46.2701	7.96e-08	4.41e-07	0.146	5.45204e-05
Traes_2AL_01EEA15FC	Traes_2BL_519556D5C	Traes_2DL_798325B41_Traes_2DL_9E6DF03A0_Traes_2DL_E0847E88D	TaBAT1	23.4	24.3	15	37.3206	38.756	23.9234	25.5	18.5	21.3	39.0505	28.3308	32.6187	31.1	25.5	18.5	41.4115	33.9547	24.6338	19.4	17.4	33.4	27.6353	24.7863	47.5783	27.9	12.1	7.85	58.3072	25.2874	16.4054	10.2	7.24	35.6	19.2308	13.6501	67.1192	40.5	25.1	21.3	46.6053	28.8838	24.5109	21.6	1.09	30.8	40.3814
Traes_3AS_FACB8A4C6_Traes_3AS_B09E8B029	TaBAT2.B	Traes_3DS_7C185F7ED_Traes_3DS_F7C471D80	TaBAT2	23	28.8	25.2	29.8701	37.4026	32.7273	16.1	20.4	25.8	25.8427	32.7448	41.4125	17.6	34	41	19.0065	36.7171	44.2765	17.6	9.78	21.1	36.3036	20.1733	43.5231	22.9	28.2	36.6	26.1117	32.1551	41.7332	5.16	2.37	5.86	38.5362	17.6998	43.764	20.4	28.6	26.5	27.0199	37.8808	35.0993	0.266	1.65	2.95	5.4665
Traes_3AL_E95E3E278_Traes_3AL_12863FBD6	TRAES3BF179600010CFD_g	Traes_3DL_0320AE778	TaBAT3	12.3	3.44	16.4	38.2701	10.7032	51.0268	9.71	3.22	20.4	29.1329	9.66097	61.2061	20.3	7.12	22	41.0765	14.4071	44.5164	15	2.61	22.6	37.3042	6.49092	56.2049	17.1	6.51	18.7	40.416	15.3864	44.1976	20	6.6	22.8	40.4858	13.3603	46.1538	26.8	6.4	32.2	40.9786	9.78593	49.2355	23.8	10.7	30.9	36.3914
Traes_3AL_66A14AEE5_Traes_3AL_AAF026960_Traes_3AL_994D1987E	TRAES3BF279900010CFD_g	TaBAT4.D	TaBAT4	0.121	4.66	4.43	1.31365	50.5917	48.0947	0.361	5.66	1.98	4.51194	70.7412	24.7469	0.00501	5.17	5.42	0.0472864	48.7966	51.1562	1.49	9.46	18.9	4.99162	31.6918	63.3166	0.464	1.85	2.01	10.7308	42.7845	46.4847	1.91	30.2	59.2	2.09178	33.0741	64.8341	0.121	6.12	4.08	1.17237	59.2966	39.5311	5.82	61.7	100	3.47421
TaBAT5.A	TRAES3BF279900050CFD_g	Traes_3DL_70E937EEA_Traes_3DL_5EFEBDBE0	TaBAT5	0.247	7.84	4.47	1.96703	62.4353	35.5977	2.04	8.38	2.45	15.8508	65.1127	19.0365	0.369	6.14	2.71	4.0026	66.6016	29.3958	1.33	10.1	4.42	8.39117	63.7224	27.8864	9.93e-30	6.56	4.07	9.34149e-29	61.7121	38.2879	1.47	11.4	2.78	9.39297	72.8435	17.7636	0.494	13.1	3.71	2.85483	75.705	21.4401	1.45	15.5	9.69	5.44294
Traes_3AL_42ABBCE9D_Traes_3AL_B9F514530_Traes_3AL_0D99F031C	TaBAT6.B	Traes_3DL_388E690A0_Traes_3DL_BFF443130	TaBAT6	3.59	9.3	2.71	23.0128	59.6154	17.3718	3.62	7.32	1.34	29.4788	59.6091	10.9121	3.07	15.2	7.83	11.7625	58.2375	30	3.28	7.78	3.39	22.699	53.8408	23.4602	3.22	12.9	5.72	14.7436	59.0659	26.1905	7.3	12.5	3.74	31.011	53.1011	15.8879	6.34	19.4	10.4	17.5429	53.6801	28.777	11	40.6	21.8	14.9864
#N_A	TRAES3BF039300160CFD_g_TRAES3BF039300190CFD_g	#N_A	TaBAT7	0	0	0	N/A	N/A	N/A	0	0	0	N/A	N/A	N/A	0	0	0	N/A	N/A	N/A	0	0.149	0	0	100	0	0	0	0	N/A	N/A	N/A	0	0	0	N/A	N/A	N/A	0	0	0	N/A	N/A	N/A	0	0	0	N/A
#N_A	Traes_1BL_6532808C8	Traes_1DL_F33808179	TaCAT1	0	0.413	1.25e-26	0	100	3.02663e-24	0	0.512	1.04e-30	0	100	2.03125e-28	0	0.412	0.103	0	80	20	0	0.576	8.8e-14	0	100	1.52778e-11	0	1.84	3.08e-28	0	100	1.67391e-26	0	0.0971	0.194	0	33.3562	66.6438	0	2.38	0.104	0	95.8132	4.1868	0	0	0	N/A
Traes_2AL_A863FFCDC_Traes_2AL_D510E73FC	Traes_2BL_F409BF020	Traes_2DL_2382DB682	TaCAT2	0.444	0.111	7.26e-07	79.9999	20	0.000130811	1.24	2.45	1.05	26.1603	51.6878	22.1519	0.723	4.96e-27	0.717	50.2083	3.44444e-25	49.7917	1.42	2.39	0.0885	36.4243	61.3056	2.2701	0.825	0.68	0.188	48.7301	40.1654	11.1045	1.32	1.84	0.175	39.5802	55.1724	5.24738	0.37	1	0.744	17.5024	47.3037	35.1939	2.47	0.727	0.145	73.9078
Traes_2AL_A5D4C703E	Traes_2BL_18C1933AF	Traes_2DL_D523361C9_Traes_2DL_F38BA2FE9	TaCAT3	0.104	1.6	2.13	2.71257	41.7319	55.5556	1.2e-10	5.27	5.93	1.07143e-09	47.0536	52.9464	0.214	2.35	2.09	4.5982	50.4942	44.9076	0.165	3.36	7.12	1.55002	31.5641	66.8859	0.439	3.32	1.24	8.78176	66.4133	24.805	0.499	3.44	4.73	5.75614	39.6816	54.5622	0.416	5.33	3.09	4.70801	60.3214	34.9706	0.599	2.22	6	6.79215
Traes_3AS_967BB92801_Traes_3AS_95D28ECA7	TRAES3BF117100010CFD_g	TaCAT4.D	TaCAT4	4.14	0.298	1.82	66.1553	4.7619	29.0828	0.935	1.83e-27	0.249	78.9696	1.54561e-25	21.0304	4.37	0.397	0.993	75.8681	6.89236	17.2396	0.597	3.43e-11	0.117	83.6134	4.80392e-09	16.3866	4.45	0.0842	2.04	67.6888	1.28076	31.0304	0.246	0.409	0.187	29.2162	48.5748	22.209	7.99	0.799	1.98	74.1944	7.41944	18.3861	0.13	0.13	0	50
Traes_4AL_950BBBFA8	Traes_4BS_B36D53E8B	Traes_4DS_CD3A1E1DD	TaCAT5	3.01	0.779	3.03	44.1414	11.424	44.4347	5.24	0.293	3.45	58.3324	3.26172	38.4059	2.8	0.486	2.85	45.6323	7.92047	46.4472	3.95	0.311	2.34	59.8394	4.71141	35.4492	3.58	1.27	3.48	42.9772	15.2461	41.7767	3.62	0.458	3.26	49.3322	6.24148	44.4263	1.85	0.489	3.93	29.5103	7.80029	62.6894	3.2	0.255	1.26	67.8685
Traes_5AL_9043DA075	Traes_5BL_8CB3F7560	Traes_5DL_A6EC2A121	TaCAT6	1.85	2.23	1.15	35.3728	42.6386	21.9885	1.98	0.328	1.46	52.5478	8.70488	38.7473	1.27	2.35	2.93	19.3893	35.8779	44.7328	1.27	1.91	3.29	19.6291	29.5209	50.8501	5.39	1.85	3.02	52.5341	18.0312	29.4347	1.07	0.935	2.43	24.1263	21.0823	54.7914	5.89	4.99	3.85	39.9864	33.8764	26.1371	0.707	3.29	1.38	13.1486
TaCAT7.A	TaCAT7.B	Traes_5DS_DBB71C2DC	TaCAT7	0.238	0	0	100	0	0	0	0	0	N/A	N/A	N/A	2.17e-46	0	0	100	0	0	0	0	0	N/A	N/A	N/A	0.101	0	0	100	0	0	0.335	1.24e-27	1.87e-28	100	3.70149e-25	5.58209e-26	0	0	0	N/A	N/A	N/A	0	0	0	N/A
Traes_5AS_D408E8790	Traes_5BS_9384D46B3	Traes_5DS_DEB30669C_Traes_5DS_35A8DC140_Traes_5DS_E7A07F032	TaCAT8	69.3	68.5	147	24.3329	24.052	51.6152	141	112	187	32.0455	25.4545	42.5	64	77.2	149	22.0538	26.6023	51.3439	209	104	182	42.2222	21.0101	36.7677	87.3	111	201	21.8633	27.7986	50.3381	351	139	198	51.0174	20.2035	28.7791	113	138	251	22.51	27.49	50	352	152	199	50.0711
Traes_5AL_CAF7F398D	#N_A	Traes_5DL_8B7EC05B7	TaCAT9	2.39	0	3.09	43.6131	0	56.3869	7.7	0	6.87	52.8483	0	47.1517	3.7	0	2.59	58.8235	0	41.1765	3.44	0	20.6	14.3095	0	85.6905	1.75	0	1.58	52.5526	0	47.4474	2.94	0	22.2	11.6945	0	88.3055	2.36	0	2.82	45.5598	0	54.4402	5.92	0	17	25.829
TaCAT10.A	Traes_5BL_D38730A51	TaCAT10.D	TaCAT10	1.25	1.78	0.85	32.2165	45.8763	21.9072	2.38e-28	0.304	0.101	5.87654e-26	75.0617	24.9383	0.203	3.79	2.63	3.06508	57.2248	39.7101	0.081	0.489	0.0815	12.4328	75.0576	12.5096	1.64	3.42	2.64	21.2987	44.4156	34.2857	2.48e-26	0.288	3.74e-18	8.61111e-24	100	1.29861e-15	1.46	3.5	2.33	20.0274	48.011	31.9616	0.133	0.67	0.268	12.4183
Traes_6AL_1E68C6606	Traes_6BL_41477DA26	Traes_6DL_6C27A6E59	TaCAT11	23	29.1	24.1	30.1837	38.189	31.6273	25.3	26.1	30	31.0811	32.0639	36.855	22.4	25.5	22.6	31.773	36.1702	32.0567	23.7	28.9	26.7	29.8865	36.4439	33.6696	24	34.7	28	27.6817	40.0231	32.2953	25.4	28.3	24.9	32.3155	36.0051	31.6794	19.3	36.7	29.3	22.626	43.0246	34.3494	17.7	26.3	21.8	26.8997
TaGAT1.A	Traes_1BL_FA5E36D21	Traes_1DL_6F940B8A7_Traes_1DL_C40A7E64B.1	TaGAT1	0	0	0.015	0	0	100	0	0.14	1.4	0	9.09091	90.9091	0	0	0.00765	0	0	100	0.109	0.338	1.03	7.37982	22.8842	69.736	0	0.24	1.07e-05	0	99.9955	0.00445813	0.000153	0.929	1.05	0.00773058	46.9393	53.053	0.412	0.283	0.000834	59.2095	40.6706	0.119856	1.08	1.3	4.48	15.7434
Traes_1AL_0DBA14C6C	Traes_1BL_118B6763E	Traes_1DL_6F940B8A7_Traes_1DL_C40A7E64B.2	TaGAT2	11.8	9.16	3.9	47.4658	36.8463	15.6879	4.57	6.85	4.54	28.6341	42.9198	28.4461	6.91	18.6	5.64	22.183	59.7111	18.1059	6.41	5.05	1.52	49.3837	38.906	11.7103	6.79	19.8	9.52	18.8037	54.8325	26.3639	6.89	3.64	1.35	57.9966	30.6397	11.3636	20.1	28.9	21.1	28.6733	41.2268	30.0999	6.01	4.04	1.83	50.5892
Traes_3AS_5EF08D1E3_Traes_3AS_21B3BAAE7	TRAES3BF130100020CFD_g	Traes_3DS_75936F972_Traes_3DS_E5937A15B	TaGAT3	0.149	0	0.296	33.4831	0	66.5169	0	0	0	N/A	N/A	N/A	0.445	0	0	100	0	0	0.236	0.143	0.354	32.1965	19.5089	48.2947	0.252	0	0	100	0	0	0.139	1.12e-34	0.972	12.5113	1.0081e-32	87.4887	0.891	8.5e-31	3.62e-39	100	9.53984e-29	4.06285e-37	0.972	0	0.388	71.4706
Traes_3AL_88D7C5763	TRAES3BF270400010CFD_g	TaGAT4.D	TaGAT4	5.36e-07	1.71	3.03	1.1308e-05	36.0759	63.924	4.43	5.44	19.2	15.2391	18.7135	66.0475	0.287	2.11	3.2	5.12775	37.6988	57.1735	17.2	9.51	33	28.8059	15.927	55.2671	1.44	0.836	5.03	19.7098	11.4426	68.8475	16.3	13.7	30.1	27.1215	22.7953	50.0832	3.93	1.43	7.14	31.44	11.44	57.12	39.5	19.9	57.9	33.6743
Traes_2AS_58901E0DC	Traes_2BS_976464577	Traes_2DS_6C351FD1B	TaLAT1	0	0	0	N/A	N/A	N/A	0	0	0	N/A	N/A	N/A	0	0	0	N/A	N/A	N/A	0	0	0	N/A	N/A	N/A	0	0	0	N/A	N/A	N/A	0	0	0	N/A	N/A	N/A	0	0	0	N/A	N/A	N/A	0.0793	0	0	100
TaLAT2.A	TRAES3BF035200150CFD_g	#N_A	TaLAT2	0	0	0	N/A	N/A	N/A	0	0	0	N/A	N/A	N/A	5.02e-56	0	0	100	0	0	0	0	0	N/A	N/A	N/A	4.77e-53	0	0	100	0	0	0	0	0	N/A	N/A	N/A	0	0	0	N/A	N/A	N/A	0	0	0	N/A
#N_A	Traes_4BL_B42CCCD3A	Traes_4DL_C6EC16328	TaLAT3	0	2.81	2.39	0	54.0385	45.9615	0	0.761	0.623	0	54.9855	45.0145	0	6.13	1.63	0	78.9948	21.0052	0	0.407	0.401	0	50.3713	49.6287	0	6.93	2.02	0	77.4302	22.5698	0	1.56	1.13e-29	0	100	7.24359e-28	0	10.1	5.79	0	63.562	36.438	0	0.335	1.64e-44	0
TaLAT4.A	Traes_5BL_1897802B8_Traes_5BL_94EE812D7	Traes_5DL_0FDE3E580	TaLAT4	1.44	0.0123	7.54	16.0137	0.136784	83.8495	0.847	0.127	2.34	25.5582	3.83223	70.6095	6.45	0.256	11	36.4283	1.44584	62.1258	0.614	1.97e-18	1.54	28.5051	9.14578e-17	71.4949	4.59	0.948	12.9	24.8942	5.14156	69.9642	0.241	2.52e-31	1.09	18.1067	1.89331e-29	81.8933	8.31	3	22.2	24.7986	8.95255	66.2489	0	1.01e-07	0.168	0
Traes_5AS_89A21B76E_Traes_5AS_DA35E9F85	Traes_5BS_50A50FBC7	Traes_5DS_5DB217D0C	TaLAT5	10.9	17	8.24	30.1605	47.0393	22.8002	4.29	14.5	4.42	18.4834	62.4731	19.0435	14.9	14.1	6.38	42.1142	39.853	18.0328	8.84	5.49	5.78	43.9582	27.2999	28.7419	12.2	9.7	14.4	33.6088	26.7218	39.6694	5.61	8.34	5	29.6042	44.0106	26.3852	12.1	16	10.5	31.3472	41.4508	27.2021	3.48	5.97	3.77	26.3238
TaLAT6.A	Traes_5BS_9B355628D	Traes_5DS_CA7EFFF42	TaLAT6	21.4	18.3	29.6	30.8802	26.4069	42.7128	14.6	6.48	26	31.011	13.7638	55.2251	20	16.9	33.3	28.49	24.0741	47.4359	12.7	7.85	36.3	22.3395	13.8083	63.8522	27.7	13	17.6	47.5129	22.2985	30.1887	9.61	9.37	33.3	18.3818	17.9227	63.6955	38.6	15.9	40.7	40.5462	16.7017	42.7521	17.2	12.1	30.6	28.7145
Traes_5AL_21B739F34	Traes_5BL_0992ADD0A	Traes_5DL_7953B077C	TaLAT7	8.83	7.99	8.51	34.8598	31.5436	33.5965	24	19.7	13.5	41.958	34.4406	23.6014	9.29	8.4	6.11	39.0336	35.2941	25.6723	30.2	12.8	16	51.1864	21.6949	27.1186	8.49	8.82	7.2	34.6389	35.9853	29.3758	28.4	13.2	8.47	56.7206	26.3631	16.9163	9.18	8.8	9.49	33.4183	32.0349	34.5468	22.2	10	6.02	58.0848
Traes_4AL_56B8D9731	Traes_5BL_881B53ED0	Traes_5DL_5AFAF94F9	TaLAT8	3.61	4.36	6.51	24.9309	30.1105	44.9586	2.07	8.78	5.83	12.4101	52.6379	34.952	1.42	4.44	12.3	7.81938	24.4493	67.7313	0.931	10.8	6.84	5.01319	58.1552	36.8316	0.88	2.55	6.78	8.619	24.9755	66.4055	0.853	8.57	1.22	8.01466	80.5224	11.4629	2	6.57	8.72	11.5674	37.9988	50.4338	0.736	8.39	2.65	6.25
TaLAT9.A	TaLAT9.B	Traes_6DL_2F85A12A71	TaLAT9	2.45	2.1	1.07	43.5943	37.3665	19.0391	1.23	1.99	2.36	22.043	35.6631	42.2939	1.88	2.76	1.8	29.1925	42.8571	27.9503	2.98	1.52	5.54	29.6813	15.1394	55.1793	1.37	4.65	1.26	18.8187	63.8736	17.3077	11.2	9.79	9.38	36.8785	32.2358	30.8857	3.09	4.17	4.62	26.0101	35.101	38.8889	16.1	21	26.6	25.2747
Traes_7AS_2BF62E1DE	Traes_7BS_725BE98D0	Traes_7DS_54B335225_Traes_7DS_05F19516D	TaLAT10	10.6	7.05	12.6	35.0413	23.3058	41.6529	9.45	5.08	10.7	37.4554	20.1348	42.4098	11.6	7.3	7.42	44.0729	27.7356	28.1915	6.41	4.9	8.8	31.8747	24.366	43.7593	11.2	8.58	9.17	38.6874	29.6373	31.6753	3.19	1.74	3.73	36.836	20.0924	43.0716	7.46	3.64	6.1	43.3721	21.1628	35.4651	1.94	0.693	2.37	38.7767
Traes_7AL_91A8A5DC5	TaLAT11.B	Traes_7DL_946F0EBBA_Traes_7DL_C02223E00	TaLAT11	7.83	7.63	10.3	30.396	29.6196	39.9845	4.78	5.41	4.39	32.7846	37.1056	30.1097	6.29	11.3	17	18.1844	32.6684	49.1472	2.37	3.37	2.29	29.5143	41.9676	28.5181	5.57	13	10.2	19.3604	45.186	35.4536	3.23	3.33	5.66	26.4321	27.2504	46.3175	9.8	12.3	10.1	30.4348	38.1988	31.3665	1.78	5.31	4.52	15.3316
Traes_1AS_25789107B	Traes_1BS_0F4F50C5F	Traes_1DS_7E463CA78	TaLHT1	0	0	0	N/A	N/A	N/A	0	0	0	N/A	N/A	N/A	0	0	0	N/A	N/A	N/A	0	0	0	N/A	N/A	N/A	0	0.116	0	0	100	0	0	0	0	N/A	N/A	N/A	0	0	0	N/A	N/A	N/A	0	0	0	N/A
Traes_2AL_D952549E8	Traes_2BL_F855555E8	Traes_2DL_C511AE8BA_Traes_2DL_4F1BF0D17_Traes_2DL_0F29AFB4F_Traes_2DL_D9ED58A32_Traes_2DL_5D1822CA1	TaLHT2	16.8	15.4	30.3	26.88	24.64	48.48	7.68	3.23	18.9	25.7632	10.8353	63.4015	18.6	13	27.5	31.4721	21.9966	46.5313	3.61	2.73	9.66	22.5625	17.0625	60.375	16.6	7.95	24.8	33.6373	16.1094	50.2533	2.14	0.862	7.49	20.3965	8.21578	71.3877	22.2	10.9	29.4	35.52	17.44	47.04	1.09	0.401	3.72	20.9173
Traes_2AL_FF39585E0	Traes_2BL_F99D9CC1A	Traes_2DL_6B53B529E_Traes_2DL_9DF4A995D_Traes_2DL_221A74A1D	TaLHT3	3.86	1.29	6.34	33.5944	11.2272	55.1784	22.4	10.1	28.6	36.6612	16.5303	46.8085	5.36	0.967	10.8	31.2956	5.64606	63.0583	41.5	12.7	38	45.0108	13.7744	41.2148	5.89	0.698	1.66	71.4113	8.46266	20.1261	39.2	7.59	32.1	49.6894	9.62099	40.6896	3.78	2.48	3.49	38.7692	25.4359	35.7949	40.6	12.5	44.5	41.5984
TaLHT4.A	Traes_2BL_73F90E676	TaLHT4.D	TaLHT4	0	0	0	N/A	N/A	N/A	8.24e-28	4.04e-25	0.724	1.13812e-25	5.58011e-23	100	0	0.287	1.94e-12	0	100	6.75958e-10	4.53e-22	8.7e-26	1.28	3.53906e-20	6.79687e-24	100	3.79e-14	0	0.247	1.53441e-11	0	100	1.13e-19	1.22e-56	1.37	8.24818e-18	8.90511e-55	100	0	0	0	N/A	N/A	N/A	5.04e-27	0.188	0.573	6.62286e-25
Traes_5AS_61310FE44	Traes_5BS_B2D28E838_Traes_5BS_497F3CA80	Traes_5DS_8390F804C	TaLHT5	5.31	2.75e-24	2.79	65.5556	3.39506e-23	34.4444	9.9	0.125	1.14	88.67	1.11957	10.2105	6.69	7.37e-25	0.754	89.871	9.90059e-24	10.129	4.2	0.101	4.59	47.2388	1.13598	51.6252	4.62	3.44e-15	1.17	79.7927	5.94128e-14	20.2073	4.12	1.06e-24	0.75	84.5996	2.17659e-23	15.4004	4.27	3.13e-21	0.92	82.2736	6.03083e-20	17.7264	0.662	2.72e-16	7.28e-14	100
Traes_7AS_B261ECC85_Traes_7AS_357FE98BE	Traes_7BS_F3B39F1B8_Traes_7BS_0AA920858	Traes_7DS_4300927A0	TaLHT6	0	0	0	N/A	N/A	N/A	0	0	0	N/A	N/A	N/A	0	0.148	0.148	0	50	50	0	0	0	N/A	N/A	N/A	0	0	0	N/A	N/A	N/A	0	0.139	0	0	100	0	0	0	0	N/A	N/A	N/A	1.26e-13	3.14e-70	0.128	9.84375e-11
Traes_7AL_9F8C57492	Traes_7BL_28C34BF1C	Traes_7DL_F631D2D2E	TaLHT7	15.7	25.2	18.6	26.3866	42.3529	31.2605	87.9	81.8	104	32.1155	29.8867	37.9978	18	23.5	26.5	26.4706	34.5588	38.9706	80.6	164	121	22.046	44.8578	33.0963	25.6	19.9	27.8	34.925	27.1487	37.9263	44.4	239	112	11.2291	60.4451	28.3257	17.6	31	27.3	23.1884	40.8432	35.9684	19.3	218	105	5.63833
Traes_7AL_649E6547F	Traes_7BL_71FFD7DB2_Traes_7BL_E6A72120C_Traes_7BL_6EF469A1F	Traes_7DL_30B685267	TaLHT8	24.6	138	98.2	9.43252	52.9141	37.6534	35.8	161	192	9.20782	41.4095	49.3827	34	150	95.2	12.1777	53.7249	34.0974	32.2	204	255	6.55537	41.5309	51.9137	15.5	109	71.2	7.92029	55.6975	36.3822	46.5	254	195	9.38446	51.2614	39.3542	15.4	188	121	4.74723	57.9531	37.2996	51.3	256	173	10.6808
Traes_2AL_3F769FE10	Traes_2BL_8FFBE8AF6	Traes_2DL_AC63FD8BB	TaProT1	70.4	16.4	52.5	50.5384	11.7732	37.6884	75	12.6	23.9	67.2646	11.3004	21.435	80.2	16.2	50.1	54.744	11.058	34.198	101	9.1	12.5	82.3817	7.42251	10.1958	70.9	9.84	52.1	53.3725	7.40741	39.2201	70.9	8.49	9.12	80.1039	9.59214	10.3039	87.6	16.2	41.3	60.3722	11.1647	28.4631	31.1	7.26	10.3	63.9129
Traes_3AL_178E7B552	TRAES3BF048800010CFD_g	Traes_3DL_9BAFCADE5	TaProT2	1.95	3	3.65	22.6744	34.8837	42.4419	1.45	0.587	0.292	62.2585	25.204	12.5376	1.17	2.46	4.58	14.2509	29.9635	55.7856	5.38e-25	1.53	0.117	3.26655e-23	92.8962	7.10383	2.22	4.02	1.73	27.8545	50.4391	21.7064	0.239	2.36	0.0603	8.98733	88.7452	2.26751	0.835	3.08	4.58	9.82931	36.2566	53.9141	0.213	4.12	0.531	4.37911
Traes_4AL_A1A9045D1	Traes_4BS_83DF7B31C	Traes_4DS_E77045BE8	TaProT3	3.07	4.54	1.3	34.4557	50.954	14.5903	129	140	300	22.6714	24.6046	52.7241	3.24	4.49	0.874	37.6569	52.185	10.1581	208	213	547	21.4876	22.0041	56.5083	1.1	3.53	1.31	18.5185	59.4276	22.0539	282	224	644	24.5217	19.4783	56	1.46	4.67	0.292	22.7344	72.7188	4.54687	499	220	613	37.4625
Traes_2AS_5F6AAF666	Traes_2BS_839727617	Traes_2DS_AE518BCD2	TaTTP1	0.137	0	0	100	0	0	0.544	0.136	1.78e-09	80	20	2.61765e-07	0.587	0.233	2.21e-18	71.5854	28.4146	2.69512e-16	0.218	0.218	0.109	40	40	20	0.231	0.00144	0.000106	99.3352	0.619232	0.0455824	0.386	0	0	100	0	0	0.541	0	0.00736	98.6578	0	1.34218	0.179	0	0	100
Traes_4AS_1A6574DF6	Traes_4BL_B01346193	Traes_4DL_CBEA7B3E3	TaTTP2	1.04	0.205	0.608	56.1252	11.0631	32.8117	0.263	0.788	0.262	20.0305	60.0152	19.9543	0.925	0.661	0.396	46.67	33.3502	19.9798	0.106	1.06	0.211	7.69789	76.9789	15.3232	0.455	2.02	0.553	15.0264	66.7107	18.2629	0.746	0.597	0.149	50	40.0134	9.9866	0.796	0.531	0.265	50	33.3543	16.6457	1.6	1.52	4.36e-09	51.2821
Traes_4AS_2FBDD5B23	Traes_4BL_7D37E7483_Traes_4BL_D4004E753	Traes_4DL_B84BC09CF	TaTTP3	0	0	0	N/A	N/A	N/A	0	0	0	N/A	N/A	N/A	0	0	0	N/A	N/A	N/A	0	0.095	0	0	100	0	0	0	0	N/A	N/A	N/A	0	0	0	N/A	N/A	N/A	0.12	0	0.118	50.4202	0	49.5798	0	0	0	N/A
[truncated: 2 more columns]

## Sheet: heat_drought_gene
Supplementary Table S3
Class	leaves_none	1 hour of drought stress	6 hour of drought stress	1h (drought) fold change	2h (drought) fold change	1 hour of heat stress	6 hour of heat stress	1h (heat) fold change	6h (heat ) fold change	1 hour of drought&heat combined stress	6 hour of drought&heat combined stress	1h (drought&heat) fold change	6h (drought&heat) fold change
TaAAP1	13.77	17.63	27.555	1.28032	2.00109	8.555	3.577	0.621278	0.259768	11.111	5.35	0.806899	0.388526
TaAAP2	0.64836	0.520301	1.625	0.802488	2.50633	0.7643	0.155061	1.17882	0.239158	3.3545e-07	0.0290012	5.17383e-07	0.0447301
TaAAP3	146.7	89.7	33.82	0.611452	0.230539	29.885	277.85	0.203715	1.894	11.9945	90.95	0.0817621	0.619973
TaAAP4.1	9.87	16.51	160.505	1.67275	16.2619	15.75	74.28	1.59574	7.52584	25.595	60.3918	2.59321	6.11872
TaAAP4.2	7.195	9.295	50.825	1.29187	7.06393	27.9965	30.1946	3.8911	4.19661	65.5805	27.5379	9.11473	3.82737
TaAAP5	2.48e-26	8.24835e-53	2.15525e-48	3.32595e-27	8.69051e-23	5.15346e-42	4.11408e-47	2.07801e-16	1.6589e-21	8.2778e-53	6.91885e-45	3.33782e-27	2.78986e-19
TaAAP6	13.465	29.21	4.3655	2.16933	0.324211	7.1205	17.135	0.528815	1.27256	5.7	8.1685	0.42332	0.606647
TaAAP7.1	0	0	0	N/A	N/A	0	0	N/A	N/A	0	0	N/A	N/A
TaAAP7.2	0	0	0	N/A	N/A	0	0	N/A	N/A	0	0	N/A	N/A
TaAAP8	1.8115	2.271	2.0165	1.25366	1.11317	1.40987	0.35125	0.778291	0.1939	1.653	1.41397	0.912505	0.780551
TaAAP9	10.29	8.345	13.975	0.810982	1.35811	8.125	2.5695	0.789602	0.249708	4.192	1.24955	0.407386	0.121433
TaAAP10	1.0335	3.47	1.82546	3.35752	1.76629	1.818	0.5034	1.75907	0.487083	0.4107	0.1096	0.397388	0.106047
TaAAP11	2.56152	3.9855	0.72565	1.55591	0.283289	4.2875	23.35	1.67381	9.11568	2.89	2.348	1.12824	0.916643
TaAAP12	2.33258	4.70012	2.94275	2.01499	1.26159	7.055	5.4375	3.02455	2.33111	5.454	1.06065	2.33819	0.454712
TaAAP13	56.85	195.45	1486.5	3.43799	26.1478	92.85	100.65	1.63325	1.77045	181.15	223.3	3.18646	3.92788
TaAAP14	35.75	16.885	32.8	0.472308	0.917483	12.735	1.544	0.356224	0.0431888	8.075	2.937	0.225874	0.0821538
TaAAP15	248.3	324.7	503.5	1.30769	2.02779	126.86	310.8	0.510914	1.25171	123.34	213.65	0.496738	0.860451
TaAAP16	1.321	1.9155	9.6	1.45004	7.26722	2.035	1.8295	1.5405	1.38494	0.819153	1.30314	0.620101	0.986484
TaAAP17	1.10299	0.713875	0.83204	0.647218	0.75435	0.155375	0.157103	0.140867	0.142434	0.11561	0.06978	0.104815	0.0632644
TaAAP18	1.561	1.244	1.8035	0.796925	1.15535	1.7205	3.258	1.10217	2.08712	0.966075	0.744145	0.618882	0.47671
TaAAP19	9.11757e-42	1.90406e-57	1.48506e-56	2.08834e-16	1.62879e-15	6.26304e-48	7.62601e-50	6.8692e-07	8.36408e-09	3.33e-21	6.30318e-50	N/A	6.91322e-09
TaAAP20	17.365	21.32	15.559	1.22776	0.895998	11.115	26.75	0.640081	1.54045	5.0065	6.24	0.28831	0.359344
TaAAP21	0.373001	0.317603	2.1542	0.85148	5.77532	0.081002	5.5525	0.217163	14.886	0.0435978	1.9211	0.116884	5.15039
TaAAP22	0.767	0.839	0.9265	1.09387	1.20795	0.907	2.23	1.18253	2.90743	0.6645	0.358	0.866362	0.466754
TaANT1	27.625	35.09	39.25	1.27023	1.42081	16.1	34.84	0.582805	1.26118	20.47	17.48	0.740995	0.63276
TaANT2	1.91762	1.462	1.66058	0.762401	0.865958	4.92805	4.35028	2.56987	2.26858	3.903	2.8725	2.03533	1.49795
TaANT3	3.02	2.275	3.96827	0.753311	1.314	2.56503	3.15	0.849347	1.04305	3.065	4.235	1.0149	1.40232
TaANT4	5.8455	5.556	21.02	0.950475	3.59593	13.905	27.455	2.37875	4.69678	8.386	10.196	1.43461	1.74425
TaANT5	8.95	8.795	5.2355	0.982682	0.584972	167.52	64.15	18.7173	7.1676	142.19	18.185	15.8872	2.03184
TaANT6	8.685	14.36	33.395	1.65343	3.84514	251.8	492.5	28.9925	56.707	122.2	432	14.0702	49.7409
TaATLa1.1	36.345	25.71	123.455	0.707388	3.39675	39.55	17.3	1.08818	0.475994	5.5245	4.6127	0.152002	0.126914
TaATLa1.2	15.7123	15.447	82.27	0.983118	5.23604	15.9825	20.8553	1.0172	1.32733	3.41949	8.11528	0.217632	0.516494
TaATLa2	18.565	65.2	145.185	3.51198	7.82036	19.045	56.45	1.02586	3.04067	23.385	85.25	1.25963	4.59197
TaATLa3	0	0	0	N/A	N/A	0	0.0356144	N/A	N/A	0	9.17004e-15	N/A	N/A
TaATLa4	31.14	30.55	34.87	0.981053	1.11978	14.075	41.15	0.451991	1.32145	10.09	32.88	0.324021	1.05588
TaATLa5	70.75	55.9	66.62	0.790106	0.941625	70.795	113.95	1.00064	1.6106	48.645	66.17	0.687562	0.935265
TaATLa6	5.8	13.485	13.33	2.325	2.29828	4.799	16.485	0.827414	2.84224	3.6345	8.18	0.626638	1.41034
TaATLb1	0.403361	0.164517	0	0.407866	0	0.149001	0.04155	0.369398	0.103009	0.0546	0	0.135363	0
TaATLb2	0.662	1.0266	55.6739	1.55075	84.0995	5.9355	3.795	8.96601	5.73263	5.6745	2.56135	8.57175	3.86911
TaATLb3	2.8215	2.3477	4.8584	0.832075	1.72192	0.63685	1.61917	0.225713	0.573869	0.4271	0.265	0.151373	0.0939217
TaATLb4	7.63	4.675	0.83858	0.612713	0.109906	3.6765	1.9615	0.481848	0.257077	1.60595	1.2582	0.210478	0.164902
TaATLb5	1.01265	1.34095	36.7377	1.32419	36.2788	0.187502	0.204084	0.18516	0.201535	1.35645	0.51405	1.33951	0.507628
TaATLb6	0	3.08e-08	0	N/A	N/A	0.2555	0.296	N/A	N/A	0.0905	0	N/A	N/A
TaATLb7	2.75127e-10	0.00545	0	N/A	0	0.00058315	0.095035	N/A	N/A	0.1415	0.0244001	N/A	N/A
TaATLb8	0.0375031	0.16163	0	4.30976	0	1.371	0.3572	36.557	9.52454	0.497	4.478e-05	13.2522	0.00119403
TaATLb9	0.0339	1.00713e-17	0	2.97088e-16	0	9.305e-07	0.000369	2.74484e-05	0.010885	7.65004e-23	0.0001155	2.25665e-21	0.00340708
TaATLb10	0.0982001	0.116	0.03665	1.18126	0.373217	0	0.0119	0	0.121181	0	0.01635	0	0.166497
TaATLb11	32.3	32.415	84.7	1.00356	2.62229	28.695	142.55	0.88839	4.41331	20.49	106.15	0.634365	3.28638
TaATLb12	1.648	1.241	1.177	0.753034	0.714199	0.966752	0.63205	0.586621	0.383525	0.183314	1.3504	0.111234	0.819417
TaATLb13	14.74	21.27	162.55	1.44301	11.0278	38.47	225.15	2.60991	15.2748	59.2	185.55	4.01628	12.5882
TaATLb14	5.7275	3.898	3.984	0.680576	0.695591	1.53145	3.057	0.267385	0.533741	1.04505	3.352	0.182462	0.585247
TaAUX1	2.64046e-39	1.58e-29	2.637e-25	N/A	N/A	8.535e-27	5.63e-29	N/A	N/A	2.795e-27	3.93197e-47	N/A	1.48912e-08
TaAUX2	2.283	2.0335	0.465411	0.890714	0.203859	4.0775	1.31035	1.78603	0.57396	5.436	2.6475	2.38108	1.15966
TaAUX3	78.8	77.6	48.64	0.984772	0.617259	89.5	73.8	1.13579	0.936548	57.97	66.6	0.73566	0.845178
TaAUX4	1.14333	0.371086	0.161689	0.324566	0.141419	0.331242	0.4041	0.289717	0.353441	0.0125193	0.144255	0.0109499	0.126171
TaAUX5	1.91301e-52	0.012114	0.1456	N/A	N/A	0.0110121	0.00173298	N/A	N/A	1.1845e-54	2.775e-27	0.0061918	N/A
TaBAT1	1.1995	4.0625	0.484463	3.38683	0.403887	1.074	3.2435	0.895373	2.70404	0.6285	0.6822	0.523969	0.568737
TaBAT2	3.04695	2.15965	1.8126	0.708791	0.59489	1.14326	4.4575	0.375213	1.46294	0.81555	0.6469	0.267661	0.212311
TaBAT3	6.627	8.665	26.495	1.30753	3.99804	2.7175	18.388	0.410065	2.77471	1.5856	4.33065	0.239263	0.653486
TaBAT4	48.075	33.95	19.49	0.706188	0.405408	32.12	63.82	0.668123	1.32751	12.1435	27.74	0.252595	0.577015
TaBAT5	0.28048	1.3963	0.209152	4.97825	0.745692	0.0696167	0.009976	0.248206	0.0355676	0.283029	0.001785	1.00909	0.00636409
TaBAT6	2.72015	2.614	0.477191	0.960976	0.175428	0.342827	0.0405003	0.126032	0.014889	0.73465	0.17314	0.270077	0.0636509
TaBAT7	1.03e-34	2.425e-59	0	2.35437e-25	0	4.89655e-67	3.61e-64	4.75393e-33	3.50486e-30	0	1.175e-63	0	1.14078e-29
TaCAT1	1.2	1.52	1.12	1.26667	0.933333	0.3455	0.07595	0.287917	0.0632916	0.4245	0.3115	0.35375	0.259583
TaCAT2	0.18625	0.438204	0.36651	2.35277	1.96784	2.813	0.512588	15.1034	2.75215	1.95172	0.81	10.479	4.34899
TaCAT3	4.77	5.46	3.715	1.14465	0.778826	1.92344	3.994	0.403237	0.837317	0.66046	1.0835	0.138461	0.227149
TaCAT4	76.85	45	7.915	0.585556	0.102993	30.675	37.64	0.399154	0.489785	8.96	11.885	0.116591	0.154652
TaCAT5	3.581	2.08744	0.637635	0.582922	0.178061	1.838	2.431	0.513264	0.678861	1.7705	4.588	0.494415	1.28121
TaCAT6	1.9535	1.6275	2.4385	0.83312	1.24827	1.505	5.1855	0.770412	2.65447	0.901245	2.685	0.461349	1.37446
TaCAT7	0.0905667	0.108831	0.0330551	1.20167	0.36498	0.00216313	0.250525	0.0238844	2.76619	7.6e-10	0.1228	8.3916e-09	1.35591
TaCAT8	74.15	85.95	250.35	1.15914	3.37626	98.35	339.75	1.32637	4.58193	54.06	207.35	0.729063	2.79636
TaCAT9	4.184	9.68	2.2035	2.31358	0.526649	1.6605	0.6795	0.396869	0.162404	1.3115	0.304146	0.313456	0.0726926
TaCAT10	9.346	7.051	9.7605	0.75444	1.04435	5.0398	4.6755	0.539247	0.500267	2.40226	1.68575	0.257037	0.180371
TaCAT11	40.8	41.115	43.45	1.00772	1.06495	28.51	81.65	0.698775	2.00123	16.145	38.75	0.395711	0.949755
TaGAT1	0.000189	0.0047435	0.0565	25.0979	298.942	1.609e-06	0.000241375	0.00851323	1.27712	2.91906e-06	7.15005e-05	0.0154448	0.37831
TaGAT2	15.455	19.545	22.275	1.26464	1.44128	10.0275	21.25	0.648819	1.37496	7.8455	13.1015	0.507635	0.847719
TaGAT3	0.1254	0.08455	0.219001	0.674242	1.74642	0.13315	0.113	1.0618	0.901116	0.072	0.10485	0.574163	0.836126
TaGAT4	0.914002	0.738	8.205	0.807438	8.97701	0.213003	0.83201	0.233044	0.910294	0.524801	0.251166	0.574179	0.274799
TaLAT1	1.30197e-72	1.96557e-72	6.575e-75	1.50969	0.00505005	1.64001e-73	1.91507e-73	0.125964	0.14709	1.2518e-78	4.92507e-69	9.61467e-07	N/A
TaLAT2	0.0081	0.01615	0.0129	1.99383	1.59259	0.00765	0.0156	0.944444	1.92593	0	0.0214	0	2.64198
TaLAT3	5.38	6.005	3.404	1.11617	0.632714	2.0675	6.675	0.384294	1.24071	1.544	2.7955	0.286989	0.51961
TaLAT4	0.154854	0.0970509	0.0661	0.626726	0.426854	0.0252076	0.0149	0.162783	0.0962197	0.0199501	0.020493	0.128832	0.132338
TaLAT5	18.86	19.59	33.09	1.03871	1.75451	7.48	24.685	0.396607	1.30885	4.018	17.25	0.213043	0.914634
TaLAT6	43.74	84.1	45.05	1.92273	1.02995	68.97	95.8	1.57682	2.19021	51.61	62.65	1.17993	1.43233
TaLAT7	7.48	10.835	7.175	1.44853	0.959225	5.821	14.59	0.778209	1.95053	5.9585	14.645	0.796591	1.95789
TaLAT8	1.055	0.34705	0.06675	0.328957	0.0632702	0.0510077	0.17233	0.0483485	0.163346	0.03245	0.03696	0.0307583	0.0350332
TaLAT9	7.87	5.8045	10.16	0.737548	1.29098	3.1295	6.07	0.397649	0.771283	1.142	7.51	0.145108	0.954257
TaLAT10	8.23	11.45	11.895	1.39125	1.44532	6.9025	24.935	0.8387	3.02977	10.176	31.0435	1.23645	3.77199
TaLAT11	9.0515	13.239	3.535	1.46263	0.390543	6.5705	21.1665	0.725902	2.33845	5.426	5.3885	0.599459	0.595316
TaLHT1	1.98e-52	3.89504e-65	6.95e-75	1.96719e-13	3.5101e-23	9.9e-89	5.15019e-07	5e-37	N/A	7.9e-64	0	3.9899e-12	0
TaLHT2	0.0848	0	0.0784	0	0.924528	0.0577365	0	0.680855	0	0.024	0	0.283019	0
TaLHT3	2.491	2.2255	1.05475	0.893416	0.423424	0.945018	3.74	0.379373	1.50141	0.686785	0.26063	0.275707	0.104629
TaLHT4	0.309715	0.63245	0.24541	2.04204	0.792373	1.43e-10	0.000775665	4.61714e-10	0.00250444	0.0002237	0.183501	0.000722276	0.592483
TaLHT5	2.2165	2.0215	2.79255	0.912022	1.25989	1.38505	1.22301	0.62488	0.551774	2.03995	1.5651	0.920345	0.706112
TaLHT6	1.58745e-57	3.30227e-57	2.76e-28	2.08023	N/A	2.20255e-69	2.79028e-64	1.38747e-12	1.75771e-07	1.165e-70	5.74771e-79	7.3388e-14	3.62071e-22
TaLHT7	23.36	36.1	14.83	1.54538	0.634846	2.29955	8.485	0.0984396	0.363228	1.805	1.62455	0.0772688	0.0695441
TaLHT8	208.6	412	128.355	1.97507	0.615316	75.535	54.935	0.362105	0.263351	48.555	47.51	0.232766	0.227756
TaProT1	19.655	20.085	19.795	1.02188	1.00712	8.7	20.74	0.442635	1.0552	8.96	18.07	0.455864	0.919359
TaProT2	10.07	6.415	0.2245	0.637041	0.0222939	4.183	2.3955	0.415392	0.237885	4.8945	2.1263	0.486048	0.211152
TaProT3	123.25	53	82.55	0.43002	0.669777	43.2	285.2	0.350507	2.314	20.105	56.875	0.163124	0.46146
TaTTP1	8.61	5.8955	1.63667	0.684727	0.19009	3.724	4.536	0.43252	0.526829	3.4	4.1925	0.39489	0.486934
TaTTP2	0.475907	0.7491	0.454088	1.57405	0.954152	0.1987	0.274511	0.417519	0.576817	0.1043	0.0845	0.219161	0.177556
TaTTP3	5.9935	5.121	1.8702	0.854426	0.312038	3.5875	2.9282	0.598565	0.488563	6.51625	2.2365	1.08722	0.373155

## Sheet: heat_drought_hom
Supplementary Table S3
A	B	D	Class	leaves_none_A	_leaves_noneB	leaves_none_D	A% in control	B% in control	D% in control	1_hour_of_drought_stress_A	1_hour_of_drought_stress_B	1_hour_of_drought_stress_D	A% 1_hour_of_drought_stress	B% 1_hour_of_drought_stress	D% 1_hour_of_drought_stress	6_hour_of_drought_stress_A	6_hour_of_drought_stress_B	6_hour_of_drought_stress_D	A% 6_hour_of_drought_stress	B% 6_hour_of_drought_stress	D% 6_hour_of_drought_stress	1_hour_of_heat_stress_A	1_hour_of_heat_stress_B	1_hour_of_heat_stress_D	A% 1_hour_of_heat_stress	B% 1_hour_of_heat_stress	D% 1_hour_of_heat_stress	6_hour_of_heat_stress_A	6_hour_of_heat_stress_B	6_hour_of_heat_stress_D	A% 6_hour_of_heat_stress	B% 6_hour_of_heat_stress	D% 6_hour_of_heat_stress	1_hour_of_drought&heat_combined_stress_A	1_hour_of_drought&heat_combined_stress_B	1_hour_of_drought&heat_combined_stress_D	A% 1_hour_of_drought&heat_combined_stress	B% 1_hour_of_drought&heat_combined_stress	D% 1_hour_of_drought&heat_combined_stress	6_hour_of_drought&heat_combined_stress_A	6_hour_of_drought&heat_combined_stress_B	6_hour_of_drought&heat_combined_stress_D	A% 6_hour_of_drought&heat_combined_stress	B% 6_hour_of_drought&heat_combined_stress	D% 6_hour_of_drought&heat_combined_stress
Traes_1AL_CA17722B6	Traes_1BL_F857E565C	Traes_1DL_1175C306C	TaAAP1	5.67	6.68	1.42	41.1765	48.5113	10.3123	5.24	10.29	2.1	29.7221	58.3664	11.9115	6.425	17.8	3.33	23.317	64.5981	12.0849	3.825	3.225	1.505	44.7107	37.6973	17.5921	1.5045	1.535	0.5375	42.0604	42.9131	15.0266	5.79	4.415	0.906	52.1105	39.7354	8.15408	2.08	2.605	0.665	38.8785	48.6916	12.4299
Traes_2AL_81F2D0C5D	Traes_2BL_2A9F513B6	Traes_2DL_DC7D17FA4_Traes_2DL_DFBF605BC_Traes_2DL_A05F79AA8_Traes_2DL_0BAAC97CC	TaAAP2	0.12875	0.15751	0.3621	19.8578	24.2936	55.8486	0.1158	0.122501	0.282	22.2564	23.5442	54.1994	0.353	1.272	2.535e-06	21.723	78.2768	0.000156	0.1635	0.309	0.2918	21.3921	40.4292	38.1787	0.00140537	0.000605305	0.15305	0.906339	0.390367	98.7033	2.98e-07	8.95e-09	2.85e-08	88.8359	2.66806	8.49605	0.0205512	5.30001e-14	0.00845	70.8633	1.82751e-10	29.1367
Traes_2AL_40505963B_Traes_2AL_BEA1F515B	Traes_2BL_494B4AB35_Traes_2BL_54FA866FD	Traes_2DL_AEC9542A6_Traes_2DL_AD3E8E1C4_Traes_2DL_93F7BF28A	TaAAP3	58.95	47.1	40.65	40.184	32.1063	27.7096	38.05	30.8	20.85	42.4192	34.3367	23.2441	7.575	10.295	15.95	22.398	30.4406	47.1614	12.7	8.5	8.685	42.4962	28.4424	29.0614	148	84	45.85	53.2662	30.2321	16.5017	5.815	4.745	1.4345	48.4806	39.5598	11.9596	51.3	23.8	15.85	56.4046	26.1682	17.4272
Traes_2AL_B9B21DB01_Traes_2AL_75BA2B85B.1	Traes_2BL_A48502C34_Traes_2BL_09118A173.1	Traes_2DL_11CEF7069_Traes_2DL_8A7142982.1	TaAAP4.1	3.165	3.945	2.76	32.0669	39.9696	27.9635	2.705	10.015	3.79	16.384	60.6602	22.9558	4.905	126	29.6	3.05598	78.5022	18.4418	4.97	7.81	2.97	31.5556	49.5873	18.8571	1.18	24.8	48.3	1.58858	33.3872	65.0242	2.645	10.9	12.05	10.334	42.5864	47.0795	0.9418	21.95	37.5	1.55948	36.346	62.0945
Traes_2AL_B9B21DB01_Traes_2AL_75BA2B85B.2	Traes_2BL_A48502C34_Traes_2BL_09118A173.2	Traes_2DL_11CEF7069_Traes_2DL_8A7142982.2	TaAAP4.2	3.5	1.125	2.57	48.6449	15.6359	35.7192	5.285	1.105	2.905	56.8585	11.8881	31.2534	34.4	9.705	6.72	67.6832	19.0949	13.2218	25.7	0.2515	2.045	91.7972	0.898327	7.30448	28.6	0.0396214	1.555	94.7189	0.13122	5.14992	63.95	0.283	1.3475	97.5137	0.431531	2.05473	26.1	0.0829	1.355	94.7785	0.30104	4.92049
Traes_2AL_A06D9899D	Traes_2BL_DEFCD4BDC	TaAAP5.D	TaAAP5	3.985e-40	2.48e-26	0	1.60685e-12	100	0	1.98835e-53	6.26e-53	0	24.106	75.894	0	1.82545e-52	2.15506e-48	0	0.0084698	99.9915	0	5.15e-42	3.455e-45	0	99.933	0.0670424	0	4.44051e-48	3.67003e-47	0	10.7934	89.2066	0	8.25e-53	2.78027e-55	0	99.6641	0.33587	0	1.885e-47	6.9e-45	0	0.272444	99.7276	0
Traes_2AL_7BDBA1145	Traes_2BL_07A9BD160	Traes_2DL_E7D9F12E0_Traes_2DL_90E6FC6FA	TaAAP6	3.04	3.99	6.435	22.5771	29.6324	47.7906	10.33	11.145	7.735	35.3646	38.1547	26.4807	2.445	0.6475	1.273	56.0073	14.8322	29.1605	2.2505	1.005	3.865	31.6059	14.1142	54.2799	1.65	5.225	10.26	9.62941	30.4931	59.8774	1.855	1.54	2.305	32.5439	27.0175	40.4386	0.8535	1.59	5.725	10.4487	19.465	70.0863
Traes_3AS_5379B266E.1	#N_A	#N_A	TaAAP7.1	0	0	0	N/A	N/A	N/A	0	0	0	N/A	N/A	N/A	0	0	0	N/A	N/A	N/A	0	0	0	N/A	N/A	N/A	0	0	0	N/A	N/A	N/A	0	0	0	N/A	N/A	N/A	0	0	0	N/A	N/A	N/A
Traes_3AS_5379B266E.2	#N_A	#N_A	TaAAP7.2	0	0	0	N/A	N/A	N/A	0	0	0	N/A	N/A	N/A	0	0	0	N/A	N/A	N/A	0	0	0	N/A	N/A	N/A	0	0	0	N/A	N/A	N/A	0	0	0	N/A	N/A	N/A	0	0	0	N/A	N/A	N/A
Traes_3AL_8DA632616	TRAES3BF098400010CFD_g	Traes_3DL_BDF897C28	TaAAP8	0.3235	0.4635	1.0245	17.8581	25.5865	56.5553	0.8265	0.5165	0.928	36.3937	22.7433	40.8631	0.425	0.3865	1.205	21.0761	19.1669	59.757	0.070875	0.3525	0.9865	5.02704	25.0022	69.9707	1.085e-21	0.04975	0.3015	3.08897e-19	14.1637	85.8363	2.735e-06	0.898	0.755	0.000165456	54.3254	45.6745	0.0004675	0.5535	0.86	0.033063	39.1452	60.8218
TaAAP9.A	TRAES3BF106400020CFD_g_TRAES3BF107900020CFD_g	TaAAP9.D	TaAAP9	2.505	1.6	6.185	24.344	15.5491	60.1069	1.685	2.2	4.46	20.1917	26.3631	53.4452	4.655	5.365	3.955	33.3095	38.39	28.3005	2.515	2.41	3.2	30.9538	29.6615	39.3846	0.506	0.7085	1.355	19.6925	27.5735	52.734	0.977	1.16	2.055	23.3063	27.6718	49.0219	0.605	0.24105	0.4035	48.4174	19.2909	32.2916
Traes_3AL_25A5F6B55	TaAAP10.B	#N_A	TaAAP10	0.483	0.5505	0	46.7344	53.2656	0	2.08	1.39	0	59.9424	40.0576	0	0.595463	1.23	0	32.6199	67.3801	0	0.985	0.833	0	54.1804	45.8196	0	0.1374	0.366	0	27.2944	72.7056	0	0.1132	0.2975	0	27.5627	72.4373	0	0.0191	0.0905001	0	17.427	82.573	0
TaAAP11.A	TRAES3BF021600180CFD_g	TaAAP11.D	TaAAP11	1.895	0.6665	2.125e-05	73.9795	26.0197	0.000829585	2.575	1.215	0.1955	64.6092	30.4855	4.90528	0.07865	0.647	2.16096e-09	10.8386	89.1614	2.97796e-07	3.26	1.0275	1.61502e-11	76.035	23.965	3.76682e-10	1.7	21.65	2.22547e-18	7.28051	92.7195	9.53091e-18	1.345	1.545	7.40016e-08	46.5398	53.4602	2.56061e-06	0.873	1.475	5.009e-19	37.1806	62.8194	2.1333e-17
Traes_3AL_C85B529F6	TRAES3BF021600170CFD_g	TaAAP12.D	TaAAP12	0.0125	0.210075	2.11	0.535888	9.00614	90.458	0.029465	0.25065	4.42	0.6269	5.33285	94.0403	0.01475	0.638	2.29	0.501232	21.6804	77.8184	0.59	0.57	5.895	8.36286	8.07938	83.5578	0.2995	1.043	4.095	5.50805	19.1816	75.3103	0.389	0.6	4.465	7.13238	11.0011	81.8665	0.00015	0.251	0.8095	0.0141423	23.6647	76.3211
Traes_4AL_36FAF99DE1	Traes_4BS_C0973D1DA	Traes_4DS_374DADA2A	TaAAP13	25.45	16.7	14.7	44.7669	29.3755	25.8575	75.65	61.35	58.45	38.7056	31.3891	29.9053	340	692	454.5	22.8725	46.5523	30.5752	18	48.6	26.25	19.3861	52.3425	28.2714	17.8	42.8	40.05	17.685	42.5236	39.7914	47.5	86.55	47.1	26.2214	47.7781	26.0006	54.5	67.85	100.95	24.4066	30.3851	45.2082
Traes_5AS_073CAB1CC_Traes_5AS_776E1FEE4_Traes_5AS_21B1A4EAE	Traes_5BL_FDBE12171	#N_A	TaAAP14	20.45	15.3	0	57.2028	42.7972	0	9.955	6.93	0	58.9577	41.0423	0	20.2	12.6	0	61.5854	38.4146	0	8.65	4.085	0	67.923	32.077	0	1.16	0.384	0	75.1295	24.8705	0	5.665	2.41	0	70.1548	29.8452	0	2.165	0.772	0	73.7147	26.2853	0
Traes_5AS_F58AC31EE	TaAAP15.B	Traes_5DL_BB10A3B4B	TaAAP15	94.7	51.85	101.75	38.1393	20.882	40.9787	129	52.2	143.5	39.729	16.0764	44.1946	227.5	68.5	207.5	45.1837	13.6048	41.2115	67.6	13.71	45.55	53.2871	10.8072	35.9057	93.75	27.55	189.5	30.1641	8.86422	60.9717	61.7	7.89	53.75	50.0243	6.39695	43.5787	64.95	26.2	122.5	30.4002	12.263	57.3368
Traes_6AL_5ADE59E0F	TaAAP16.B	Traes_6DL_0CA95BBB9	TaAAP16	0.1495	0.4395	0.732	11.3172	33.2702	55.4126	0.1405	0.375	1.4	7.3349	19.5771	73.088	3.94	2.09	3.57	41.0417	21.7708	37.1875	0.394	0.291	1.35	19.3612	14.2998	66.3391	0.4505	0.3215	1.0575	24.6242	17.5731	57.8027	0.2335	0.00915312	0.5765	28.505	1.11739	70.3776	0.6365	0.017145	0.6495	48.8434	1.31566	49.841
Traes_6AL_278C3E88C_Traes_6AL_EF43B7A00	Traes_6BL_F64D92B02_Traes_6BL_2B9222522_Traes_6BL_3861BBF46	Traes_6DL_C344029BF	TaAAP17	0.08305	0.23544	0.7845	7.52953	21.3456	71.1249	0.1805	0.22465	0.308725	25.2845	31.4691	43.2464	0.137	0.00154	0.6935	16.4656	0.185087	83.3493	0.0151245	0.07875	0.0615	9.73422	50.684	39.5818	0.139703	0.0174	6.45e-15	88.9245	11.0755	4.10559e-12	0.0915001	1.405e-12	0.02411	79.1454	1.21529e-09	20.8546	0.0692	1.9e-21	0.00058	99.1688	2.72284e-18	0.831184
Traes_7AS_26CAC27FF	Traes_7BS_4B4DD9FD0_Traes_7BS_E5F156EF0	Traes_7DS_69444D63F	TaAAP18	0.234	0.6965	0.6305	14.9904	44.6188	40.3908	0.498	0.347	0.399	40.0322	27.8939	32.074	0.0745	0.314	1.415	4.13086	17.4106	78.4586	0.693	0.9927	0.034795	40.2791	57.6985	2.02238	1.545	1.16	0.553	47.4217	35.6047	16.9736	0.7545	0.211575	1.08515e-09	78.0995	21.9005	1.12326e-07	0.31415	0.2305	0.199495	42.2162	30.9751	26.8086
Traes_7AS_7D84AE46E	TaAAP19.B	Traes_7DS_E79C19A51	TaAAP19	7.35e-47	9.05e-42	6.75e-44	0.000806136	99.2589	0.740329	4.3842e-61	1.067e-59	1.89295e-57	0.0230256	0.560382	99.4166	6.715e-59	1.3875e-56	9.085e-58	0.452169	93.4303	6.11758	6.25e-48	1.29e-50	1.395e-52	99.7918	0.20597	0.00222735	7.55e-50	5.045e-56	7.60001e-52	99.0033	6.61552e-05	0.99659	3.33e-21	1.935e-54	2.29e-55	100	5.81081e-32	6.87688e-33	6.30003e-50	6e-54	2.5425e-53	99.9501	0.00951901	0.0403368
Traes_7AL_D24FC3DE3	TaAAP20.B	Traes_7DL_E9D7C13BC	TaAAP20	10.08	2.975	4.31	58.0478	17.1322	24.82	11.42	4.65	5.25	53.5647	21.8105	24.6248	11.07	3.12	1.369	71.1485	20.0527	8.79877	6.525	1.735	2.855	58.7045	15.6095	25.686	16.05	7.65	3.05	60	28.5981	11.4019	3.18	0.4365	1.39	63.5174	8.71867	27.7639	2.125	2.485	1.63	34.0545	39.8237	26.1218
Traes_7AL_E6FBB15C3_Traes_7AL_8B7B9236A	Traes_7BL_01313DED2	Traes_7DL_34B352267	TaAAP21	0.373	9.1153e-07	7.70003e-23	99.9998	0.000244377	2.06435e-20	0.27	0.0476027	2.50594e-19	85.0119	14.9881	7.89017e-17	0.11635	1.895	0.14285	5.40108	87.9677	6.63123	0.0810002	1.775e-06	4.334e-16	99.9978	0.0021913	5.35049e-13	0.7075	3.26	1.585	12.742	58.7123	28.5457	0.043593	4.84e-06	6.3e-12	99.9889	0.0111015	1.44503e-08	0.2571	1.0255	0.6385	13.383	53.3809	33.2362
#N_A	#N_A	Traes_7DL_E98317691	TaAAP22	0	0	0.767	0	0	100	0	0	0.839	0	0	100	0	0	0.9265	0	0	100	0	0	0.907	0	0	100	0	0	2.23	0	0	100	0	0	0.6645	0	0	100	0	0	0.358	0	0	100
Traes_2AL_3FEA70BB9	Traes_2BL_68622D93C	Traes_2DL_B35AFBB82_Traes_2DL_E9405C407	TaANT1	9.675	7.5	10.45	35.0226	27.1493	37.8281	12.15	8.79	14.15	34.6252	25.0499	40.3249	10.265	11.135	17.85	26.1529	28.3694	45.4777	4.49	4.57	7.04	27.8882	28.3851	43.7267	11.85	9.84	13.15	34.0126	28.2434	37.744	4.22	4.35	11.9	20.6155	21.2506	58.1339	5.365	4.295	7.82	30.6922	24.5709	44.7368
Traes_2AL_78841AE69	Traes_2BL_CA5D45836	Traes_2DL_F23BBA898	TaANT2	1.805	0.112625	4.9553e-25	94.1268	5.87315	2.58408e-23	1.385	0.077	1.57e-13	94.7332	5.26676	1.07387e-11	1.66	0.000583	2.82305e-15	99.9649	0.0351082	1.70004e-13	4.585	0.34305	6.0056e-16	93.0388	6.96117	1.21866e-14	4.35	0.0002795	3.5e-19	99.9936	0.00642487	8.04546e-18	3.73	0.173	2.255e-13	95.5675	4.43249	5.77761e-12	2.725	0.1475	2.12e-10	94.8651	5.1349	7.38033e-09
Traes_5AL_2C7CD0CA2	Traes_5BL_00A93C428	Traes_5DL_1CD1BF5D7	TaANT3	2.97805e-22	1.697e-18	3.02	9.86109e-21	5.61921e-17	100	1.935e-19	2.67425e-24	2.275	8.50549e-18	1.17549e-22	100	0.27318	0.205087	3.49	6.88411	5.16818	87.9477	2.69e-05	4.125e-12	2.565	0.00104872	1.60817e-10	99.999	1.32612e-21	6.90017e-17	3.15	4.20992e-20	2.19053e-15	100	3.61e-20	3.215e-16	3.065	1.17781e-18	1.04894e-14	100	1.67705e-22	1.63733e-22	4.235	3.95998e-21	3.86617e-21	100
TaANT4.A	Traes_5BL_57D831CCB	Traes_5DL_EE026513D	TaANT4	0.7005	3.81	1.335	11.9836	65.1783	22.8381	0.458	3.985	1.113	8.24334	71.7243	20.0324	3.155	12.4	5.465	15.0095	58.9914	25.999	3.59	5.26	5.055	25.8181	37.8281	36.3538	3.05	13.25	11.155	11.1091	48.2608	40.6301	0.366	4.815	3.205	4.36442	57.4171	38.2185	0.801	6.025	3.37	7.85602	59.0918	33.0522
TaANT5.A	Traes_5BL_672642904	Traes_5DL_F67EE2F00	TaANT5	1.71	3.965	3.275	19.1061	44.3017	36.5922	0.43	4.82	3.545	4.88914	54.8039	40.307	0.1945	4.44	0.601	3.71502	84.8057	11.4793	71	6.57	89.95	42.383	3.92192	53.6951	22.1	15.8	26.25	34.4505	24.6298	40.9197	58.4	7.14	76.65	41.0718	5.02145	53.9067	3.895	5.035	9.255	21.4188	27.6877	50.8936
TaANT6.A	Traes_6BL_EF428EFF2	Traes_6DL_2F10CE849	TaANT6	1.43	2.295	4.96	16.4652	26.4249	57.11	4.09	1.68	8.59	28.4819	11.6992	59.8189	6.56	3.935	22.9	19.6437	11.7832	68.5731	118.15	74.45	59.2	46.9222	29.5671	23.5107	154	141.5	197	31.269	28.731	40	45.6	37.8	38.8	37.3159	30.9329	31.7512	132	98	202	30.5556	22.6852	46.7593
Traes_3AL_45A8015CF.1	TRAES3BF032200050CFD_TRAES3BF032200060CFD_g.1	TaATLa1.1	TaATLa1.1	1.395	17.5	17.45	3.83822	48.1497	48.0121	3.25	11.45	11.01	12.641	44.5352	42.8238	0.905	57.65	64.9	0.733061	46.6972	52.5698	2.455	24.8	12.295	6.20733	62.7054	31.0872	2.2	5.45	9.65	12.7168	31.5029	55.7803	0.6595	3.195	1.67	11.9377	57.8333	30.229	0.0827	2.08	2.45	1.79288	45.0929	53.1142
Traes_3AL_45A8015CF.2	TRAES3BF032200050CFD_TRAES3BF032200060CFD_g.2	TaATLa1.2	TaATLa1.2	14.8	0.08125	0.831	94.194	0.517112	5.28887	13.35	0.637	1.46	86.4245	4.12378	9.45167	80.85	0.3735	1.0465	98.274	0.453993	1.27203	15.55	0.05505	0.3775	97.2936	0.344438	2.36195	19.65	0.0053045	1.2	94.2206	0.0254348	5.75393	3.09	0.00178526	0.3277	90.3645	0.0522085	9.58331	7.67	0.00027745	0.445	94.5131	0.00341886	5.48348
Traes_6AS_212F397F5	Traes_6BS_9E0D3251B	Traes_6DS_B73BE95F4	TaATLa2	5.625	3.875	9.065	30.2989	20.8726	48.8284	17.75	13.5	33.95	27.2239	20.7055	52.0706	98.15	10.385	36.65	67.6034	7.15294	25.2437	6.04	3.27	9.735	31.7144	17.1699	51.1158	24	11.8	20.65	42.5155	20.9035	36.581	6.495	7.05	9.84	27.7742	30.1475	42.0783	47.75	14.7	22.8	56.0117	17.2434	26.7449
Traes_6AL_D574D59BC	Traes_6BL_5F6B4EE8B_Traes_6BL_FF88222F6_Traes_6BL_673D7561E	Traes_6DL_CE2327613_Traes_6DL_790458186	TaATLa3	0	0	0	N/A	N/A	N/A	0	0	0	N/A	N/A	N/A	0	0	0	N/A	N/A	N/A	0	0	0	N/A	N/A	N/A	0.02475	8.1435e-05	0.010783	69.4943	0.228657	30.277	0	0	0	#DIV/0!	#DIV/0!	#DIV/0!	4.565e-15	3.805e-20	4.605e-15	49.7817	0.000414938	50.2179
Traes_7AS_CE408B10A	Traes_7BS_C473D2C4A	Traes_7DS_B90ABD18C	TaATLa4	8.625	14.25	8.265	27.6975	45.7611	26.5414	9.75	11.295	9.505	31.9149	36.9722	31.1129	9.82	13.05	12	28.1617	37.4247	34.4135	5.205	3.745	5.125	36.9805	26.6075	36.4121	12.4	16.55	12.2	30.1337	40.2187	29.6476	4.645	2.975	2.47	46.0357	29.4846	24.4797	12.25	10.65	9.98	37.2567	32.3905	30.3528
Traes_7AL_C33195CCB	Traes_7BL_995B43CFA	Traes_7DL_DB979A72F	TaATLa5	20.7	35.6	14.45	29.258	50.318	20.424	17.4	26.5	12	31.127	47.4061	21.4669	5.92	40.65	20.05	8.88622	61.0177	30.0961	19.85	40	10.945	28.0387	56.5012	15.4601	14.3	77	22.65	12.5494	67.5735	19.8771	14.8	30.35	3.495	30.4245	62.3908	7.18471	7.97	47.1	11.1	12.0447	71.1803	16.775
Traes_7AL_D039B989C	TaATLa6.B	Traes_7DL_377AF30FF	TaATLa6	1.165	2.72	1.915	20.0862	46.8966	33.0172	3.235	5.42	4.83	23.9896	40.1928	35.8176	2.225	3.55	7.555	16.6917	26.6317	56.6767	1.289	1.12	2.39	26.8598	23.3382	49.802	3.795	5.025	7.665	23.0209	30.4823	46.4968	1.45	1.0245	1.16	39.8954	28.1882	31.9164	1.3	3.365	3.515	15.8924	41.1369	42.9707
Traes_2AS_C475CC0F9	Traes_2BS_A70DA4BBF	Traes_2DS_8E5665A3E	TaATLb1	0.403	2.225e-25	0.00036126	99.9104	5.51615e-23	0.0895624	0.1645	6.26205e-20	1.745e-05	99.9894	3.80631e-17	0.0106068	0	0	0	N/A	N/A	N/A	0.149	2.17e-21	9.05e-07	99.9994	1.45637e-18	0.000607379	0.04155	2.23e-12	2.53e-12	100	5.36703e-09	6.08905e-09	0.0546	4.54007e-24	4.0735e-15	100	8.31515e-21	7.46062e-12	0	0	0	#DIV/0!	#DIV/0!	#DIV/0!
Traes_2AL_173CB6D521	Traes_2BL_F72ED64FB	Traes_2DL_D7838D343_Traes_2DL_216EA69E1	TaATLb2	4.275e-10	3.07e-09	0.662	6.4577e-08	4.63747e-07	100	9.65e-05	5.7e-22	1.0265	0.00939999	5.55233e-20	99.9906	14	0.2239	41.45	25.1464	0.402163	74.4514	0.0205	3.98005e-21	5.915	0.345379	6.70551e-20	99.6546	1.5905e-21	0.075	3.72	4.19104e-20	1.97628	98.0237	0.2945	1.72e-09	5.38	5.18988	3.0311e-08	94.8101	0.07135	8.65e-14	2.49	2.78564	3.37713e-12	97.2144
TaATLb3.A	Traes_2BL_0516DCDA6	Traes_2DL_802C8F6E2_Traes_2DL_6453F3706	TaATLb3	0.5205	1.195	1.106	18.4476	42.3534	39.199	0.135	0.2177	1.995	5.75031	9.27291	84.9768	0.638	0.2154	4.005	13.1319	4.43356	82.4345	0.288	0.301	0.04785	45.2226	47.2639	7.51354	0.25562	1.1505	0.21305	15.7871	71.0549	13.158	0.2227	0.2044	2.47226e-22	52.1424	47.8576	5.78848e-20	9.05268e-22	0.207	0.058	3.41611e-19	78.1132	21.8868
Traes_2AL_219852336	Traes_2BL_6C005030A	TaATLb4.D	TaATLb4	2.52	1.725	3.385	33.0275	22.6081	44.3644	2.33	1.181	1.164	49.8396	25.262	24.8984	0.1569	0.08868	0.593	18.7102	10.575	70.7148	1.995	0.7825	0.899	54.2636	21.2838	24.4526	0.585	0.637	0.7395	29.8241	32.4751	37.7007	0.6055	0.879	0.12145	37.7035	54.734	7.5625	0.5695	0.09595	0.59275	45.2631	7.62597	47.111
Traes_2AL_C4C77D3C7	Traes_2BL_C1E0FD3CD	TaATLb5.D	TaATLb5	0.8175	0.167	0.02815	80.7288	16.4914	2.77984	0.7895	0.3105	0.240945	58.8764	23.1553	17.9683	36.15	0.0227	0.565	98.4003	0.0617894	1.53793	0.1875	1.6e-18	1.795e-06	99.999	8.53326e-16	0.000957324	0.18255	0.011734	0.00980002	89.4485	5.74959	4.80196	1.305	0.0245	0.02695	96.207	1.80619	1.9868	0.28355	0.2305	3.2105e-20	55.16	44.84	6.2455e-18
Traes_4AS_5B2AD8285	#N_A	#N_A	TaATLb6	0	0	0	N/A	N/A	N/A	3.08e-08	0	0	100	0	0	0	0	0	N/A	N/A	N/A	0.2555	0	0	100	0	0	0.296	0	0	100	0	0	0.0905	0	0	100	0	0	0	0	0	#DIV/0!	#DIV/0!	#DIV/0!
Traes_4AS_9016EEA44	Traes_4BL_685E2C80B_Traes_4BL_165838228	#N_A	TaATLb7	1.79127e-10	9.6e-11	0	65.107	34.893	0	0.00545	2.96745e-12	0	100	5.44485e-08	0	0	0	0	N/A	N/A	N/A	0.000575	8.15e-06	0	98.6024	1.39758	0	0.09312	0.001915	0	97.985	2.01505	0	3.925e-28	0.1415	0	2.77385e-25	100	0	6.75e-08	0.0244	0	0.000276639	99.9997	0
Traes_4AS_3E18CE943	Traes_4BL_6C12B3AA1_Traes_4BL_B8AFF0CE3_Traes_4BS_844DF33D6	Traes_4DL_D80773B59	TaATLb8	3.12e-06	0.0375	1.605e-11	0.00831931	99.9917	4.27964e-08	1.26325e-12	0.0001295	0.1615	7.81571e-10	0.0801216	99.9199	0	0	0	N/A	N/A	N/A	0.3025	7.75004e-11	1.0685	22.0642	5.65284e-09	77.9358	0.1815	0.1112	0.0645	50.8119	31.131	18.0571	1.135e-20	4.3985e-24	0.497	2.2837e-18	8.8501e-22	100	3.98e-05	1.84e-06	3.14e-06	88.879	4.10898	7.01206
#N_A	#N_A	Traes_4DL_F5CC0669C	TaATLb9	0	0	0.0339	0	0	100	0	0	1.00713e-17	0	0	100	0	0	0	N/A	N/A	N/A	0	0	9.305e-07	0	0	100	0	0	0.000369	0	0	100	0	0	7.65004e-23	0	0	100	0	0	0.0001155	0	0	100
Traes_5AS_0C1BD0C9F	Traes_5BS_263D46511	Traes_5DS_A6DB4D2AF	TaATLb10	3.4e-10	0.0982	1.315e-07	3.46232e-07	99.9999	0.00013391	2.46725e-13	0.116	2.005e-09	2.12694e-10	100	1.72845e-06	1.805e-17	0.03665	4.49e-28	4.92497e-14	100	1.2251e-24	0	0	0	N/A	N/A	N/A	1.525e-17	0.0119	7.95e-15	1.28151e-13	100	6.68067e-11	0	0	0	N/A	N/A	N/A	4.845e-14	0.01635	4.8e-11	2.9633e-10	100	2.93578e-07
Traes_6AS_B28F01D5E	Traes_6BS_B91B55B00	Traes_6DS_93BB2328E	TaATLb11	7.385	14.5	10.415	22.8638	44.8916	32.2446	6.025	15.85	10.54	18.5871	48.8971	32.5158	14.85	31.9	37.95	17.5325	37.6623	44.8052	7.045	10.51	11.14	24.5513	36.6266	38.8221	24.1	50.95	67.5	16.9063	35.7418	47.3518	4.26	7.305	8.925	20.7906	35.6515	43.5578	22.6	24.55	59	21.2906	23.1276	55.5817
Traes_6AL_73243BC5A	Traes_6BL_503A71C96_Traes_6BL_BEF129006	Traes_6DL_448ED5FE6	TaATLb12	0.912	0.736	6.7e-07	55.3398	44.6602	4.06553e-05	0.353	0.888	2.805e-13	28.4448	71.5552	2.26028e-11	0.3025	0.8745	9.75e-10	25.7009	74.2991	8.28377e-08	0.1095	0.85725	1.675e-06	11.3266	88.6732	0.000173261	0.3965	0.217	0.01855	62.7324	34.3327	2.93489	1.35e-05	0.1833	3.85504e-16	0.00736443	99.9926	2.10297e-13	0.5665	0.7605	0.0234	41.9505	56.3166	1.73282
Traes_6AL_278F9DD5E	Traes_6BL_4B7F1756B	Traes_6DL_D8C428186	TaATLb13	4.475	3.74	6.525	30.3596	25.3731	44.2673	7.16	7.125	6.985	33.6624	33.4979	32.8397	40.85	66.2	55.5	25.1307	40.7259	34.1433	16	8.97	13.5	41.5909	23.3169	35.0923	78	51.8	95.35	34.6436	23.0069	42.3495	27.55	12.1	19.55	46.5372	20.4392	33.0236	65.1	37.65	82.8	35.0849	20.291	44.6241
Traes_7AS_F440B3F6D_Traes_7AS_1D1183D6F	Traes_7BS_4340DB2EF_Traes_7BS_FE8BE43F9	Traes_7DS_9E256BDFD	TaATLb14	3.225	1.2	1.3025	56.3073	20.9515	22.7412	2.2	1.38	0.318	56.4392	35.4028	8.15803	1.0595	0.8645	2.06	26.5939	21.6993	51.7068	0.62	0.11645	0.795	40.4845	7.6039	51.9116	2.24	0.6345	0.1825	73.2745	20.7556	5.96991	0.404	0.30005	0.341	38.6584	28.7115	32.63	2.435	0.6355	0.2815	72.6432	18.9588	8.39797
Traes_1AS_EC6AB36AC	Traes_1BS_ACC0652C7	Traes_1DS_41F80CF4F	TaAUX1	2.64045e-39	4.45e-48	3.52e-52	100	1.68532e-07	1.3331e-11	3.9e-30	1.19e-29	4.545e-52	24.6835	75.3165	2.87658e-21	4.365e-27	4.335e-27	2.55e-25	1.65529	1.64391	96.7008	2.86e-27	2.84e-27	2.835e-27	33.5091	33.2748	33.2162	1.885e-29	1.875e-29	1.87e-29	33.4813	33.3037	33.2149	5.95e-41	2.795e-27	1.115e-51	2.1288e-12	100	3.98927e-23	3.93195e-47	1.546e-52	2.70235e-58	99.9996	0.000393188	6.87277e-10
Traes_1AL_38EEA508C	Traes_1BL_E90284CB6	Traes_1DL_F70395059	TaAUX2	0.6115	1.293	0.3785	26.7849	56.636	16.5791	0.5515	0.899	0.583	27.1207	44.2095	28.6698	0.459	0.0062188	0.000192	98.6226	1.3362	0.0412539	1.6425	0.985	1.45	40.282	24.157	35.561	0.27285	0.6365	0.401	20.8227	48.5748	30.6025	2.785	1.198	1.453	51.2325	22.0383	26.7292	0.9865	1.394	0.267	37.2616	52.6534	10.085
Traes_3AL_F4B6726BC	TRAES3BF080100190CFD_g	Traes_3DL_FEF2EE874	TaAUX3	32.2	28.85	17.75	40.8629	36.6117	22.5254	30.1	30.35	17.15	38.7887	39.1108	22.1005	18.4	21.1	9.14	37.8289	43.3799	18.7911	31.85	36.15	21.5	35.5866	40.3911	24.0223	27.85	27.4	18.55	37.7371	37.1274	25.1355	23.75	22.7	11.52	40.9695	39.1582	19.8723	24.7	27.3	14.6	37.0871	40.991	21.9219
Traes_4AL_76D45DCBD	Traes_4BS_193C5F22C	Traes_4DS_19FA8C087	TaAUX4	0.500329	1.00052e-08	0.643	43.7607	8.75098e-07	56.2393	0.0025855	1.06e-15	0.3685	0.69674	2.85648e-13	99.3033	0.000189004	5.75403e-13	0.1615	0.116894	3.5587e-10	99.8831	0.3312	1.65585e-08	4.1836e-05	99.9874	4.99892e-06	0.01263	0.2355	0.088	0.0806	58.2777	21.7768	19.9456	0.0122338	0.000115	0.0001705	97.7195	0.918582	1.3619	0.144001	1.07501e-15	0.00025405	99.8239	7.45217e-13	0.176112
Traes_4AS_D7511DC6D	Traes_4BL_D9E97AA3B_Traes_4BL_CB37AF2A2	Traes_4DL_BF0B81D38	TaAUX5	6.375e-53	6.37755e-53	6.3776e-53	33.3244	33.3377	33.338	1.405e-05	0.00605	0.00605	0.115981	49.942	49.942	1.415e-07	2.30956e-10	0.1456	9.7184e-05	1.58623e-07	99.9999	9.3e-10	1.21e-05	0.011	8.44525e-06	0.109879	99.8901	0.00172	1.265e-07	1.285e-05	99.2512	0.00729958	0.741499	3.945e-55	3.95e-55	3.95e-55	33.3052	33.3474	33.3474	9.25e-28	9.25e-28	9.25e-28	33.3333	33.3333	33.3333
Traes_2AL_01EEA15FC	Traes_2BL_519556D5C	Traes_2DL_798325B41_Traes_2DL_9E6DF03A0_Traes_2DL_E0847E88D	TaBAT1	0.5875	5.75e-08	0.612	48.9787	4.79366e-06	51.0213	0.5625	1.675e-15	3.5	13.8462	4.12308e-14	86.1538	0.0004605	2.415e-06	0.484	0.0950537	0.00049849	99.9044	0.657	5.35e-11	0.417	61.1732	4.98138e-09	38.8268	1.5335	2.97e-12	1.71	47.2792	9.15679e-11	52.7208	0.576	2.57e-18	0.0525003	91.6467	4.0891e-16	8.35326	0.3805	2.375e-07	0.3017	55.7754	3.48138e-05	44.2246
Traes_3AS_FACB8A4C6_Traes_3AS_B09E8B029	TaBAT2.B	Traes_3DS_7C185F7ED_Traes_3DS_F7C471D80	TaBAT2	2.05	0.68	0.31695	67.2804	22.3174	10.4022	1.795	0.20385	0.1608	83.1153	9.43903	7.44565	1.1865	0.608	0.0181	65.4585	33.543	0.998566	0.42475	0.192006	0.5265	37.1527	16.7947	46.0527	3.22	0.4685	0.769	72.2378	10.5104	17.2518	0.1298	0.3645	0.32125	15.9156	44.6938	39.3906	0.4575	2.42e-16	0.1894	70.7219	3.74092e-14	29.2781
Traes_3AL_E95E3E278_Traes_3AL_12863FBD6	TRAES3BF179600010CFD_g	Traes_3DL_0320AE778	TaBAT3	4.29	1.2595	1.0775	64.7352	19.0056	16.2592	4.97	2.33	1.365	57.3572	26.8898	15.753	18.05	6.045	2.4	68.1261	22.8156	9.05831	1.355	1.115	0.2475	49.862	41.0304	9.10764	13.8	4.17	0.418	75.0489	22.6778	2.27322	0.9565	0.5875	0.041595	60.3244	37.0523	2.62331	2.515	1.79	0.02565	58.0744	41.3333	0.59229
Traes_3AL_66A14AEE5_Traes_3AL_AAF026960_Traes_3AL_994D1987E	TRAES3BF279900010CFD_g	TaBAT4.D	TaBAT4	4.825	13.35	29.9	10.0364	27.7691	62.1945	4.23	9.22	20.5	12.4595	27.1576	60.3829	1.54	4.65	13.3	7.90149	23.8584	68.2401	1.52	12.2	18.4	4.73225	37.9826	57.2852	5.92	16.45	41.45	9.27609	25.7756	64.9483	0.6035	4.865	6.675	4.96974	40.0626	54.9677	2.2	7.94	17.6	7.93079	28.6229	63.4463
TaBAT5.A	TRAES3BF279900050CFD_g	Traes_3DL_70E937EEA_Traes_3DL_5EFEBDBE0	TaBAT5	0.07865	0.0631	0.13873	28.0412	22.4971	49.4616	0.772	0.1338	0.4905	55.289	9.58247	35.1286	0.0220017	0.01865	0.1685	10.5195	8.91697	80.5635	1.53e-06	0.0115002	0.058115	0.00219775	16.5193	83.4785	0.000236	0.00895	0.00079	2.36568	89.7153	7.91901	7.35e-14	0.000444	0.282585	2.59691e-11	0.156874	99.8431	9.25e-32	3.18e-19	0.001785	5.18207e-27	1.78151e-14	100
Traes_3AL_42ABBCE9D_Traes_3AL_B9F514530_Traes_3AL_0D99F031C	TaBAT6.B	Traes_3DL_388E690A0_Traes_3DL_BFF443130	TaBAT6	0.4435	0.50165	1.775	16.3042	18.442	65.2538	0.068	0.841	1.705	2.60138	32.1729	65.2257	0.0058	0.00189135	0.4695	1.21545	0.396349	98.3882	8.1e-16	2.705e-05	0.3428	2.36271e-13	0.00789028	99.9921	7.65e-34	0.00795004	0.0325503	1.88887e-30	19.6296	80.3704	0.2385	0.01965	0.4765	32.4644	2.67474	64.8608	0.00101	0.1685	0.00363	0.583343	97.3201	2.09657
#N_A	TRAES3BF039300160CFD_g_TRAES3BF039300190CFD_g	#N_A	TaBAT7	0	1.03e-34	0	0	100	0	0	2.425e-59	0	0	100	0	0	0	0	#DIV/0!	#DIV/0!	#DIV/0!	0	4.89655e-67	0	0	100	0	0	3.61e-64	0	0	100	0	0	0	0	N/A	N/A	N/A	0	1.175e-63	0	0	100	0
#N_A	Traes_1BL_6532808C8	Traes_1DL_F33808179	TaCAT1	0	5.55e-07	1.2	0	4.625e-05	100	0	2.122e-25	1.52	0	1.39605e-23	100	0	1.515e-20	1.12	0	1.35268e-18	100	0	1.3775e-24	0.3455	0	3.98698e-22	100	0	7.70735e-12	0.07595	0	1.01479e-08	100	0	7.95e-17	0.4245	0	1.87279e-14	100	0	1.47864e-23	0.3115	0	4.74685e-21	100
Traes_2AL_A863FFCDC_Traes_2AL_D510E73FC	Traes_2BL_F409BF020	Traes_2DL_2382DB682	TaCAT2	0.1235	0.0505	0.01225	66.3087	27.1141	6.57718	0.2055	0.2245	0.00820352	46.896	51.2319	1.87208	0.3665	1.0224e-05	1.1e-16	99.9972	0.00278955	3.00128e-14	2.75	1.54503e-09	0.063	97.7604	5.49246e-08	2.2396	0.4955	0.017085	2.628e-06	96.6664	3.33309	0.000512693	1.95	1.80595e-26	0.001715	99.9121	9.25314e-25	0.0878714	0.7135	0.0056	0.0909	88.0864	0.691358	11.2222
Traes_2AL_A5D4C703E	Traes_2BL_18C1933AF	Traes_2DL_D523361C9_Traes_2DL_F38BA2FE9	TaCAT3	1.095	2.18	1.495	22.956	45.7023	31.3417	1.315	2.445	1.7	24.0842	44.7802	31.1355	0.3575	1.5975	1.76	9.62315	43.0013	47.3755	0.00344196	1.039	0.881	0.178948	54.0177	45.8033	0.361	2.98	0.653	9.03856	74.6119	16.3495	0.083	0.445	0.13246	12.567	67.3773	20.0557	1.615e-11	0.8755	0.208	1.49054e-09	80.803	19.197
Traes_3AS_967BB92801_Traes_3AS_95D28ECA7	TRAES3BF117100010CFD_g	TaCAT4.D	TaCAT4	28.7	30.15	18	37.3455	39.2323	23.4223	17.35	16.8	10.85	38.5556	37.3333	24.1111	2.71	2.47	2.735	34.2388	31.2066	34.5546	16.75	7.895	6.03	54.6047	25.7376	19.6577	10.8	9.44	17.4	28.6929	25.0797	46.2274	5.785	1.605	1.57	64.5647	17.9129	17.5223	3.28	2.42	6.185	27.5978	20.3618	52.0404
Traes_4AL_950BBBFA8	Traes_4BS_B36D53E8B	Traes_4DS_CD3A1E1DD	TaCAT5	1.745	0.536	1.3	48.7294	14.9679	36.3027	0.999	0.110945	0.9775	47.8575	5.31487	46.8276	0.4065	0.041335	0.1898	63.7512	6.48255	29.7662	1.0485	0.4335	0.356	57.0457	23.5854	19.3689	1.298	0.4175	0.7155	53.3937	17.174	29.4323	1.002	0.1955	0.573	56.5942	11.0421	32.3637	2.31	0.573	1.705	50.3487	12.4891	37.1622
Traes_5AL_9043DA075	Traes_5BL_8CB3F7560	Traes_5DL_A6EC2A121	TaCAT6	0.5285	0.6105	0.8145	27.054	31.2516	41.6944	0.6845	0.361	0.582	42.0584	22.1813	35.7604	0.762	1.152	0.5245	31.2487	47.2422	21.5091	0.671	0.6745	0.1595	44.5847	44.8173	10.598	2.68	1.475	1.0305	51.6826	28.4447	19.8727	0.6215	0.063245	0.2165	68.9602	7.01751	24.0223	0.768	1.615	0.302	28.6034	60.149	11.2477
TaCAT7.A	TaCAT7.B	Traes_5DS_DBB71C2DC	TaCAT7	0.0002885	0.000278	0.0900002	0.31855	0.306956	99.3745	0.108825	6.45e-06	2.635e-13	99.9941	0.0059266	2.42118e-10	3.878e-14	0.02485	0.00820505	1.17319e-10	75.1776	24.8224	4.465e-16	0.00216313	2.59e-13	2.06414e-11	100	1.19734e-08	1.96738e-16	0.227025	0.0235	7.85305e-14	90.6197	9.3803	1.945e-23	7.6e-10	4.455e-24	2.55921e-12	100	5.86184e-13	2.32543e-08	0.0915	0.0313	1.89367e-05	74.5114	25.4886
Traes_5AS_D408E8790	Traes_5BS_9384D46B3	Traes_5DS_DEB30669C_Traes_5DS_35A8DC140_Traes_5DS_E7A07F032	TaCAT8	19	38.5	16.65	25.6237	51.9218	22.4545	22.15	38.15	25.65	25.7708	44.3863	29.8429	62	112.5	75.85	24.7653	44.9371	30.2976	33.95	47.6	16.8	34.5196	48.3986	17.0819	122	157	60.75	35.9088	46.2104	17.8808	16.6	28.45	9.01	30.7066	52.6267	16.6667	64.5	97.95	44.9	31.1068	47.239	21.6542
Traes_5AL_CAF7F398D	#N_A	Traes_5DL_8B7EC05B7	TaCAT9	3.235	0	0.949	77.3184	0	22.6816	7.55	0	2.13	77.9959	0	22.0041	1.225	0	0.9785	55.5934	0	44.4066	0.8085	0	0.852	48.6902	0	51.3098	0.156	0	0.5235	22.9581	0	77.0419	0.755	0	0.5565	57.5677	0	42.4323	0.000145909	0	0.304	0.0479734	0	99.952
TaCAT10.A	Traes_5BL_D38730A51	TaCAT10.D	TaCAT10	3.84	1.076	4.43	41.0871	11.5129	47.4	3.94	1.331	1.78	55.8786	18.8768	25.2446	5.035	3.34	1.3855	51.5855	34.2196	14.195	2.975	0.4548	1.61	59.0301	9.02417	31.9457	2.62	0.4805	1.575	56.0368	10.277	33.6862	1.65	0.142265	0.61	68.6852	5.92212	25.3927	1.259	0.0747	0.35205	74.6849	4.43126	20.8839
Traes_6AL_1E68C6606	Traes_6BL_41477DA26	Traes_6DL_6C27A6E59	TaCAT11	12.1	14.35	14.35	29.6569	35.1716	35.1716	10.315	17.7	13.1	25.0882	43.05	31.8619	10.9	17.2	15.35	25.0863	39.5857	35.328	8.025	12.05	8.435	28.148	42.2659	29.5861	29.2	29.05	23.4	35.7624	35.5787	28.6589	3.905	6.275	5.965	24.1871	38.8665	36.9464	11.1	15.6	12.05	28.6452	40.2581	31.0968
TaGAT1.A	Traes_1BL_FA5E36D21	Traes_1DL_6F940B8A7_Traes_1DL_C40A7E64B.1	TaGAT1	1.2854e-56	4.52001e-61	0.000189	6.80106e-51	2.39154e-55	100	6.6e-11	1.95557e-18	0.0047435	1.39138e-06	4.12263e-14	100	0	5.2e-84	0.0565	0	9.20354e-81	100	0	0	1.609e-06	0	0	100	4.64502e-56	3.545e-61	0.000241375	1.9244e-50	1.46867e-55	100	2.115e-59	2.685e-65	2.91906e-06	7.24548e-52	9.19817e-58	100	0	9.25e-59	7.15005e-05	0	1.2937e-52	100
Traes_1AL_0DBA14C6C	Traes_1BL_118B6763E	Traes_1DL_6F940B8A7_Traes_1DL_C40A7E64B.2	TaGAT2	2.21	9.4	3.845	14.2996	60.8217	24.8787	2.99	11.85	4.705	15.298	60.6293	24.0727	2.46	15.25	4.565	11.0438	68.4624	20.4938	0.6075	5.615	3.805	6.05834	55.996	37.9456	1.29	16.6	3.36	6.07059	78.1176	15.8118	0.5655	5.455	1.825	7.20795	69.5303	23.2617	0.6885	10.95	1.463	5.25512	83.5782	11.1667
Traes_3AS_5EF08D1E3_Traes_3AS_21B3BAAE7	TRAES3BF130100020CFD_g	Traes_3DS_75936F972_Traes_3DS_E5937A15B	TaGAT3	0.0249	2.39e-28	0.1005	19.8565	1.9059e-25	80.1435	0.0705	0	0.01405	83.3826	0	16.6174	0.106	3.53e-26	0.113001	48.4017	1.61187e-23	51.5983	0.02665	0.1065	1.82005e-23	20.015	79.985	1.36691e-20	1.61e-26	0.113	6e-34	1.42478e-23	100	5.30973e-31	0.04765	3.8e-16	0.02435	66.1806	5.27778e-13	33.8194	0.0473502	0.0575	5.4e-24	45.1599	54.8401	5.1502e-21
Traes_3AL_88D7C5763	TRAES3BF270400010CFD_g	TaGAT4.D	TaGAT4	0.2845	0.6295	1.8325e-06	31.1269	68.8729	0.000200492	0.4935	0.2445	5.1e-08	66.8699	33.1301	6.91057e-06	3.425	3.16	1.62	41.7428	38.5131	19.7441	0.213	9.70002e-12	2.705e-06	99.9987	4.55394e-09	0.00126994	0.4225	0.01901	0.3905	50.7806	2.28483	46.9345	0.475	0.0498	1.015e-06	90.5105	9.48931	0.000193407	0.2325	0.00313141	0.015535	92.5681	1.24675	6.18514
Traes_2AS_58901E0DC	Traes_2BS_976464577	Traes_2DS_6C351FD1B	TaLAT1	6.30004e-73	6.70004e-73	1.96001e-75	48.3886	51.4609	0.150542	9.45e-73	1.0179e-72	2.6701e-75	48.0777	51.7865	0.135844	5.63e-75	0	9.45e-76	85.6274	0	14.3726	1.64e-73	1.45e-78	0	99.9991	0.000884139	0	2.0023e-75	1.895e-73	4.57514e-78	1.04555	98.9521	0.00238902	1.23075e-78	1.59e-80	5.1495e-81	98.3185	1.27017	0.411368	7.35008e-74	4.925e-69	1.88006e-76	0.00149238	99.9985	3.81733e-06
TaLAT2.A	TRAES3BF035200150CFD_g	#N_A	TaLAT2	0.0081	1.03e-17	0	100	1.2716e-13	0	0.01615	3.32e-51	0	100	2.05573e-47	0	0.0129	7.4e-60	0	100	5.73643e-56	0	0.00765	0	0	100	0	0	3.21e-28	0.0156	0	2.05769e-24	100	0	0	0	0	N/A	N/A	N/A	0	0.0214	0	0	100	0
#N_A	Traes_4BL_B42CCCD3A	Traes_4DL_C6EC16328	TaLAT3	0	1.435	3.945	0	26.6729	73.3271	0	1.55	4.455	0	25.8118	74.1882	0	0.579	2.825	0	17.0094	82.9906	0	0.887	1.1805	0	42.9021	57.0979	0	4.3	2.375	0	64.4195	35.5805	0	0.5465	0.9975	0	35.3951	64.6049	0	1.12	1.6755	0	40.0644	59.9356
TaLAT4.A	Traes_5BL_1897802B8_Traes_5BL_94EE812D7	Traes_5DL_0FDE3E580	TaLAT4	0.0157539	0.127	0.0121	10.1734	82.0128	7.81381	0.01805	9.28e-07	0.079	18.5985	0.000956199	81.4006	0.0013	0.0648	4.875e-28	1.96672	98.0333	7.37519e-25	7.6e-06	0.0252	3.32e-31	0.0301496	99.9699	1.31706e-27	8.65e-20	2.065e-10	0.0149	5.80537e-16	1.38591e-06	100	0.01995	8.1e-13	7.6e-08	99.9996	4.06013e-09	0.000380951	7.5e-08	4.295e-05	0.02045	0.000365978	0.209584	99.7901
Traes_5AS_89A21B76E_Traes_5AS_DA35E9F85	Traes_5BS_50A50FBC7	Traes_5DS_5DB217D0C	TaLAT5	6.1	5.88	6.88	32.3436	31.1771	36.4793	5.25	8.16	6.18	26.7994	41.6539	31.5467	9.56	10.13	13.4	28.8909	30.6135	40.4956	2.3	2.01	3.17	30.7487	26.8717	42.3797	10.355	7.305	7.025	41.9486	29.5929	28.4586	2.67	0.4965	0.8515	66.451	12.3569	21.1921	7.065	6.455	3.73	40.9565	37.4203	21.6232
TaLAT6.A	Traes_5BS_9B355628D	Traes_5DS_CA7EFFF42	TaLAT6	16.4	10.49	16.85	37.4943	23.9826	38.5231	30.2	25.05	28.85	35.9096	29.786	34.3044	15.8	16.4	12.85	35.0721	36.404	28.5239	17.25	8.72	43	25.0109	12.6432	62.3459	32.65	24.65	38.5	34.0814	25.7307	40.1879	7.76	7.95	35.9	15.0358	15.404	69.5602	18	21.1	23.55	28.731	33.6792	37.5898
Traes_5AL_21B739F34	Traes_5BL_0992ADD0A	Traes_5DL_7953B077C	TaLAT7	2.76	2.125	2.595	36.8984	28.4091	34.6925	4.115	2.895	3.825	37.9788	26.719	35.3023	2.85	1.765	2.56	39.7213	24.5993	35.6794	1.66	0.946	3.215	28.5174	16.2515	55.2311	4.13	3.25	7.21	28.3071	22.2755	49.4174	2.27	1.0335	2.655	38.0968	17.345	44.5582	4.6	2.745	7.3	31.41	18.7436	49.8464
Traes_4AL_56B8D9731	Traes_5BL_881B53ED0	Traes_5DL_5AFAF94F9	TaLAT8	8.76e-22	1.055	1.815e-19	8.30332e-20	100	1.72038e-17	1.88457e-21	0.34705	4.87545e-21	5.43026e-19	100	1.40483e-18	1.60001e-09	0.06675	3.515e-08	2.39702e-06	99.9999	5.26591e-05	6.3e-06	0.051	1.357e-06	0.0123511	99.985	0.00266038	8.6665e-21	0.17233	4.38475e-24	5.02901e-18	100	2.54439e-21	3.295e-25	0.03245	5.25e-34	1.01541e-21	100	1.61787e-30	5.60025e-12	0.03696	2.09018e-20	1.51522e-08	100	5.65524e-17
TaLAT9.A	TaLAT9.B	Traes_6DL_2F85A12A71	TaLAT9	1.94	2.825	3.105	24.6506	35.8958	39.4536	0.9095	2.01	2.885	15.6689	34.6283	49.7028	1.265	3.715	5.18	12.4508	36.565	50.9843	0.851	1.26	1.0185	27.1928	40.262	32.5451	1.255	2.49	2.325	20.6755	41.0214	38.3031	0.4335	0.5215	0.187	37.9597	45.6655	16.3748	4.5	1.485	1.525	59.9201	19.7736	20.3063
Traes_7AS_2BF62E1DE	Traes_7BS_725BE98D0	Traes_7DS_54B335225_Traes_7DS_05F19516D	TaLAT10	3.6	1.375	3.255	43.7424	16.7072	39.5504	4.825	1.935	4.69	42.1397	16.8996	40.9607	4.925	2.91	4.06	41.404	24.4641	34.132	3.94	0.6625	2.3	57.0808	9.59797	33.3213	11.35	2.785	10.8	45.5183	11.169	43.3126	6.335	0.216	3.625	62.2543	2.12264	35.623	17.05	1.2935	12.7	54.9229	4.16673	40.9103
Traes_7AL_91A8A5DC5	TaLAT11.B	Traes_7DL_946F0EBBA_Traes_7DL_C02223E00	TaLAT11	2.465	5.99	0.5965	27.2331	66.1769	6.59007	4.165	8.07	1.004	31.4601	60.9563	7.58365	0.8655	2.305	0.3645	24.4837	65.2051	10.3112	0.9445	4.64	0.986	14.3749	70.6187	15.0065	6.85	13.4	0.9165	32.3625	63.3076	4.32996	1.615	3.535	0.276	29.7641	65.1493	5.08662	1.1135	3.065	1.21	20.6644	56.8804	22.4552
Traes_1AS_25789107B	Traes_1BS_0F4F50C5F	Traes_1DS_7E463CA78	TaLHT1	8.6095e-71	1.98e-52	4.42e-96	4.34823e-17	100	2.23232e-42	1.535e-72	3.89504e-65	0	3.94091e-06	100	0	6.95e-75	2.28e-95	0	100	3.28058e-19	0	0	9.9e-89	0	0	100	0	1.895e-11	5.15e-07	2.135e-19	0.00367948	99.9963	4.14548e-11	2.965e-73	7.9e-64	0	3.75316e-08	100	0	0	0	0	N/A	N/A	N/A
Traes_2AL_D952549E8	Traes_2BL_F855555E8	Traes_2DL_C511AE8BA_Traes_2DL_4F1BF0D17_Traes_2DL_0F29AFB4F_Traes_2DL_D9ED58A32_Traes_2DL_5D1822CA1	TaLHT2	0.056	2.82815e-24	0.0288	66.0377	3.33508e-21	33.9623	0	0	0	N/A	N/A	N/A	0.0784	1.43001e-16	1.1455e-18	100	1.82399e-13	1.4611e-15	0.03005	7.70012e-12	0.0276865	52.0468	1.33367e-08	47.9532	0	0	0	N/A	N/A	N/A	1.315e-22	0.024	1.265e-20	5.47917e-19	100	5.27083e-17	0	0	0	N/A	N/A	N/A
Traes_2AL_FF39585E0	Traes_2BL_F99D9CC1A	Traes_2DL_6B53B529E_Traes_2DL_9DF4A995D_Traes_2DL_221A74A1D	TaLHT3	1.003	0.2335	1.2545	40.265	9.37375	50.3613	1.025	0.325	0.8755	46.0571	14.6035	39.3395	0.00775023	0.143	0.904	0.734793	13.5577	85.7075	0.503	1.845e-05	0.442	53.2265	0.00195234	46.7716	2.99	0.0945001	0.6555	79.9465	2.52674	17.5267	0.297	0.0002855	0.3895	43.2449	0.0415705	56.7135	0.1419	2.35686e-20	0.11873	54.445	9.04293e-18	45.555
TaLHT4.A	Traes_2BL_73F90E676	TaLHT4.D	TaLHT4	2.706e-11	0.2335	0.076215	8.73705e-09	75.3919	24.6081	0.0407	0.06995	0.5218	6.43529	11.0602	82.5045	0.00246	0.10975	0.1332	1.0024	44.7211	54.2765	2.46895e-27	1.43e-10	5.15002e-22	1.72654e-15	100	3.60142e-10	1.065e-23	0.000775665	5.6e-18	1.37302e-18	100	7.21961e-13	5.9597e-23	0.0002237	5.80001e-22	2.66415e-17	100	2.59276e-16	3.13e-11	0.1835	1.125e-06	1.70571e-08	99.9994	0.000613075
Traes_5AS_61310FE44	Traes_5BS_B2D28E838_Traes_5BS_497F3CA80	Traes_5DS_8390F804C	TaLHT5	1.705	0.4704	0.0411048	76.9229	21.2226	1.85449	1.545	0.295	0.1815	76.4284	14.5931	8.97848	0.26755	2.525	2.6169e-15	9.58085	90.4192	9.371e-14	1.34	0.0450501	3.165e-16	96.7474	3.2526	2.28512e-14	0.712	0.511	8.7e-06	58.2171	41.7822	0.00071136	1.845	0.11835	0.0766	90.4434	5.80161	3.75499	1.1655	0.3975	0.00210012	74.4681	25.3977	0.134184
Traes_7AS_B261ECC85_Traes_7AS_357FE98BE	Traes_7BS_F3B39F1B8_Traes_7BS_0AA920858	Traes_7DS_4300927A0	TaLHT6	2.3585e-63	1.1005e-57	4.8695e-58	0.000148571	69.3249	30.6749	7.95e-66	3.3e-57	2.27e-60	2.40743e-07	99.9313	0.0687406	6.1e-63	3.73e-57	2.76e-28	2.21014e-33	1.35145e-27	100	1.2615e-80	8.255e-80	2.20255e-69	5.72745e-10	3.74793e-09	100	6.40535e-71	1.405e-68	2.79014e-64	2.29559e-05	0.00503534	99.9949	2.74635e-84	3.85e-89	1.165e-70	2.35738e-12	3.30472e-17	100	1.27e-79	1.06e-101	4.47771e-79	22.0958	1.84421e-21	77.9042
Traes_7AL_9F8C57492	Traes_7BL_28C34BF1C	Traes_7DL_F631D2D2E	TaLHT7	7.4	4.06	11.9	31.6781	17.3801	50.9418	8.935	9.415	17.75	24.7507	26.0803	49.169	7.34	3.405	4.085	49.4943	22.9602	27.5455	0.925	0.07955	1.295	40.2253	3.45937	56.3154	3.675	1.71	3.1	43.3117	20.1532	36.5351	0.3705	0.997	0.4375	20.5263	55.2355	24.2382	0.9415	0.536	0.14705	57.9545	32.9938	9.05174
Traes_7AL_649E6547F	Traes_7BL_71FFD7DB2_Traes_7BL_E6A72120C_Traes_7BL_6EF469A1F	Traes_7DL_30B685267	TaLHT8	11.85	111	85.75	5.68073	53.2119	41.1074	16.5	179	216.5	4.00485	43.4466	52.5485	4.505	58.75	65.1	3.5098	45.7715	50.7187	2.885	58.45	14.2	3.81942	77.3813	18.7992	5.385	41	8.55	9.80249	74.6337	15.5638	1.905	35.5	11.15	3.92339	73.113	22.9636	3.44	33.5	10.57	7.24058	70.5115	22.2479
Traes_2AL_3F769FE10	Traes_2BL_8FFBE8AF6	Traes_2DL_AC63FD8BB	TaProT1	6.405	8.135	5.115	32.5871	41.389	26.0239	5.36	8.085	6.64	26.6866	40.2539	33.0595	5.135	10.45	4.21	25.9409	52.7911	21.268	3.42	3.295	1.985	39.3103	37.8736	22.8161	7.995	8.96	3.785	38.5487	43.2015	18.2498	3.475	2.815	2.67	38.7835	31.4174	29.7991	7.13	6.285	4.655	39.4577	34.7814	25.7609
Traes_3AL_178E7B552	TRAES3BF048800010CFD_g	Traes_3DL_9BAFCADE5	TaProT2	2.285	4.19	3.595	22.6912	41.6087	35.7001	1.735	2.2	2.48	27.046	34.2946	38.6594	0.063	0.106	0.0555	28.0624	47.216	24.7216	1.43	1.68	1.073	34.186	40.1626	25.6514	1.365	0.792	0.2385	56.9818	33.062	9.95617	0.3945	4.2	0.3	8.06007	85.8106	6.12933	0.5883	0.9955	0.5425	27.6678	46.8184	25.5138
Traes_4AL_A1A9045D1	Traes_4BS_83DF7B31C	Traes_4DS_E77045BE8	TaProT3	36.5	42.65	44.1	29.6146	34.6045	35.7809	15.25	18.2	19.55	28.7736	34.3396	36.8868	20.5	42.6	19.45	24.8334	51.6051	23.5615	13.4	12.5	17.3	31.0185	28.9352	40.0463	69.15	166	50.05	24.2461	58.2048	17.5491	7.855	7.395	4.855	39.0699	36.7819	24.1482	14.5	36.15	6.225	25.4945	63.5604	10.9451
Traes_2AS_5F6AAF666	Traes_2BS_839727617	Traes_2DS_AE518BCD2	TaTTP1	1.645	5.135	1.83	19.1057	59.64	21.2544	0.8755	3.685	1.335	14.8503	62.5053	22.6444	0.144174	1.22	0.2725	8.80896	74.5414	16.6496	0.57	2.245	0.909	15.3061	60.2846	24.4092	0.711	2.645	1.18	15.6746	58.3113	26.0141	0.9725	2.195	0.2325	28.6029	64.5588	6.83824	1.425	1.0075	1.76	33.9893	24.031	41.9797
Traes_4AS_1A6574DF6	Traes_4BL_B01346193	Traes_4DL_CBEA7B3E3	TaTTP2	6.7e-06	0.378	0.0979	0.00140784	79.4273	20.5713	0.242	0.449	0.0581	32.3054	59.9386	7.75597	1.6701e-11	0.209112	0.244975	3.67794e-09	46.0511	53.9489	0.104	0.0730001	0.0217	52.3402	36.7388	10.921	3.55009e-18	0.2745	1.125e-05	1.29324e-15	99.9959	0.00409819	1.51e-10	0.1043	8.3e-10	1.44775e-07	100	7.95781e-07	2.965e-13	0.0845	7.8e-19	3.50888e-10	100	9.23077e-16
Traes_4AS_2FBDD5B23	Traes_4BL_7D37E7483_Traes_4BL_D4004E753	Traes_4DL_B84BC09CF	TaTTP3	3.52	1.48	0.9935	58.7303	24.6934	16.5763	2.335	1.64	1.146	45.5966	32.025	22.3784	1.515	0.242525	0.112675	81.0074	12.9679	6.02476	0.877	2.055	0.6555	24.446	57.2822	18.2718	0.8645	2.05	0.0137	29.5233	70.0089	0.467865	0.8315	5.34	0.34475	12.7604	81.949	5.29062	0.9975	1.051	0.188002	44.6009	46.993	8.40607

## Sheet: grain_complete_cds
Supplementary Table S3
ID	Wheat_Room1_10DPA_Rep	Wheat_Room2_10DPA	Wheat_Room1_10DPA	Wheat_Room2_10DPA_Rep	AVG	Wheat_Room2_TC_20DPA	Wheat_Room2_TC_20DPA_Rep	Wheat_Room1_TC_20DPA	Wheat_Room1_TC_20DPA_Rep	AVG	Wheat_Room1_SE_30DPA_Rep	Wheat_Room2_SE_30DPA_Rep	Wheat_Room2_SE_30DPA	Wheat_Room1_SE_30DPA	AVG	Wheat_Room2_SE_20DPA_Rep	Wheat_Room2_SE_20DPA	Wheat_Room1_SE_20DPA	Wheat_Room1_SE_20DPA_Rep	AVG	Wheat_Room1_AL.SE_30DPA_Rep	Wheat_Room2_AL.SE_30DPA	Wheat_Room1_AL.SE_30DPA	Wheat_Room2_AL.SE_30DPA_Rep	AVG	Wheat_Room2_REF_20DPA_Rep	Wheat_Room1_REF_20DPA	Wheat_Room1_REF_20DPA_Rep	Wheat_Room2_REF_20DPA	AVG	Wheat_Room1_AL_20DPA_Rep	Wheat_Room2_AL_20DPA	Wheat_Room2_AL_20DPA_Rep	Wheat_Room1_AL_20DPA_Extra1	Wheat_Room1_AL_20DPA	Wheat_Room1_AL_20DPA_Extra2	AVG
TaAAP10.B	0	0.132	9.47e-33	1.4e-20	0.033	4.32e-88	0	0	2.52e-21	6.3e-22	4.4e-09	0	0	0	1.1e-09	2.87e-54	1.77e-49	3.07e-88	9.62e-76	4.42507e-50	0	4.97e-19	0	0	1.2425e-19	0	0	0	0	0	0	9.3e-51	0	0	0	2.02e-91	1.55e-51
TaAAP11.A	0	2.26e-08	6.7e-22	6.03e-18	5.65e-09	2.87e-74	3.68e-78	5.37e-72	1.41e-57	3.525e-58	5.44e-27	3.54e-72	0	9.34e-76	1.36e-27	1.03e-44	4.71e-53	9.98e-22	2.94e-58	2.495e-22	0	2.34e-15	1.68e-85	7.65e-59	5.85e-16	2.02e-23	1.18e-69	8.43e-76	4.95e-75	5.05e-24	6.91e-79	4.53e-43	7.87e-25	3.18e-78	6.64e-77	1.75e-77	1.31167e-25
TaAAP11.D	8.01e-86	1.1e-13	7.76e-19	1.16e-18	2.75005e-14	4.27e-75	1.54e-77	4.81e-68	8.9e-33	2.225e-33	9.3e-22	2.57e-75	0	1.1e-76	2.325e-22	1.29e-50	1.28e-20	9.98e-22	1.74e-73	3.4495e-21	0	7.49e-14	9.84e-85	1.08e-75	1.8725e-14	2.02e-23	9.55e-23	4.88e-76	2.64e-74	2.8925e-23	4.22e-79	7.7e-50	7.87e-25	1.23e-76	1.36e-58	6e-82	1.31167e-25
TaAAP12.D	8.01e-86	2.79e-19	7.8e-19	4.79e-25	2.6475e-19	4.27e-75	1.54e-77	4.81e-68	4.45e-18	1.1125e-18	9.3e-22	2.57e-75	0	1.1e-76	2.325e-22	1.29e-50	1.28e-20	9.98e-22	1.03e-64	3.4495e-21	0	0.419	9.84e-85	1.08e-75	0.10475	2.02e-23	9.55e-23	4.88e-76	2.64e-74	2.8925e-23	4.22e-79	1.46e-47	7.87e-25	1.23e-76	1.36e-58	6e-82	1.31167e-25
TaAAP15.B	2.64e-05	5.58e-13	2.77e-12	0.00012	3.66e-05	2.95e-08	1.59e-21	1.37e-10	7.27e-10	7.591e-09	7.58e-14	0.58	2.83e-21	6.01e-13	0.145	3.05e-07	1.75e-07	6.12e-17	1.64e-10	1.20041e-07	1.19e-21	2.09e-06	4.12e-22	2.21e-12	5.22501e-07	1.66e-09	1.11e-17	3.37e-12	4.62e-07	1.15916e-07	8.05e-05	4.37e-17	3.48e-15	1.36e-15	2.39e-11	0.397	0.0661801
TaAAP16.B	9.56e-17	1.56e-17	3.15e-22	0.000436	0.000109	1.76e-07	0.821	0.33	1.08	0.55775	1.23e-06	0.717	7.48e-07	1.24e-12	0.17925	1.36e-14	1.99e-05	1.21e-26	0.00256	0.000644975	6.04e-29	0.0145	0.616	0.00159	0.158022	0.955	0.271	0.215	0.00885	0.362463	2.28	0.000214	0.691	0.333	0.101	0.152	0.592869
TaAAP19.B	14.6	22.8	12.3	21.6	17.825	34.8	30.2	11.8	15.7	23.125	0.313	0.674	0.00324	0.287	0.31931	2.87	1.15	0.941	3.07	2.00775	9.84e-21	10.3	2.98e-48	3.35	3.4125	0.349	2.54	2.79	0.4	1.51975	0.0163	3.62e-12	2.92e-61	3.98e-22	1.13e-20	1.13e-48	0.00271667
TaAAP20.B	3.65e-17	0.331	3.37e-12	3.01e-14	0.08275	0.00304	0.0422	1.37e-05	3.62e-10	0.0113134	1.09	2.93e-28	0.571	5.46	1.78025	1.78e-65	0	2.05e-69	5.7e-58	1.425e-58	0.299	3.21e-17	3.64	8.33e-83	0.98475	1.7	2.03e-09	1.27e-13	0.236	0.484	1.23e-31	0.0933	3.31e-17	5.09e-50	0.000342	3.32e-47	0.015607
TaAAP5.D	3.77e-52	0.231	0.488	1.86e-22	0.17975	0.38	1.54	1.76e-17	0.277	0.54925	1.07e-16	8.54e-23	0	0	2.675e-17	0	1.71e-11	2.5e-19	0.441	0.11025	1.74e-74	1.17e-21	0	2.1e-18	5.25293e-19	0	2.3e-15	0.00291	0	0.0007275	1.1e-75	5.98e-79	0	0	2.15e-71	0	3.58352e-72
TaAAP9.A	0.0157	0.146	8.93e-09	0.248	0.102425	0.973	1.23	1.02	1.1	1.08075	2.62e-09	8.38e-18	6.5e-16	1.31e-12	6.55328e-10	0	0.031	1.55e-12	9.03e-11	0.00775	2.22e-12	0.86	1.32e-13	7.08e-10	0.215	0.0237	0.717	0.000444	1.08e-19	0.185286	9.33e-22	0.141	0.0213	0.291	0.232	2.35e-05	0.114221
TaAAP9.D	0.062	0.568	0.143	1.07	0.46075	2.84e-05	1.08e-12	0.00237	0.154	0.0390996	0.378	9.4e-16	0.743	9e-18	0.28025	0	0.451	0.129	8.37e-08	0.145	0.439	2.32e-05	0.141	0.585	0.291256	0.308	0.0678	0.392	0.402	0.29245	1.07	0.937	1.74	0.616	0.591	0.681	0.939167
TaANT4.A	1.83e-06	2.48e-05	1.26e-17	7.26e-20	6.6575e-06	3.5e-20	1.97e-33	4.52e-05	0.0165	0.0041363	0.815	0.000826	1.56e-05	5.1e-10	0.20396	0.173	8.29e-16	3.84e-27	1.86e-20	0.04325	0.294	2.24e-26	0.577	2.02e-08	0.21775	0.881	0.637	0.568	1.32	0.8515	0.473	0.34	1.2	2.03	1.85	0.986	1.1465
TaANT5.A	0	6.96e-39	0	1.98e-46	1.74e-39	0	1.87e-15	1.68	0.37	0.5125	0.935	1.61	1.81e-12	0.782	0.83175	1.47e-44	0.184	0.44	0.568	0.298	0.0292	0.28	0.815	0.0903	0.303625	7.35	1.25	2.41	2.12	3.2825	14.6	3.57	1.22	13.5	12.3	12.2	9.565
TaANT6.A	0.559	1.2	0.185	0.505	0.61225	0.0181	7.48e-14	0.0244	0.000363	0.0107158	1.84	0.00831	9.88e-22	1.59	0.859578	0	2.67e-10	6.6e-12	1.16e-13	6.8429e-11	1.11e-17	0.118	0.564	1.03e-08	0.1705	0.0695	1.31e-10	2.79e-09	1.43	0.374875	1.42e-12	0.446	0.116	0.396	0.0557	0.792	0.30095
TaATLa1.1	0.00243	0	0.00107	7.33e-06	0.000876832	0.0225	0.00171	5.41e-16	8.57e-05	0.00607393	0.00152	0.0427	2.1	1.99e-15	0.536055	0.675	1.25	3.88e-05	0.261	0.54651	0.395	0.0226	0.279	0.47	0.29165	1.35	0.0456	0.0528	0.00477	0.363293	0.17	0.999	0.356	0.172	2.44	0.491	0.771333
TaATLa1.2	0.00163	0.377	0.148	6.01e-06	0.131659	0.41	0.00123	0.384	0.583	0.344557	0.0011	2.8	0.713	1.81e-15	0.878525	0.351	0.543	0.3	1.94	0.7835	0.137	5.28	1.13	3.38	2.48175	3.54	1.34	2.52	1.27	2.1675	4.81	3.58	2.11	1.76	0.659	2.75	2.6115
TaATLa6.B	1.27	2.84	0.57	1.02	1.425	1.08	0.886	1.68	3.06	1.6765	0.649	1.26	0.536	0.921	0.8415	0.353	1.27	0.564	0.806	0.74825	0.521	1.11	1.04	0.363	0.7585	1.5	1.25	1.08	0.341	1.04275	1.18	5.11	1.7	1.46	3.36	1.34	2.35833
TaATLb3.A	0	0.21	0	0.158	0.092	2.47e-07	0.0633	1.03	0.327	0.355075	0	0	1.26e-13	0.188	0.047	0	2.51e-18	2.69e-13	0	6.72506e-14	0	0	0	0	0	0	4.23e-05	0.349	2.17e-18	0.0872606	0	3.4e-07	0	1.3e-23	0	8.17e-09	5.80283e-08
TaATLb4.D	3.17e-33	1.15e-12	1.71e-39	2.08e-29	2.875e-13	2.39e-41	1.25e-38	9.61e-45	4.93e-44	3.13099e-39	6.51e-38	2.6e-14	1.68e-41	4.3e-24	6.5e-15	2.98e-33	5.92e-39	6.75e-34	1.12e-46	9.13751e-34	6.58e-34	4.19e-46	4.13e-43	4.22e-50	1.645e-34	8.97e-36	2.32e-37	1.35e-32	3.19e-35	3.38528e-33	7.66e-53	7.03e-39	6.49e-40	0	9.77e-41	0	1.29612e-39
TaATLb5.D	4.5e-15	2.29e-11	7.62e-09	1.71e-17	1.91073e-09	6.01e-19	7.85e-09	0.0393	7.53e-10	0.009825	8.81e-22	3.69e-14	3.49e-15	2.06e-05	5.15e-06	1.87e-16	3.43e-17	2.1e-23	2.55e-20	5.53314e-17	9.34e-28	7.62e-21	0.000406	2.81e-14	0.0001015	2.68e-14	3.81e-22	3.93e-05	0.667	0.16676	3.83e-28	3.45e-05	4.91e-07	0.361	0.00562	0.00922	0.0626458
TaBAT2.B	0.156	0.000197	3.65e-10	3.34e-09	0.0390493	8.67e-16	0.207	0.266	0.579	0.263	1.12e-19	7.27e-13	0.0423	3.94e-27	0.010575	5.28e-35	5.81e-12	8.64e-33	1.27e-32	1.4525e-12	0.00483	8.54e-14	0.164	2.47e-13	0.0422075	3.36e-05	1.42e-15	3.36e-05	3.74e-31	1.68e-05	0.376	0.318	1.27	0.224	0.879	8.46e-06	0.511168
TaBAT4.D	4.69e-23	0.000687	0.299	0.000123	0.0749525	4.78e-16	2.71e-22	0.0199	7.11e-16	0.004975	9.22e-16	0	0	0.424	0.106	0	5.43e-13	1.09e-09	7.69e-82	2.72636e-10	2.96e-19	2.18e-25	9.02e-16	3.34e-07	8.35e-08	7.53e-26	1.46e-07	0	3.28e-20	3.65e-08	2.98e-16	0.37	0.649	9.09e-15	8.36e-08	3.03e-10	0.169833
TaBAT5.A	0	1.52e-61	0	6.04e-65	3.80151e-62	0	0	7.01e-21	6.44e-30	1.7525e-21	0	0	0	0	0	0	0	0	0	0	0	7.48e-55	1.87e-15	0	4.675e-16	0	0	0	0	0	0	8.44e-35	2.29e-62	4.35e-58	0	0	1.40667e-35
TaBAT6.B	0	0	0	0	0	0	0	0.0903	0.0902	0.045125	0	0	0	0	0	0	0	0	0	0	0	0	0	0	0	0	0	0	0	0	0	0	0	0	0	0	0
TaCAT10.A	0.276	2.65	0.019	0.269	0.8035	0.00306	0.906	0.915	0.583	0.601765	0.945	0.0453	0.177	2.27e-09	0.291825	0.23	0.542	0.601	0.911	0.571	0.463	1.34	1.26e-08	1.07	0.71825	0.489	0.828	2.07	1.07	1.11425	0.774	1.37	0.855	1.19	0.953	1.7	1.14033
TaCAT10.D	1.21e-06	1.02	0.758	1.05	0.707	0.494	0.000695	3.01e-25	2.03e-10	0.123674	0.0108	4.43e-13	1.62e-05	0.13	0.0352041	7.75e-12	0.425	0.854	1.16	0.60975	1.48e-10	0.038	0.000146	2.97e-05	0.00954393	0.0583	1.85	0.437	4.73e-11	0.586325	1.89	1.23	0.429	0.514	0.916	0.608	0.931167
TaCAT4.D	0	2.57e-22	0	1.39e-79	6.425e-23	0.161	0.0889	0.131	3.92e-09	0.095225	0.386	0.821	0.0448	2.86e-05	0.312957	0	2.88e-07	3.51e-14	7.07e-26	7.2e-08	0.0525	1.15e-18	3.84	2.13e-11	0.973125	2.11	1.34e-05	5.87e-15	2.16	1.0675	0.0377	0.496	1.56e-23	0.328	0.104	0.146	0.185283
TaCAT7.A	0	8.22e-56	0	0	2.055e-56	5.58e-55	0	0	3.09e-12	7.725e-13	0	2.98e-06	0	0	7.45e-07	0	0.0707	0	0	0.017675	0	0	0	0	0	0	0	0	0	0	0	0	0	0	0.0244	0	0.00406667
TaCAT7.B	0	8.27e-56	0	0	2.0675e-56	5.61e-55	0	0	0.144	0.036	0	0.153	0	0	0.03825	0	0.0711	0	0	0.017775	0	0	0	0	0	0	0	0	0	0	0	0	0	0	0.0245	0	0.00408333
TaGAT1.A	0	0	0	0	0	0	0	0	0	0	2.26e-35	8.08e-25	0	1.36e-29	2.02003e-25	0	0	0	0	0	0.437	0	1.29e-39	0	0.10925	3.79e-39	0	6.25e-31	3.76e-45	1.5625e-31	0	0	0	0	0	0	0
TaGAT4.D	0	1.18e-12	0	0	2.95e-13	1.09e-09	0	2.7e-21	0.00774	0.001935	5.4e-10	1.33e-13	0	1.87e-16	1.35033e-10	4.05e-19	0	1.81e-12	0	4.525e-13	9.62e-14	0	1.56e-17	0	2.40539e-14	8e-13	5.45e-14	0	2e-14	2.18625e-13	4.21e-15	0	0	0	0	0	7.01667e-16
TaLAT11.B	0.00778	0.22	0.766	0.0643	0.26452	0.932	1.16	0.0223	0.872	0.746575	4.16e-23	6.85e-28	0.481	0.613	0.2735	0.593	0.483	1.5	1.67	1.0615	0.61	0.497	0.45	0.442	0.49975	0.165	0.738	0.0612	1.45	0.60355	2e-11	0.293	0.223	0.362	0.291	4.14e-06	0.194834
TaLAT2.A	0	0	0	0	0	0	0	0	0	0	5.17e-36	0	0	0	1.2925e-36	0	0	5.7e-65	0	1.425e-65	1.27e-45	0	0	1.05e-68	3.175e-46	1.56e-71	6.77e-61	2.21e-74	5.87e-50	1.4675e-50	1.02e-38	1.73e-49	6.85e-63	4.21e-47	1.35e-50	2.76e-25	4.6e-26
TaLAT4.A	0	0.435	0	0.249	0.171	1.08e-23	8.56e-05	1.37e-13	1.89e-29	2.14e-05	8.92e-24	1.42e-23	2.61e-10	0	6.525e-11	0	1.21e-26	4.8e-25	4.92e-25	2.46025e-25	1.29e-25	8.05e-24	3.83e-32	3.37e-28	2.04483e-24	0.0859	6.25e-17	0.276	4.67e-22	0.090475	0.123	3.47e-16	2.78e-24	0.0532	9.18e-21	0.0535	0.0382833
TaLAT6.A	0.0992	0.39	0.000956	0.559	0.262289	0.67	0.814	1.92	0.871	1.06875	0.353	1.66	0.000535	0.0108	0.506084	0	1.54	0.755	1.17	0.86625	0.0966	1.83	3.35	0.948	1.55615	4.34	1.14	3.38	4.03	3.2225	7.3	4.37	3.17	6.9	8.23	7.24	6.20167
TaLAT9.A	0.993	1.4	1.22	1.35	1.24075	0.821	1.49	6.31	5.18	3.45025	4.56	3.65	2.13	5.81	4.0375	2.23e-05	1.13	1.54	1.28	0.987506	11.8	1.8	18	2.68	8.57	17.5	4.68	4.96	10.9	9.51	14.5	17.1	8.58	19	18.2	18.9	16.0467
TaLAT9.B	3.9e-05	1.78	0.291	0.564	0.65876	1.86	2.41	2.57	3.95	2.6975	7.95	3.22	2.59	4.97	4.6825	0.534	0.00645	1.39	1.99	0.980112	12.5	2.07	22.3	1.88	9.6875	14.1	4.31	5.22	8.45	8.02	13.2	10.9	8.3	13.1	10.3	12.9	11.45
TaLHT4.A	0	9.93e-68	0	0	2.4825e-68	0	0	0	1.17e-67	2.925e-68	0	0	0	0	0	0	0	0	0	0	0	0	0	0	0	0	1.33e-72	0	0	3.325e-73	6.05e-77	0	4.91e-67	1.51e-57	1.37e-75	1.35e-76	2.51667e-58
TaLHT4.D	0	6.21e-69	0	0	1.5525e-69	0	0	0	4.33e-66	1.0825e-66	0	0	0	0	0	0	0	0	0	0	0	0	0	0	0	0	8.17e-68	0	0	2.0425e-68	0	0	1.54e-88	1.99e-71	1.78e-72	0	3.61333e-72
Traes_1AL_0DBA14C6C	0.189	5.4e-07	0.141	0.00138	0.0828451	6.71e-30	1.07e-15	8.63e-22	0.214	0.0535	0.655	1.75	0.98	0.53	0.97875	2.83e-25	7.38e-12	2.23e-24	5.52e-17	1.84501e-12	0.628	3.88e-06	8.49e-07	7.71e-19	0.157001	0.538	0.319	2.46e-05	0.761	0.404506	0.197	0.00936	0.00768	0.203	0.0138	0.446	0.14614
Traes_1AL_38EEA508C	1.16	0.975	1.74	0.732	1.15175	1.35	2.64	1.23	1.08	1.575	2.17e-09	0.152	5.54e-16	0.0679	0.054975	0.163	2.02	1.1	0.609	0.973	0.365	13.9	1.46	9.56	6.32125	0.739	6.04	5.63	1.71	3.52975	18.7	37.6	25.2	20	16.2	15.4	22.1833
Traes_1AL_CA17722B6	9.13e-70	1.21e-07	1.89e-71	6.01e-70	3.025e-08	1.58e-69	1.33e-68	0.000325	0.416	0.104081	2.15e-61	6.12e-18	0.139	2.42e-68	0.03475	0.000127	0.0428	1.98e-16	0.334	0.0942318	2.86e-74	0.000271	1.83e-74	1.97e-07	6.77992e-05	2.48e-68	1.02e-22	1.02e-67	1.62e-66	2.55e-23	2.44e-73	0.0347	1.5	2.23e-71	8.66e-46	2.86e-69	0.255783
Traes_1AS_25789107B	0	0	0	0	0	0	0	0	0	0	0	0	0	0	0	0	0	0	0	0	0	0	0	0	0	0	0	0	0	0	2.99e-72	0	0	0	0	0	4.98333e-73
Traes_1AS_EC6AB36AC	1.03e-46	4.38e-23	1.97e-44	4.68e-53	1.095e-23	4.84e-43	6e-60	1.53e-09	1.52	0.38	5.86e-06	3.12e-61	1.71e-30	6.91e-41	1.465e-06	1.07e-45	4.24e-43	2.22e-58	1e-48	1.06268e-43	2.39e-41	5.42e-11	7.24e-63	2.15e-08	5.38855e-09	2.27e-46	4.14e-15	1.33e-22	4.31e-17	1.04578e-15	4.37e-25	0.00875	2.29e-18	2.4e-25	2.22e-30	2.45e-24	0.00145833
Traes_1BL_118B6763E	0.0135	0.343	3.41e-25	0.327	0.170875	1.04e-32	1.04e-16	1.2e-12	0.308	0.077	3.87	1.2	0.406	0.983	1.61475	5.07e-19	4.81e-05	0.0018	2.52e-22	0.000462025	0.211	1.34e-26	0.299	1.44e-17	0.1275	0.415	2.39e-19	1.06	0.00255	0.369388	6.06e-27	7.98e-05	5.02e-26	3.69e-08	0.000516	9.04e-28	9.93061e-05
Traes_1BL_6532808C8	0.0783	0.103	0	0.101	0.070575	0.0836	0.092	0.206	0.188	0.1424	0	8.16e-13	0	0	2.04e-13	0.117	0.124	0	0	0.06025	0	0	0	0	0	0	0	0	0.0914	0.02285	0	0.0549	0	0	0	0	0.00915
Traes_1BL_E90284CB6	0.0837	0.113	0.0827	1.14	0.35485	0.183	0.323	0.0263	0.718	0.312575	0.681	2.68e-16	3.2e-18	7.62e-18	0.17025	1.84e-07	0.917	1.03	0.888	0.70875	0.123	0.212	1.38e-06	1.03	0.34125	0.697	2.15	0.76	0.000464	0.901866	3.96	4.87	6.49	5.39	2.73	6.33	4.96167
Traes_1BL_F857E565C	5.37e-78	2.44e-29	4.37e-73	2.96e-24	7.40006e-25	4.87e-75	1.33e-68	0.273	0.751	0.256	2.16e-61	0.00486	2.91e-10	2.14e-73	0.001215	0.102	0.702	3.82e-21	1.14e-20	0.201	4.32e-84	1.37e-07	1.84e-74	4.55e-15	3.425e-08	1.79e-68	7.45e-21	1.02e-67	1.63e-66	1.8625e-21	1.17e-71	9.46e-14	9.18e-19	2.24e-71	3.58e-46	2.88e-69	1.57668e-14
Traes_1BL_FA5E36D21	0	0	0	0	0	0	0	0	4.02e-71	1.005e-71	0.143	8.42e-09	0	0.163	0.0765	0	0	0	0	0	0.000215	0	0.711	0	0.177804	0.281	0	0.101	0.367	0.18725	0	0	0	0	0	0	0
Traes_1BS_0F4F50C5F	0	0	0	0	0	0	0	0	0	0	0	0	0	0	0	0	0	0	0	0	0	0	0	0	0	0	0	0	0	0	1.43e-61	0	0	0	0	0	2.38333e-62
Traes_1BS_ACC0652C7	1.11e-52	2.21e-12	9.93e-50	8.17e-56	5.525e-13	9.12e-46	2.36e-64	0.00322	0.129	0.033055	2.22e-06	1.13e-66	4.07e-36	3.76e-50	5.55e-07	3.25e-15	4.21e-43	2.2e-58	4.11e-48	8.125e-16	4.57e-46	0.00115	3e-63	0.00288	0.0010075	5.42e-49	5.72e-05	1.32e-22	4.28e-17	1.43e-05	1.02e-12	6.24e-09	6.52e-08	2.38e-25	8.01e-34	2.42e-24	1.19068e-08
Traes_1DL_1175C306C	7.35e-72	1.5e-26	1.04e-73	2.96e-24	7.4375e-25	1.59e-69	2.76e-74	0.28	0.129	0.10225	1.79e-64	1.94e-24	2.92e-09	0	7.3e-10	8e-05	1.12	0.669	2.62e-16	0.44727	2.47e-74	1e-20	1.89e-77	8.6e-11	2.15e-11	3.98e-73	0.000473	6.29e-71	1.53e-69	0.00011825	1.9e-72	0.03	5.14e-24	2.08e-74	5.14e-80	3.93e-73	0.005
Traes_1DL_6F940B8A7_Traes_1DL_C40A7E64B.1	4.52e-14	0.0302	1.43e-21	1.2e-18	0.00755	0.288	0.0612	0.0264	0.168	0.1359	2.23	2.31	2.11	2.43	2.27	0.32	0.337	0.00677	0.701	0.341193	2.14	0.594	2.72	0.308	1.4405	1.28	0.541	0.222	3.37	1.35325	0.248	0.144	0.396	0.131	0.137	0.0622	0.186367
Traes_1DL_6F940B8A7_Traes_1DL_C40A7E64B.2	4.43e-14	0.0276	1.4e-21	1.18e-18	0.0069	0.262	0.06	0.376	0.693	0.34775	1.57	1.7	1.6	1.79	1.665	0.297	0.315	1.92	0.612	0.786	1.55	0.521	1.76	0.287	1.0295	3.71	0.456	0.183	2.23	1.64475	0.682	0.136	0.346	0.119	0.129	0.0557	0.244617
Traes_1DL_F33808179	3.25e-18	9.45e-15	0	4.33e-18	2.3644e-15	1.77e-13	1.26e-10	4.44e-16	4.35e-16	3.15445e-11	0	0.133	0	0	0.03325	9.87e-13	1.03e-14	0	0	2.49325e-13	0	0	0	0	0	0	0	0	1.39e-10	3.475e-11	0	5.82e-15	0	0	0	0	9.7e-16
Traes_1DL_F70395059	0.696	3.94	3.27	2.25	2.539	2.54	2.01	3.72	2.99	2.815	2	0.000308	0.47	1.85	1.08008	3.33	4.04	4.14	3.62	3.7825	2.26	15.5	3.49	10.4	7.9125	4.29	10.4	14.4	2.89	7.995	39.1	84.8	54.1	40.2	43.3	40.5	50.3333
Traes_1DS_41F80CF4F	1.02e-46	3.26e-07	1.6e-46	1.31e-55	8.15e-08	1.28e-45	8.41e-62	0.369	0.412	0.19525	0.78	3.1e-61	1.69e-30	2.35e-53	0.195	5.6e-49	8.95e-48	3.5e-57	3.21e-43	8.02524e-44	8.96e-44	1.85e-13	4.2e-58	9.33e-06	2.3325e-06	9.97e-49	2.12e-10	6.91e-16	4.28e-17	5.30002e-11	0.0438	3.24e-14	0.183	3.2e-43	3.39e-34	2.41e-24	0.0378
Traes_1DS_7E463CA78	0	0	0	0	0	0	0	0	0	0	0	0	0	0	0	0	0	0	0	0	0	0	0	0	0	0	0	0	0	0	0	0	0	0	0	0	0
Traes_2AL_01EEA15FC	0	0.0156	0.25	4.83e-15	0.0664	2.44e-08	0.316	0.00152	0.286	0.15088	1.05e-10	0.28	0	0.24	0.13	0	0	0	0	0	1.02e-21	0.215	4.38e-11	0.207	0.1055	0	1.23e-06	0.086	0.209	0.0737503	0	3.38e-12	0.0592	0.0545	8.36e-11	1.39e-14	0.01895
Traes_2AL_173CB6D521	2.46e-06	0.00387	0.37	6.5e-05	0.0934844	1.01e-09	6.21e-19	1.4	0.695	0.52375	0.0832	1.56	3.06	0.0469	1.18752	0.0148	0.922	1.17e-07	0.0666	0.25085	6.73	0.00371	10.1	0.39	4.30593	3.21	0.275	1.44	4.75	2.41875	2.03	2.79	2.05	2.7	2.92	4.04	2.755
Traes_2AL_219852336	1.96e-41	3.12e-05	8.05e-45	2.82e-38	7.8e-06	4.41e-46	3.13e-43	3.23e-52	2.39e-49	7.83603e-44	1.79e-43	3.46e-40	6.28e-46	7.9e-32	1.975e-32	9.3e-39	6.92e-30	2.69e-41	1.23e-50	1.73e-30	2.01e-40	3.23e-49	4.85e-44	4.47e-50	5.02621e-41	5.04e-18	7.29e-43	7.55e-18	3.05e-41	3.1475e-18	9.81e-55	2.4e-43	2.81e-47	5.24e-49	3.51e-47	0	4.00106e-44
Traes_2AL_3F769FE10	5.97	9.52	4.31	11.1	7.725	3.38	3.99	4.83	4.88	4.27	8.36	2.39	4.47	11	6.555	2.73	4.03	2.22	2.17	2.7875	27.6	4.81	28.4	3.72	16.1325	7.63	3.23	3.98	6.29	5.2825	7.81	9.16	8.71	7.64	9.7	5.07	8.015
Traes_2AL_3FEA70BB9	1.65e-18	0.0161	0.485	0.00416	0.126315	0.495	0	0.128	0.0288	0.16295	1.04	1.58e-35	5.09e-18	0.12	0.29	4.59e-26	8.91e-17	0.875	1.18	0.51375	0.765	0.477	2.42	0.402	1.016	2.1	2	0.546	1.3	1.4865	7.28	5.93	5.83	3.48	4.57	5.55	5.44
Traes_2AL_40505963B_Traes_2AL_BEA1F515B	1.08	3.27	1.49	2.72	2.14	0.257	0.000303	1.51	0.755	0.630576	1.29	5.24e-05	5.36e-19	1.46	0.687513	0.000538	1.59e-08	2.98e-13	1.31e-06	0.000134831	0.00154	0.108	0.317	0.0111	0.10941	0.587	0.923	0.632	5.75e-05	0.535514	3.73e-16	2.56	1.17	0.000663	0.0661	1.59	0.897794
Traes_2AL_78841AE69	0.905	0.000359	0.326	0.256	0.37184	0.0197	3.35e-13	0.774	0	0.198425	0.672	0.00413	4e-13	0.00301	0.169785	2.87e-17	0.0366	0.0276	3.25e-19	0.01605	2.84	1.17e-18	3.55	1.56e-21	1.5975	0.12	1.29e-21	0.401	1.36	0.47025	4.18e-12	0.817	2.22e-16	0.167	2.75e-31	6.59e-10	0.164
Traes_2AL_7BDBA1145	0.195	2.69e-18	6.86e-16	0	0.04875	3.07e-32	1.86e-27	1.77e-14	3.4e-08	8.5e-09	2.77e-10	1.81e-11	3.11e-19	3.49e-60	7.3775e-11	6.77e-24	5.15e-28	0.00401	1.24e-27	0.0010025	2.2e-22	6.58e-24	1.11e-18	6.53e-13	1.6325e-13	0.172	5.85e-23	4.43e-21	2.69e-20	0.043	7.24e-38	0.0452	2.15e-32	5.84e-18	5.03e-18	3.98e-28	0.00753333
Traes_2AL_81F2D0C5D	9.25	18.1	7.74	9.94	11.2575	97.7	77.4	131	142	112.025	3.08	25.6	14.6	4.82	12.025	1.16	8.24	4.87	6.15	5.105	0.104	17.6	0.000177	22.1	9.95104	3.02	29.7	30.9	3.65	16.8175	6.3	10.5	9.11	6.37	8.21	8.69	8.19667
Traes_2AL_A06D9899D	1.3	9.24	0.255	4.42	3.80375	7.24	3.69	2.4	2.92	4.0625	3.75e-07	2.05e-10	0.0003	0.488	0.122075	0.376	0.00724	0.00124	0.0108	0.09882	1.76e-44	3.85	0.000125	0.0341	0.971056	2.49e-09	0.981	0.429	1.53e-16	0.3525	1.12e-46	0.0541	3.07e-54	3.1e-06	0.0121	1.06e-41	0.0110338
Traes_2AL_A5D4C703E	0	0.626	9.22e-15	0.401	0.25675	0.00426	0.0924	0.112	0.567	0.193915	0.303	0.514	0.0619	3.4e-10	0.219725	0	0.249	0.333	0.616	0.2995	3.24e-13	0.368	0.000655	0.326	0.173664	0.201	0.83	0.666	0.126	0.45575	1.69e-07	0.00178	0.527	0.196	0.00135	0.0157	0.123638
Traes_2AL_A863FFCDC_Traes_2AL_D510E73FC	2.23e-16	0	0	1.56e-15	4.4575e-16	5.54e-28	7.12e-28	3.19e-13	0.268	0.067	1.12e-16	0.142	0.102	0.13	0.0935	0	0	0	0	0	0	0.202	0.0581	0.0398	0.074975	0.301	4.28e-28	4.09e-15	0.196	0.12425	0.195	0.276	0	0.14	0.137	2.12e-23	0.124667
Traes_2AL_B9B21DB01_Traes_2AL_75BA2B85B.1	8.78e-08	4e-18	0.0337	8.1e-07	0.00842522	1.29	0.000114	1.31	4.37	1.74253	8.9	5.41	1.3	1.94	4.3875	0.425	2.89	1.05	2.57	1.73375	18.5	6.37	40.5	5	17.5925	31	16	14	43.6	26.15	48.1	37.9	30.2	38.7	41.3	46.5	40.45
Traes_2AL_B9B21DB01_Traes_2AL_75BA2B85B.2	8.23e-08	0.284	0.0321	2.03e-05	0.0790301	6.71e-16	0.718	0.00357	0.223	0.236143	0.915	2.28e-06	1.53	1.29e-05	0.611254	0.365	9.88e-05	0.0184	4.17e-05	0.0958851	0.00139	0.00209	0.251	0.154	0.10212	1.75	0.00736	1.82e-09	0.21	0.49184	2.72e-05	0.488	0.000564	1.89e-05	2.02e-08	6.03e-07	0.0814351
Traes_2AL_C4C77D3C7	1.09	1.28	1.48	0.503	1.08825	1.09	0.76	0.96	0.252	0.7655	3.47	4.29	2.24	1.46	2.865	1.15	2.32	2.15	2.77	2.0975	1.62	2.19	2.42	0.904	1.7835	3.01	3.01	2.17	1.2	2.3475	0.329	1.1e-06	0.511	1.65e-05	0.349	0.596	0.297503
Traes_2AL_D952549E8	5.51	17.2	10.1	8.17	10.245	3.56	1.66	0.645	1.88	1.93625	2.11e-23	0.383	9.9e-23	0.35	0.18325	3.75	3.66	4.41	4.02	3.96	0.242	4.06	0.0557	5.6	2.48942	0.321	5.26	6.26	1.43	3.31775	2.38	3.54	2.81	1.43	1.97	2.26	2.39833
Traes_2AL_FF39585E0	3.35e-37	3.61e-13	5.81e-11	4.22e-17	1.46153e-11	8.77e-14	0.0878	0.05	0.341	0.1197	2.21	0.431	0.0175	1.35	1.00212	5.72e-09	1.47e-23	8.59e-14	1.08e-20	1.43002e-09	3.26	1.14e-17	4.98	4.05e-06	2.06	0.576	0.261	7.91e-14	1.34	0.54425	0.013	1.63	0.952	0.121	0.0231	0.231	0.495017
Traes_2AS_58901E0DC	0.72	0.512	0.00512	0.261	0.37453	0.124	0.0553	0.623	0.277	0.269825	0.744	0.561	0.632	0	0.48425	0.703	0.295	0.536	0.362	0.474	0.00961	0.273	0.182	0.434	0.224653	0.172	0.336	0.067	0.534	0.27725	4.63e-11	6.93e-06	0.145	1.61e-12	2.76e-17	0.0488	0.0323012
Traes_2AS_5F6AAF666	8.66e-08	9.79e-06	0	0.0689	0.0172275	0	0	0	0.163	0.04075	0.277	0.173	0	0.474	0.231	0.18	0.322	0.641	0.648	0.44775	0	6.69e-11	0.0704	0	0.0176	0.182	0.261	0.172	0	0.15375	4.43e-28	0	0	0	0	0	7.38333e-29
Traes_2AS_C475CC0F9	0	0	0	0	0	0	0	0	0	0	0	0	0	0	0	0	0	0	0	0	0	1.8e-14	0	0	4.5e-15	0	0	0	0	0	0	6.19e-12	0	0	5.21e-13	0	1.1185e-12
Traes_2BL_0516DCDA6	0	0.268	0	2.23e-06	0.0670006	1.42	1.22	3.76e-13	1.32	0.99	0	0	1.11e-09	3.36e-21	2.775e-10	0	0.192	3.19e-14	0	0.048	0	0	0	0	0	0	4.23e-05	3.46e-18	6.1e-20	1.0575e-05	0	9.07e-23	0	2.12e-35	0	0.0674	0.0112333
Traes_2BL_07A9BD160	1.38e-05	0.594	0.138	0	0.183003	0.0499	0.506	1.05e-06	0.00706	0.14074	0.587	0.169	6.47e-19	1.17e-44	0.189	0.296	0.733	0.745	0.00404	0.44451	2.21e-22	0.225	5.45e-05	0.915	0.285014	0.413	1.27	0.597	1.34	0.905	0.0992	1.52	0.185	0.411	0.556	0.383	0.5257
Traes_2BL_18C1933AF	0	0.462	0.11	0.0143	0.146575	0.281	3.39e-06	5.86e-10	0.308	0.147251	0.232	2.99e-05	0.129	0.122	0.120757	0	3.41e-14	0.000335	1.73e-13	8.375e-05	1.1e-12	1.33e-11	0.000411	0.218	0.0546028	0.597	0.000807	2.1e-13	0.604	0.300452	0.157	5.26e-06	3.13e-12	2.76e-14	0.111	1.16e-05	0.0446695
Traes_2BL_2A9F513B6	3.57	14.8	4.52	7.87	7.69	48.9	31.5	69.1	73.5	55.75	0.84	9.73	5.72	3.22	4.8775	0.0734	2.51	3.17	2.49	2.06085	1.13e-05	11.6	0.00272	12.1	5.92568	2.34	14.1	17.3	1.08	8.705	4.78	8.81	4.98	2.96	3.4	5.44	5.06167
Traes_2BL_494B4AB35_Traes_2BL_54FA866FD	0.323	0.442	0.828	1.01	0.65075	1.34	1.53	6.79	6.74	4.1	5.03	1.19	1.94	4.31	3.1175	2.54	3.35	1.01	1.91	2.2025	17.6	4.21	21	5.28	12.0225	9.97	4.68	6.13	15.4	9.045	16.1	33.4	25.4	15	14.9	15	19.9667
Traes_2BL_519556D5C	0	3.96e-08	1.1e-06	3.51e-09	2.85777e-07	6.03e-13	2.89e-25	0.0187	0.0102	0.007225	2.1e-05	9.06e-24	0	4.37e-18	5.25e-06	0	0	0	0	0	2.75e-22	2.24e-24	4.38e-11	6.36e-21	1.095e-11	0	5.81e-17	3.8e-11	1.13e-11	1.2325e-11	0	0.253	1.07e-30	1.44e-11	0.000375	5.11e-20	0.0422292
Traes_2BL_68622D93C	0.000471	0.0116	5.88e-11	0.0461	0.0145428	0.000302	0	0.809	0.00619	0.203873	0.819	1.94e-11	3.7e-08	1.08	0.47475	1.92e-09	1.76e-08	0.166	7.39e-08	0.0415	0.0788	2.05	0.933	0.0308	0.77315	0.191	0.782	0.364	0.768	0.52625	2.3	5.91	2.33	2.87	2.45	2.42	3.04667
Traes_2BL_6C005030A	6.74e-45	8.69e-13	2.11e-46	9.72e-38	2.1725e-13	1.35e-42	2.62e-40	2.89e-55	4.22e-45	6.58386e-41	3.84e-46	2.5e-40	9.41e-45	5.31e-29	1.3275e-29	9.45e-42	4.75e-38	1.37e-44	1.76e-46	1.18774e-38	3.04e-39	4.97e-46	4.01e-48	1.43e-46	7.6e-40	5.04e-18	3.18e-46	7.55e-18	7.93e-44	3.1475e-18	1.21e-51	1.96e-37	2.94e-50	2.68e-43	2.62e-47	0	3.26667e-38
Traes_2BL_73F90E676	0	7.56e-76	0	0	1.89e-76	0	0	0	4.14e-61	1.035e-61	0	0	0	0	0	0	0	0	0	0	0	0	0	5.64e-73	1.41e-73	0	7.98e-59	9.81e-59	0	4.4475e-59	4.66e-75	0	2.58e-66	7.37e-57	6.17e-67	1.35e-73	1.22833e-57
Traes_2BL_8FFBE8AF6	0.711	0.725	2.5	1.32	1.314	1.41	0.0655	0.867	0.643	0.746375	3.31	1.93	1.06	2	2.075	2.62	0.851	1.93	0.0378	1.3597	9.29	0.653	12.2	0.000462	5.53587	2.93	3.2	1.4	5.39	3.23	6.32	4.21	4.39	2.92	3.35	4.58	4.295
Traes_2BL_A48502C34_Traes_2BL_09118A173.1	0.1	0.0427	3.74e-09	0.124	0.066675	6.7e-07	0.996	0.482	0.354	0.458	6.47	2.28	0.441	0.0566	2.3119	1.51	3.55	0.00505	0.956	1.50526	12.6	3.3	9.42	2.99	7.0775	10.9	2.85	2.22	13.9	7.4675	10.2	10.9	8.76	12.9	11.9	10.5	10.86
Traes_2BL_A48502C34_Traes_2BL_09118A173.2	0.104	0.555	1.87e-13	0.339	0.2495	0.369	0.48	0.74	0.567	0.539	0.88	2.09	0.31	2.37	1.4125	0.179	0.67	0.078	2.28	0.80175	5.94	4.9	14	2.23	6.7675	18.2	4.51	4.66	15.4	10.6925	21.5	13.6	14	18	14.9	15.2	16.2
Traes_2BL_C1E0FD3CD	9.53e-06	1.37	0.499	1.13	0.749752	0.655	0.00761	4.32e-14	0.797	0.364903	2.32	0.329	0.000387	3.46	1.52735	0.149	0.265	1.15	3.11e-12	0.391	0.0103	0.429	0.516	0.735	0.422575	1.65e-05	1.18	1.49	0.93	0.900004	0.431	0.463	0.137	8.02e-06	1.05e-10	1.56e-05	0.171837
Traes_2BL_CA5D45836	0.0359	1.08	2.47e-21	0.2	0.328975	0.019	0.551	0.81	0	0.345	4.73e-05	7.29e-13	0.991	0.721	0.428012	0.875	1.14	0.708	0.743	0.8665	1.1	0.562	0.04	0.405	0.52675	0.425	0.399	0.607	0.0207	0.362925	1.02	0.876	0.773	0.324	0.577	0.238	0.634667
Traes_2BL_DEFCD4BDC	4.22e-18	1.89	0.151	2.57	1.15275	2.46	0.451	2.28	0.884	1.51875	0.337	0.541	6.76e-05	1.63e-46	0.219517	0.0485	0.112	0.0763	0.583	0.20495	0.111	1.04	2.71e-08	1.23	0.59525	0.0894	0.479	1.3	4.03e-08	0.4671	3.83e-46	1.14e-14	5.05e-44	0.531	2.42e-07	3.08e-33	0.0885
Traes_2BL_F409BF020	1.48e-16	0	0	0.0543	0.013575	0.447	0.0985	0.441	1.88e-33	0.246625	0.228	9.22e-20	7.47e-25	2.39e-27	0.057	0	0	0	0	0	0	1.15e-16	9.91e-27	0.25	0.0625	3.5e-31	0.0718	0.0805	7.27e-17	0.038075	2.37e-20	0.0181	0	8e-30	2.86e-26	0.0467	0.0108
Traes_2BL_F72ED64FB	0.556	0.869	0.0931	1.37	0.722025	0.827	0.101	0.346	1.16	0.6085	3.32	1.26	0.604	6.79	2.9935	0.648	7.85e-18	2e-12	0.942	0.3975	13	0.0043	14.9	0.556	7.11508	7.37	0.472	0.359	9.99	4.54775	2.21	0.0103	1.39	2.03	1.41	0.706	1.29272
Traes_2BL_F855555E8	3.34	8.97	3.63	5.41	5.3375	0.431	1.93	2.4	0.546	1.32675	0.153	2.33e-20	0.273	4.99e-36	0.1065	0.409	4.47	1.96	1.85	2.17225	2.24e-34	2.45	0.0443	3.93	1.60608	0.787	3.27	4.69	0.014	2.19025	1.69	5.03	4.13	1.9	1.89	0.948	2.598
Traes_2BL_F99D9CC1A	1.94e-30	0.257	5.82e-11	4.21e-23	0.06425	0.236	0.682	4.27	2.15	1.8345	8.9	7.97	2.14	7.42	6.6075	2.69e-10	0.0193	1.45	0.375	0.461075	8.7	2.66	20	0.545	7.97625	11	2.41	3.72	14.3	7.8575	8.53	7.72	8.97	9.46	10.7	9.27	9.10833
Traes_2BS_839727617	1.95e-22	4.58e-24	0	1.89e-17	4.72505e-18	0	0	0	1.99e-20	4.975e-21	4.87e-20	5.64e-18	0	5.32e-23	1.42219e-18	6.46e-22	2.98e-25	3.36e-10	3.92e-16	8.40001e-11	0	2.37e-15	3.83e-26	0	5.925e-16	1.31e-15	4.7e-27	0.0143	0	0.003575	0.0591	0	0	0	0	0	0.00985
Traes_2BS_976464577	8.84e-17	5.83e-25	4.2e-16	4.19e-23	1.271e-16	2.66e-10	1.09e-66	4.15e-21	0.258	0.0645	0.0252	2.64e-06	1.15e-22	0.0781	0.0258257	1.13e-14	3.59e-09	3.07e-12	1.57e-21	8.9827e-10	3.28e-05	1.29e-06	0.00126	7.36e-22	0.000323523	5.56e-05	2.6e-10	2.12e-06	1.33e-17	1.44301e-05	0.351	0.423	0.111	0.474	0.191	0.508	0.343
Traes_2BS_A70DA4BBF	0	0	0	0	0	0	0	0	0	0	0	0	0	0	0	0	0	0	0	0	0	1.32e-16	0	0	3.3e-17	0	0	0	0	0	0	1.43e-17	0	0	0.138	0	0.023
Traes_2DL_11CEF7069_Traes_2DL_8A7142982.1	0.151	0.424	0.762	1.02	0.58925	0.496	2.29	4.44	0.252	1.8695	4.18	1.46	4.12	0.979	2.68475	2.03	1.59	4.55	2.69	2.715	16.3	12.4	21.8	5.66	14.04	16.9	7.45	11.5	13.5	12.3375	27.4	38.3	35	24.7	29.6	28.7	30.6167
Traes_2DL_11CEF7069_Traes_2DL_8A7142982.2	0.172	2.21e-19	0.192	5.29e-18	0.091	0.0572	0.225	2.09	1.53	0.97555	7.19	2.53	1.37	3.58	3.6675	4.3e-11	0.1	2.35	1.63	1.02	8.02	9.83	16.3	5.78	9.9825	11.8	11.9	11.1	15.9	12.675	30.8	48.7	31.2	43.2	43.1	36.7	38.95
Traes_2DL_2382DB682	0.0839	0	0	4.23e-29	0.020975	2.59e-28	5.33e-16	3.21e-13	9.68e-29	8.03833e-14	2.51e-12	1.03e-20	2.46e-24	3.15e-22	6.275e-13	0	0	0	0	0	0	2.41e-13	2.75e-18	1.89e-10	4.73103e-11	1.07e-26	4.87e-16	1.95e-28	8.05e-22	1.2175e-16	3.54e-20	1.4e-16	0	1.98e-27	6.42e-24	4.49e-33	2.33392e-17
Traes_2DL_6B53B529E_Traes_2DL_9DF4A995D_Traes_2DL_221A74A1D	0.189	0.985	0.528	0.919	0.65525	0.47	0.00766	0.15	0.604	0.307915	1.98	0.105	1.62	1.5	1.30125	0.282	1.03	0.332	1.07	0.6785	0.935	0.29	4.6	2.29	2.02875	8.7	3.71	2.62	3.93	4.74	12.1	8.94	5.36	10.5	9.01	9.02	9.155
Traes_2DL_798325B41_Traes_2DL_9E6DF03A0_Traes_2DL_E0847E88D	0	0.279	2.12e-15	0.29	0.14225	0.478	1.11e-14	0.569	0.0614	0.2771	0.731	0.025	0	0.038	0.1985	0	0	0	0	0	0.482	9.25e-13	0.186	4.26e-05	0.167011	0	0.0767	3.78e-11	6.79e-08	0.019175	0	1.53e-06	7.72e-12	0.0946	0.0485	0.0499	0.0321669
Traes_2DL_802C8F6E2_Traes_2DL_6453F3706	0	1.38e-05	0	2.79e-25	3.45e-06	1.49e-05	7.79e-15	0.559	0.000583	0.139899	0	0	0.147	2.28e-08	0.03675	0	9.76e-15	0.305	0	0.07625	0	0	0	0	0	0	0.207	8.12e-23	0.141	0.087	0	0.256	0	0.134	0	1.14e-18	0.065
Traes_2DL_AC63FD8BB	0.0149	1.48	0.000724	0.716	0.552906	1.05	0.161	2.02	0.919	1.0375	4.98	1.26	2.07	4.63	3.235	0.00903	0.00179	0.112	0.84	0.240705	20.4	0.0392	12.6	2.14	8.7948	3.07	0.37	1.49	4.32	2.3125	2.09	4.03	1.83	3.74	3.86	5.87	3.57
Traes_2DL_AEC9542A6_Traes_2DL_AD3E8E1C4_Traes_2DL_93F7BF28A	6.14e-23	0.173	2.22e-10	0.296	0.11725	1.01e-05	9.63e-09	1.4	2.76	1.04	0.0643	1.15e-13	2.87e-06	0.0784	0.0356757	4.79e-12	0.122	3.3e-12	0.127	0.06225	9.84e-13	1.77e-05	5.18e-10	0.0054	0.00135443	2.43e-19	7.35e-15	2.72e-22	1.1e-13	2.93376e-14	3.63e-23	0.113	1.35	5.36e-13	2.03e-17	6.99e-13	0.243833
Traes_2DL_B35AFBB82_Traes_2DL_E9405C407	0.116	3.82e-08	5.83e-09	0.00727	0.0308175	2.8e-10	0	1.84	0.436	0.569	0.023	1.25e-05	0.702	4.04e-07	0.181253	0.173	0.124	0.102	0.000105	0.0997762	1.04	0.911	2.29	0.984	1.30625	4.61	1.07	3.22	0.995	2.47375	4.21	4.65	5.42	7.35	6.44	4.72	5.465
Traes_2DL_C511AE8BA_Traes_2DL_4F1BF0D17_Traes_2DL_0F29AFB4F_Traes_2DL_D9ED58A32_Traes_2DL_5D1822CA1	2.5	6.27	2.68	7.38	4.7075	1.07	2.47e-20	0.364	0.899	0.58325	5.04e-22	6.46e-10	5.98e-21	2.25e-22	1.615e-10	1.24	1.5	3	1.3	1.76	2.14e-23	2.98	0.0557	0.893	0.982175	0.00101	1.01	1.16	5.65e-13	0.542753	0.767	1.49	0.734	0.293	0.799	0.74	0.803833
Traes_2DL_D523361C9_Traes_2DL_F38BA2FE9	0	0.722	5.08e-07	0.398	0.28	0.301	7.72e-06	0.818	0.00588	0.281222	1.97e-07	0.0204	2e-08	8.87e-06	0.00510227	0	7.96e-08	0.658	0.187	0.21125	0.169	0.482	0.815	9.76e-07	0.3665	0.33	0.246	0.0893	0.00312	0.167105	0.483	0.439	0.303	1.03	0.53	0.466	0.541833
Traes_2DL_D7838D343_Traes_2DL_216EA69E1	4.83e-24	2.21e-15	1.17e-11	0.144	0.036	8.14e-06	0.551	0.000142	1.66e-10	0.137788	6.97	8.21e-05	0.363	0.717	2.01252	3.51e-16	0.304	0.697	0.118	0.27975	3.77	1.99	5.81	0.715	3.07125	1.99	0.293	7.09e-13	0.872	0.78875	2.38e-17	1.53e-17	1.56e-24	6.17e-18	2.75e-17	1.07e-15	1.90462e-16
Traes_2DL_DC7D17FA4_Traes_2DL_DFBF605BC_Traes_2DL_A05F79AA8_Traes_2DL_0BAAC97CC	3.07	13.1	0.798	7.39	6.0895	48.7	43.7	81.5	72.6	61.625	6.43	18.4	5.74	2.34	8.2275	2.56	2.65	4.98	3.32	3.3775	0.00106	13.3	0.00016	7.17	5.11781	1.6	18	16.7	1.06	9.34	8.95	14.1	13.8	4.94	6.94	9.32	9.675
Traes_2DL_E7D9F12E0_Traes_2DL_90E6FC6FA	1.62e-13	0.0579	1.17e-08	0.0645	0.0306	1.85e-22	2.4e-22	4.24e-20	0.0396	0.0099	8.59e-08	6.65e-06	3.32e-07	2.77e-54	1.76698e-06	3.28e-24	2.99e-24	2.53e-20	2.82e-19	7.68266e-20	2.21e-22	2.93e-18	1e-17	1.47e-16	3.99826e-17	3.55e-23	3.5e-18	5.24e-06	2.7e-20	1.31e-06	2.31e-34	1.16e-26	1.74e-19	0.00642	0.132	5.79e-32	0.02307
Traes_2DL_F23BBA898	1.08e-12	2.24e-11	2.13e-18	3.32e-12	6.7e-12	4.22e-12	5.59e-10	3.56e-16	0	1.40805e-10	1.13e-14	9.13e-05	2.78e-16	0.000722	0.000203325	1.77e-13	4.52e-09	8.09e-07	1.09e-13	2.0338e-07	9.68e-08	1.45e-12	1.12e-16	3.36e-16	2.42004e-08	3.96e-08	1.29e-07	2.99e-09	2.43e-19	4.28975e-08	2.44e-06	3.97e-10	1.03e-18	3.21e-10	1.14e-19	2.71e-09	4.07238e-07
Traes_2DS_6C351FD1B	5.59e-10	5.48e-22	1.61e-14	1.67e-22	1.39754e-10	0.102	6.44e-07	0.000531	0.129	0.0578829	0.133	8.05e-16	2.74e-20	0.368	0.12525	6.18e-11	0.00333	2.76e-07	2.74e-05	0.000839419	9.81e-18	0.368	0.0135	7.95e-22	0.095375	0.0405	3.18e-09	0.0136	0.0158	0.017475	1.17e-10	0.00115	7.24e-19	6.22e-21	0.00019	0.000384	0.000287333
Traes_2DS_8E5665A3E	0	0	0	0	0	0	0	0	0	0	0	0	0	0	0	0	0	0	0	0	0	0.102	0	0	0.0255	0	0	0	0	0	0	0.0593	0	0	1.12e-18	0	0.00988333
Traes_2DS_AE518BCD2	0.717	0.134	0.142	0.262	0.31375	0	0	0	2.47e-10	6.175e-11	2.21e-09	5.43e-14	0	4.93e-09	1.78501e-09	0.125	3.18e-21	1.57e-15	4.06e-12	0.03125	0	0.123	2.9e-07	0	0.0307501	2.18e-12	4.32e-12	0.205	0	0.05125	3.04e-20	0	0	0	0	0	5.06667e-21
Traes_3AL_178E7B552	0	0	0	0	0	0	0	0	0	0	0	0	3.9e-17	0	9.75e-18	0	0.189	0	0	0.04725	0	0	0	0	0	0	0	0	0	0	9.22e-30	0	4.5e-07	0	2.67e-10	0.0271	0.00451674
Traes_3AL_25A5F6B55	0	1.11e-13	1.98e-26	2.41e-14	3.3775e-14	1.15e-78	1.8e-86	4.2e-55	2.35e-31	5.875e-32	0.0221	0	0	0	0.005525	2.87e-54	4.76e-49	1.45e-79	0	1.19001e-49	0	6.3e-17	1.66e-86	3.92e-84	1.575e-17	0	6.06e-83	0	0	1.515e-83	4.28e-88	5.31e-51	1.43e-80	0	0	8.37e-86	8.85e-52
Traes_3AL_42ABBCE9D_Traes_3AL_B9F514530_Traes_3AL_0D99F031C	0	0	0	0	0	0	0	2.07e-29	2.4e-11	6e-12	0	0	0	0	0	0	0	0	0	0	0	6.4e-42	0	0	1.6e-42	0	0	0	0	0	0	2.63e-17	3.49e-51	6.5e-52	0	0	4.38333e-18
Traes_3AL_45A8015CF.1	1.07	0.0709	1.6	0.28	0.755225	1.2	1.52	1.27	0.469	1.11475	2.92e-15	2.6	0.738	0	0.8345	2.22	2.54	5.23	2.3	3.0725	3.82e-12	4.92	0.133	3.26	2.07825	9.12	2.04	2.21	10.2	5.8925	4.31	12.9	11.8	8.67	5.67	8.37	8.62
Traes_3AL_45A8015CF.2	3.68e-18	0	0.482	1.45e-11	0.1205	5.53e-13	1.88e-05	3.66e-18	0.000462	0.0001202	1.43	0.0327	0.0942	0.163	0.429975	3.72e-05	0.00139	2.1e-06	0.186	0.0468573	3.22	2.13e-13	3.59	4.07e-15	1.7025	0.87	0.875	0.459	0.95	0.7885	1.75	0.55	0.000593	2.92	1.61	0.613	1.2406
Traes_3AL_66A14AEE5_Traes_3AL_AAF026960_Traes_3AL_994D1987E	7.95e-29	6.85e-14	2.29e-14	1.53e-20	2.285e-14	1.41e-19	8.68e-23	1.38e-11	9.16e-21	3.45e-12	4.72e-11	0	0	7.64e-20	1.18e-11	0	2.56e-09	2.81e-14	1.64e-82	6.40007e-10	0.000142	1.41e-22	1.1e-14	3.33e-16	3.55e-05	1.07e-25	2.62e-16	0	1.82e-09	4.55e-10	7.02e-16	1.9e-05	2.61e-16	3.89e-27	3.59e-18	1.69e-20	3.16667e-06
Traes_3AL_88D7C5763	0	0.0698	0	0	0.01745	0.113	0	0.418	0.331	0.2155	1.3	0.181	0	1.21	0.67275	0.159	0	0.134	0	0.07325	0.757	0	5.21	0	1.49175	1.17	0.0908	0	2.59	0.9627	5.25e-12	0	0	0	0	0	8.75e-13
Traes_3AL_8DA632616	3.37e-16	1.2e-05	4.89e-20	1.41e-16	3e-06	7.03e-20	3.08e-14	2.2	8.25e-08	0.55	0.069	1.34e-12	3.7e-13	0.0796	0.03715	0.823	1.13e-25	6.65e-06	3.13e-25	0.205752	0.0118	2.65e-15	4.35e-18	4.15e-21	0.00295	0.897	2.22e-22	2.26e-06	3.24	1.03425	6.69e-29	0.0161	0.876	4.04e-06	3.07e-29	1.35e-30	0.148684
Traes_3AL_C85B529F6	0	1.1e-37	2.32e-23	4.79e-25	5.91975e-24	2.38e-80	1.53e-77	4.73e-72	1.52e-19	3.8e-20	1.04e-37	0	0	0	2.6e-38	1.9e-40	2.69e-50	7.2e-69	1.93e-63	4.75e-41	0	3.13e-22	5.38e-77	1.18e-65	7.825e-23	6.92e-79	1.08e-74	2.76e-72	2.42e-77	6.92706e-73	4.05e-79	3.27e-46	7.87e-25	1.53e-76	1.71e-76	2.65e-72	1.31167e-25
Traes_3AL_E95E3E278_Traes_3AL_12863FBD6	1.72	2.3	2.11	4.73	2.715	10	10.3	6.5	10.6	9.35	4.23	5.2	3.04	4.14	4.1525	0.338	4.11	3.19	2.47	2.527	5.07	8.41	10.6	7.26	7.835	9.29	6.72	11.5	13.2	10.1775	22.7	23	20.2	18.7	21.8	24.3	21.7833
Traes_3AL_F4B6726BC	1.27e-13	0.498	1.77e-15	0.000105	0.124526	0.584	0.149	2.61	1.17	1.12825	0.65	0.823	0.445	0.982	0.725	0.0679	2.22e-10	0.0858	0.411	0.141175	0.798	0.965	9.43e-05	0.154	0.479274	1.19e-05	1.49	0.356	2.28	1.0315	0.331	0.809	8.16e-06	8.31e-07	9.24e-07	0.0017	0.190285
Traes_3AS_5379B266E.1	0	0	0	0	0	0	0	0	0	0	0	0	0	0	0	0	0.0831	0	0	0.020775	0	0	0	0	0	0	0	0	0	0	0	0	0	0	0	0	0
Traes_3AS_5379B266E.2	0	0	0	0	0	0	0	0	0	0	0	0	0	0	0	0	0.0831	0	0	0.020775	0	0	0	0	0	0	0	0	0	0	0	0	0	0	0	0	0
Traes_3AS_5EF08D1E3_Traes_3AS_21B3BAAE7	0	0	0.153	0	0.03825	3.2e-22	0.258	0.0287	3e-13	0.071675	0.000619	5.4e-07	0.194	1.19	0.346155	1.79e-22	0	0	1.81e-10	4.525e-11	0.701	0.00157	1.71	7.92e-27	0.603142	0.398	0.281	0.105	0.248	0.258	0.484	0.931	1.16e-16	0.561	0.999	0.401	0.562667
Traes_3AS_967BB92801_Traes_3AS_95D28ECA7	0	0.000121	0	1.08e-76	3.025e-05	5.36e-05	2.67e-24	1.14e-15	0.303	0.0757634	1.04	1.31	0.325	0.324	0.74975	0	0.0106	0.00178	0.00233	0.0036775	2.63	0.543	2.66	0.698	1.63275	3.87	0.795	0.678	1.77	1.77825	1.9	3.13	1.75	0.69	2.1	1.15	1.78667
Traes_3AS_FACB8A4C6_Traes_3AS_B09E8B029	2.49e-16	8.26e-07	0.015	0.000217	0.00380446	1.56e-06	0.0291	5.36e-09	7.53e-15	0.00727539	8.18e-20	1.93e-08	1.11e-13	1.69e-12	4.82545e-09	2.7e-40	2.67e-11	8.68e-32	1.34e-30	6.675e-12	2.91e-19	0.108	6.99e-17	0.361	0.11725	2.5e-07	0.0841	5.93e-14	4.28e-29	0.0210251	7.08e-06	0.693	0.000897	1.2e-05	2.05e-13	0.0212	0.119186
Traes_3DL_0320AE778	0.118	1.36	1.62	2.83	1.482	9.25	4.11	7.17	6.83	6.84	7.9	4.19	4.15	5.25	5.3725	0.992	1.1	2.8	1.75	1.6605	7.57	5.36	6.93	4.12	5.995	5.7	6.81	2.58	7.27	5.59	12.6	17.5	12.8	16.9	14.5	12.5	14.4667
Traes_3DL_388E690A0_Traes_3DL_BFF443130	0	0	0	0	0	0	0	1.65e-33	3.37e-11	8.425e-12	0	0	0	0	0	0	0	0	0	0	0	0	0	0	0	0	0	0	0	0	0	0	0	0	0	0	0
Traes_3DL_70E937EEA_Traes_3DL_5EFEBDBE0	0	3.6e-46	0	9.61e-60	9e-47	0	0	0.0804	0.0712	0.0379	0	0	0	0	0	0	0	2.26e-74	0	5.65e-75	0	1.17e-47	7.68e-05	0	1.92e-05	0	7.05e-74	1.89e-75	0	1.80975e-74	1.87e-77	1.27e-24	0.183	1.65e-47	1.66e-65	6.68e-76	0.0305
Traes_3DL_9BAFCADE5	0	0	0	0	0	0	0	0	0	0	0.148	0	1.57e-14	0	0.037	0	4.74e-06	0	0	1.185e-06	0	0	0	0	0	0	0	0.104	0	0.026	0.063	0.0763	4.48e-10	0	0.0592	0.0962	0.0491167
Traes_3DL_BDF897C28	1.03	5.93	1.11	2.55	2.655	3.08	2.3	4.71	5.39	3.87	14.6	8.2	3.55	9.53	8.97	0.256	2.77	3.76	6.96	3.4365	0.871	4.43	8.94	4.76	4.75025	14.7	6.96	9.01	11.1	10.4425	3.83	1.55	0.489	1.62	2.04	2.49	2.00317
Traes_3DL_FEF2EE874	0.000251	0.014	1.21e-06	0.0229	0.00928805	1.77	0.00221	0.939	0.27	0.745302	4.27e-17	0.00894	0.0415	1.09e-17	0.01261	0.348	1.14	4.68e-08	1.15e-05	0.372003	1.22e-06	7.38e-09	1.23e-07	2.49e-08	3.4382e-07	4.71e-11	0.266	0.233	0.00533	0.126083	0.018	0.0399	1.17e-07	3.37e-15	4.8e-09	0.00318	0.01018
Traes_3DS_75936F972_Traes_3DS_E5937A15B	0.11	0	2.27e-08	0	0.0275	0.117	1.18e-32	0.832	0.174	0.28075	2.67	0.929	0.998	0.158	1.18875	0.327	0	0	0.139	0.1165	2.23	0.261	3.12	0.35	1.49025	1.07	0.0933	1.55e-25	2.55	0.928325	0.784	0.453	1.8	0.711	0.431	1.18	0.893167
Traes_3DS_7C185F7ED_Traes_3DS_F7C471D80	1.16e-19	9.8e-27	4.26e-17	5e-20	1.06915e-17	0.137	6.97e-17	0.00218	1.12	0.314795	2.59e-29	3.98e-13	3.04e-06	0.0128	0.00320076	1.27e-34	0.0545	2.54e-31	7.45e-31	0.013625	8.23e-19	7.33e-21	1.3e-19	0.0317	0.007925	2.01e-10	0.123	0.537	2.89e-27	0.165	0.00404	0.248	4.63e-05	6.42e-05	0.144	0.227	0.103858
Traes_4AL_36FAF99DE1	16.7	65.3	28.8	39.7	37.625	8.6	5.41	4.61	6.89	6.3775	2.32	5.91	2.55	0.861	2.91025	7.8	16.7	29.8	28.5	20.7	1.36	37.1	1.95	35.1	18.8775	5.33	32.6	29.9	8.36	19.0475	23.5	31.2	27.7	16.4	15.3	18.7	22.1333
Traes_4AL_56B8D9731	1.98e-46	5.5e-31	2.26e-47	7.63e-48	1.375e-31	1.83e-43	1.09e-52	2.19e-25	5.76e-24	1.49475e-24	4.51e-43	1.8e-32	2.05e-36	4.17e-44	4.50051e-33	9.11e-45	2.74e-31	1.41e-13	6.84e-20	3.525e-14	2.21e-17	1.74e-41	1.45e-37	4.5e-35	5.525e-18	1.15e-29	1.57e-36	2.15e-32	3e-38	2.88038e-30	9.09e-21	2.44e-41	1.03e-40	2.15e-37	2.07e-37	2.04e-30	1.515e-21
Traes_4AL_76D45DCBD	6.77e-50	1.77e-58	9.6e-45	1.06e-54	2.40002e-45	5.55e-50	2.81e-59	6.39e-21	5e-52	1.5975e-21	1.58e-45	5.61e-47	8.14e-33	0	2.035e-33	6.12e-48	4.25e-53	7.47e-59	2.56e-53	1.53002e-48	2.89e-43	2.19e-51	9.87e-13	1.15e-46	2.4675e-13	2.28e-51	2.89e-44	3.67e-52	4.9e-15	1.225e-15	2.16e-25	9.41e-25	1.88e-47	1.18e-11	8.88e-48	3.34e-25	1.96667e-12
Traes_4AL_950BBBFA8	0.776	0.687	1.09	0.206	0.68975	0.708	0.671	1.76	0.852	0.99775	0.0772	0.708	0.572	0.788	0.5363	1.09	0.0205	0.241	3.43e-06	0.337876	0.267	1.28	0.371	0.116	0.5085	0.858	0.642	1.23	0.95	0.92	1.38	1.42	1.05	0.812	0.874	1.54	1.17933
Traes_4AL_A1A9045D1	0.482	2.29	0.37	2.3	1.3605	0.146	3.14	1.19	2.18	1.664	1.45	2.09	0.716	0.0301	1.07153	0.502	0.416	0.0855	8.25e-13	0.250875	0.00151	3.51	0.378	0.804	1.17338	0.518	0.29	0.837	0.0337	0.419675	2.81	6.06	4.28	1.01	0.028	1.47	2.60967
Traes_4AS_1A6574DF6	0	0.0683	0	5.71e-14	0.017075	0.00865	1.87e-14	4.64e-34	0.096	0.0261625	7.84e-16	0.503	0.359	0.306	0.292	0	0	0	0	0	5.79e-13	0	0.00599	1.11e-16	0.0014975	2.15e-19	0.169	0	4.62e-18	0.04225	0.0053	0.139	0	0.164	9.36e-22	0	0.0513833
Traes_4AS_2FBDD5B23	2.39e-31	0.566	6.56e-23	0.561	0.28175	0.0726	0	2.46e-17	6.07e-20	0.01815	0	0	0	0	0	1.52e-13	2.76e-13	6.98e-27	3.96e-12	1.097e-12	1.33e-22	2.23e-31	4.73e-29	7.54e-39	3.325e-23	2.73e-31	1.93e-32	2.93e-28	0.909	0.22725	7.01e-18	7.59e-09	4.2e-28	2.4e-35	6.84e-23	8.24e-19	1.265e-09
Traes_4AS_3E18CE943	0	0	0	0	0	0	0	1.19	0.543	0.43325	0	0	0	0	0	0	0	0	0	0	0	0	0	0	0	0	0	0	0	0	0	0	0	0	0	0	0
Traes_4AS_5B2AD8285	0	0	0	0	0	0	0	0	6.67e-49	1.6675e-49	0	0	0	0	0	0	0	0	0	0	0	0	0	0	0	0	0	0	0	0	0	0	0	0	0	0	0
Traes_4AS_9016EEA44	0	0	0	0	0	0	0	3.44e-28	1.71e-36	8.6e-29	0	0	0	0	0	0	0	0	0	0	0	0	0	0	0	0	0	0	0	0	0	0	0	0	0	0	0
Traes_4AS_D7511DC6D	1.7e-61	9.2e-08	1.93e-49	0.0265	0.00662502	1.11e-14	9.61e-53	0.534	0.519	0.26325	0.0081	1.32e-53	0.0564	4.78e-05	0.016137	1.49e-11	3.09e-52	5.83e-53	4.67e-47	3.725e-12	5.53e-22	3.98e-49	2.93e-10	3.18e-49	7.325e-11	5.14e-06	2.24e-38	1.04e-48	4.86e-20	1.285e-06	2.03e-25	9.38e-24	3.82e-22	5.32e-25	5.69e-06	5.64e-24	9.48333e-07
Traes_4BL_685E2C80B_Traes_4BL_165838228	0	0	0	0	0	0	0	2.93e-30	2.71e-31	8.0025e-31	0	0	0	0	0	0	0	0	0	0	0	0	0	0	0	0	0	0	0	0	0	0	0	0	0	0	0
Traes_4BL_6C12B3AA1_Traes_4BL_B8AFF0CE3_Traes_4BS_844DF33D6	0	0	0	0	0	0	0	6.28e-34	5.46e-34	2.935e-34	0	0	0	0	0	0	0	0	0	0	0	0	0	0	0	0	0	0	0	0	0	0	0	0	0	0	0
Traes_4BL_7D37E7483_Traes_4BL_D4004E753	0.179	0.26	0.25	0.369	0.2645	0.31	0	0.312	0.492	0.2785	0	0	7.67e-31	0	1.9175e-31	0.535	0.425	0.565	0.457	0.4955	0.193	0.966	0.558	0.62	0.58425	1.28	1.53	2.15	0.138	1.2745	4.32	5.21	3.56	4.92	5.81	4.98	4.8
Traes_4BL_B01346193	0	0.0357	0	0.192	0.056925	0.307	0.116	0.389	1.01	0.4555	0.268	3.08e-15	5.97e-07	1.95e-15	0.0670001	0	0	0	0	0	0.106	0	0.267	0.114	0.12175	0.0884	8.17e-15	0	0.115	0.05085	0.109	1.24e-24	0	5.86e-35	0.0538	0	0.0271333
Traes_4BL_B42CCCD3A	0	9.72e-62	0	8.54e-78	2.43e-62	0	0	0.126	1.02e-54	0.0315	4.55e-41	0	0	0	1.1375e-41	0	4.76e-50	1.09e-48	0	2.844e-49	1e-48	6.88e-64	1.25e-58	1.1e-55	2.5e-49	2.08e-53	3.57e-59	6.59e-56	6.44e-55	5.37748e-54	7e-56	6.51e-24	5.22e-62	6.98e-56	6.76e-60	3.57e-25	1.1445e-24
Traes_4BL_D9E97AA3B_Traes_4BL_CB37AF2A2	3.68e-66	0.0036	7.8e-52	0.0265	0.007525	1.11e-14	7.24e-56	0.147	0.554	0.17525	9.04e-23	1.38e-55	2.6e-15	0.676	0.169	0.000125	6.4e-56	3e-54	5.56e-51	3.125e-05	3.42e-09	3.74e-48	2.93e-10	7.84e-51	9.2825e-10	0.00045	7.24e-33	1.27e-50	4.86e-20	0.0001125	2.04e-43	9.38e-24	2.18e-11	1.24e-25	7.77e-06	3.3e-24	1.295e-06
Traes_4BS_193C5F22C	6.77e-50	1.77e-58	9.6e-45	1.06e-54	2.40002e-45	5.55e-50	2.81e-59	2.87e-06	5e-52	7.175e-07	1.58e-45	5.61e-47	8.14e-33	0	2.035e-33	6.12e-48	4.25e-53	4.38e-58	2.56e-53	1.53002e-48	2.89e-43	2.19e-51	6.1e-13	1.15e-46	1.525e-13	2.28e-51	2.89e-44	3.67e-52	4.9e-15	1.225e-15	2.16e-25	1.92e-24	1.88e-47	1.18e-11	8.88e-48	3.34e-25	1.96667e-12
Traes_4BS_83DF7B31C	5.7	7.58	6.33	8.04	6.9125	14	13.1	18.5	11.8	14.35	4.08	1.03	0.216	5.67	2.749	1.25	1.61	1.72	0.266	1.2115	0.264	4.48	0.881	6.47	3.02375	2.7	3.05	3.86	0.293	2.47575	4.17	12.5	11.8	2.44	2.68	4.53	6.35333
Traes_4BS_B36D53E8B	0.00505	0.559	1.21	0.553	0.581762	2.51	2.39	2.19	1.52	2.1525	0.157	0.00157	0.647	0.895	0.425142	0.0115	0.721	0.638	0.0699	0.3601	1.24	1.43	0.604	0.872	1.0365	0.0026	0.899	0.494	0.844	0.5599	1.65	0.453	0.668	1.87	1.23	0.934	1.13417
Traes_4BS_C0973D1DA	9.07	45.2	22.7	35.9	28.2175	11.6	8.9	12.2	12	11.175	19.6	26	12.3	7.25	16.2875	9.66	28.2	38	38.1	28.49	3.24	45.7	11.7	34.7	23.835	27.7	43.7	40.1	27.6	34.775	20.7	36.1	29	20.1	14.6	18.1	23.1
Traes_4DL_B84BC09CF	1.1e-23	0.0583	4.23e-13	2.18e-13	0.014575	4.75e-27	0	0.507	0.00897	0.128993	0	0	0.108	0	0.027	7.61e-12	0.14	7.93e-16	3.36e-12	0.035	3.53e-33	0.0028	2.78e-11	2.64e-32	0.0007	1.07e-15	6.78e-24	1.54e-06	3.91e-14	3.85e-07	2.51e-14	0.445	0.925	0.2	0.153	1.2	0.487167
Traes_4DL_BF0B81D38	1.59e-63	4.73e-12	2.92e-47	0.000411	0.00010275	1.11e-14	7.82e-51	0.855	0.11	0.24125	3.57e-22	2.93e-53	2.03e-10	0.00393	0.0009825	3.2e-08	6.79e-53	6.97e-52	9.12e-47	8e-09	3.58e-07	3.28e-47	2.93e-10	3.7e-48	8.95732e-08	2.88e-06	7.24e-33	9.77e-47	4.86e-20	7.2e-07	1.08e-38	9.38e-24	7.84e-09	5.32e-25	0.581	3.3e-24	0.0968333
Traes_4DL_C6EC16328	0	1.61e-58	0	0	4.025e-59	0	0	1.4e-50	5.44e-43	1.36e-43	1e-46	0	0	0	2.5e-47	0	1.29e-55	1.47e-55	0	6.9e-56	5.12e-49	3.7e-57	2.42e-65	1.79e-52	1.28045e-49	3.7e-51	2.98e-50	1.36e-43	9.04e-55	3.4e-44	5.83e-25	6.4e-24	1.32e-56	1.31e-48	8.65e-49	3.52e-25	1.2225e-24
Traes_4DL_CBEA7B3E3	0	0.0904	0	5.69e-14	0.0226	6.36e-16	3.08e-26	1.09e-31	1.74e-28	1.59e-16	3.73e-22	3.55e-15	1.17e-14	3.4e-13	8.88125e-14	0	0	0	0	0	5.04e-38	0	2.11e-18	1.6e-38	5.275e-19	1.55e-30	3.68e-28	0	5.71e-43	9.23875e-29	3e-15	2.58e-34	0	2.62e-32	2.79e-34	0	5e-16
Traes_4DL_D80773B59	0	0	0	0	0	0	0	1.35e-33	1.14e-31	2.88375e-32	0	0	0	0	0	0	0	0	0	0	0	0	0	0	0	0	0	0	0	0	0	0	0	0	0	0	0
Traes_4DL_F5CC0669C	0	0	0	0	0	0	0	5.49e-24	1.82e-35	1.3725e-24	0	0	0	0	0	0	0	0	0	0	0	0	0	0	0	0	0	0	0	0	0	0	0	0	0	0	0
Traes_4DS_19FA8C087	6.77e-50	1.77e-58	9.6e-45	1.06e-54	2.40002e-45	5.55e-50	2.81e-59	5.42e-14	5e-52	1.355e-14	1.58e-45	5.61e-47	8.14e-33	0	2.035e-33	6.12e-48	4.25e-53	7.47e-59	2.56e-53	1.53002e-48	2.89e-43	2.19e-51	0.00421	1.15e-46	0.0010525	2.28e-51	2.89e-44	3.67e-52	4.9e-15	1.225e-15	2.16e-25	9.41e-25	6.23e-25	1.18e-11	8.88e-48	3.34e-25	1.96667e-12
Traes_4DS_374DADA2A	7.36	41.5	15.8	23.3	21.99	9.77	9	4.43	8.31	7.8775	7.3	14.5	1.41	6.95	7.54	7.3	20.3	19.7	21.3	17.15	7.13	38.8	17.6	30	23.3825	26.8	28.8	23.9	19.2	24.675	15.8	32.4	21.3	20.9	19.7	27	22.85
Traes_4DS_CD3A1E1DD	0.776	1.1	0.492	1.5	0.967	0.895	4.35	2.81	2.27	2.58125	2.71	1.19	1.04	0.16	1.275	6.07e-08	0.669	0.903	1.55	0.7805	0.0147	0.0534	3.61e-08	2.19	0.564525	0.00291	2.15	1.05	0.106	0.827228	1.03	1.09	0.729	0.99	1.67	1	1.08483
Traes_4DS_E77045BE8	4	7.15	5.49	5.21	5.4625	32	27.6	28.6	33	30.3	12.1	12.3	8.87	11.7	11.2425	3.09	1.89	2.13	3.3	2.6025	10.7	8.08	14.3	6.54	9.905	8.06	12.5	11.4	14.6	11.64	14.5	31.4	21.8	16.8	18.3	16.8	19.9333
Traes_5AL_21B739F34	5.46	2.5	1.99	4.94	3.7225	4.55	3.04	6.04	5.25	4.72	3.77	7.2	3.69	4.14	4.7	5.08	4.16	4.21	5.39	4.71	3.73	4.87	3.43	4.6	4.1575	3.47	4.22	5.65	3.3	4.16	3.58	3.02	4.36	4.5	3.26	3.31	3.67167
Traes_5AL_2C7CD0CA2	0.468	1.48	0.0571	0.922	0.731775	4.88	2.94	4.81	5.67	4.575	10.2	7.02	5.98	8.5	7.925	0.274	0.283	1.17	1.59	0.82925	29.8	1.02	28.3	0.335	14.8638	9.53	2.06	2.23	12.1	6.48	6.96	6.27	2.7	8.2	6.15	12.5	7.13
Traes_5AL_9043DA075	0.0575	8.81	2.25	3.54	3.66437	3.15	1.33	2.73	3.71	2.73	0.13	0.136	0.298	0.363	0.23175	1.45	0.306	3.12	3.73	2.1515	0.166	1.17	1.23	1.78	1.0865	3.84	3.83	5.63	2.66	3.99	7.86	5.06	3.5	4.79	7.21	8.49	6.15167
Traes_5AL_CAF7F398D	0	0.11	0	0	0.0275	0.669	0.368	0.516	0.439	0.498	0	0	0	0	0	0	0	9.61e-05	0	2.4025e-05	0	0.0942	0	0	0.02355	0	0.0671	0	0	0.016775	0	0	0	0	6.48e-49	0	1.08e-49
Traes_5AS_073CAB1CC_Traes_5AS_776E1FEE4_Traes_5AS_21B1A4EAE	0.105	1.65	0	0.813	0.642	2.28	3.23	3.63	3.76	3.225	0.567	0.355	0.253	0.324	0.37475	0.468	0.33	0.526	0.266	0.3975	0.112	0.877	0	0.843	0.458	0.458	1.43	0.688	0	0.644	0.424	0.879	0.414	0.752	0.341	0.407	0.536167
Traes_5AS_0C1BD0C9F	3.29e-20	0	1.51e-09	5.38e-13	3.77635e-10	7.97e-17	1.05e-09	1.55e-24	2.89e-06	7.22763e-07	1.84e-06	3.24e-09	4.57e-10	0	4.60924e-07	0	0	0	0	0	0	7.49e-08	0	0	1.8725e-08	0	3.25e-15	9.64e-05	0	2.41e-05	1.72e-07	0	0	0	0.0213	0	0.00355003
Traes_5AS_61310FE44	0	0.062	0	0	0.0155	0.101	0	1.22	0.5	0.45525	0.222	0	0.115	0.126	0.11575	0.282	6.38e-05	0	0	0.0705159	0.168	0	0.196	0.109	0.11825	0.0846	0	0	0	0.02115	7.71e-17	0.0663	0	0	0	0	0.01105
Traes_5AS_89A21B76E_Traes_5AS_DA35E9F85	8.84	9.11	12.2	10.3	10.1125	12	12.2	15.1	8.88	12.045	9.73	8.01	12.8	9.85	10.0975	6.7	7.07	7.75	7.25	7.1925	25.7	13.6	19.5	11.7	17.625	11.8	13.9	18.7	13.7	14.525	30.7	37.3	32.5	29.3	24.7	30.1	30.7667
Traes_5AS_D408E8790	0.65	0.793	1.9	0.365	0.927	5.31	6.98	9.34	8.01	7.41	10.7	3.88	4.08	8.94	6.9	1.74	1.75	3.78	1.96	2.3075	13.8	3.43	8.45	4.54	7.555	2.17	4.18	4.63	7.8	4.695	4.44	4.89	4.71	5.77	5.55	3.3	4.77667
Traes_5AS_F58AC31EE	0.00747	0.0026	0.766	0.34	0.279018	1.7	0.884	1.58	3.51	1.9185	3.28	3.98	0.858	5.26	3.3445	0.0264	2.07	3.28	0.138	1.3786	2.93	7.11	9.57	6.42	6.5075	5.54	6.12	3.66	8.26	5.895	14.7	22.9	17.4	14.2	10.3	12.8	15.3833
Traes_5BL_00A93C428	0.000775	3.93e-23	0.000519	0.00285	0.001036	2.61	3.37	3.78	6.86	4.155	5.55	5.07	2.99	5.01	4.655	1.56	0.38	2	1.3	1.31	10.5	1.47	12.3	0.633	6.22575	8.24	2.78	3.56	9.98	6.14	12	6.32	9.07	11.7	11.6	9.34	10.005
Traes_5BL_0992ADD0A	3.4	3.95	2.21	4.14	3.425	4.85	3.72	4.35	4.02	4.235	3.33	2.66	4.4	5.27	3.915	2.8	3.05	1.51	2.31	2.4175	4.29	2.14	4.22	1.82	3.1175	2.74	4.12	3.07	2.26	3.0475	3.72	3.47	2.81	1.84	2.44	2.38	2.77667
Traes_5BL_1897802B8_Traes_5BL_94EE812D7	0	6.2e-26	0	4.92e-23	1.23155e-23	2.24e-21	6.87e-28	1.37e-13	2.93e-20	3.425e-14	1.9e-17	4.44e-15	5.29e-16	0	1.247e-15	0	0.703	0.544	9.51e-07	0.31175	3.48e-23	0.473	2.69e-33	1.55e-25	0.11825	1.06e-13	1.11	1.35	8.99e-20	0.615	1.24	1.06	0.885	1.74	1.1	0.778	1.13383
Traes_5BL_57D831CCB	8.41e-06	0.291	0	0.15	0.110252	0.123	0.543	0.329	1.77	0.69125	0.297	0.558	0.14	0.521	0.379	9.81e-20	0.182	5.39e-06	4.21e-16	0.0455013	0.972	0.831	1.95	0.27	1.00575	3.58	1.18	0.288	0.111	1.28975	4.91	1.06	2.45	3.85	4.25	4.66	3.53
Traes_5BL_672642904	0	1.04e-48	0	1.52e-45	3.8026e-46	5.81e-41	8.33e-18	0.00028	0.588	0.14707	8.27e-24	4.97e-35	5.15e-35	0.137	0.03425	6.94e-43	7.78e-18	1.84e-18	0.0249	0.006225	1.26e-35	6.93e-35	1.14	0.441	0.39525	0.804	0.1	1.13e-12	0.0209	0.231225	1.99	0.339	0.441	1.8	2.55	3.04	1.69333
Traes_5BL_881B53ED0	4.87e-54	1.02e-28	2.58e-40	2.42e-58	2.55e-29	1.88e-41	8.84e-60	2.92e-28	9.45e-27	2.4355e-27	1.07e-51	2.05e-38	6.39e-41	5.06e-38	1.7791e-38	1.29e-44	1.25e-26	5.62e-40	7.23e-35	3.125e-27	1.98e-54	3.73e-49	7.21e-45	1.78e-40	4.45018e-41	6.08e-39	8.19e-41	2.9e-37	6.73e-51	7.40405e-38	9.15e-21	2.73e-42	1.76e-35	1.81e-38	6.43e-36	4.01e-35	1.525e-21
Traes_5BL_8CB3F7560	0.132	2.59	1.55	1.65	1.4805	2.17	0.732	1.41	2.49	1.7005	2.08	1.33	0.625	0.496	1.13275	2.73e-15	2.38	1.65	0.312	1.0855	0.0238	1.8	0.457	1.72	1.0002	3.73	2.48	2.81	3.64	3.165	5.77	2.38	3.35	6.03	6.63	8.79	5.49167
Traes_5BL_D38730A51	0.0325	3.67	0.851	1.04	1.39837	3.88e-07	2.89e-05	0.275	0.0349	0.0774823	8.14e-11	0.0101	0.105	1.77e-14	0.028775	4.62e-19	5.37e-13	0.00793	6.57e-07	0.00198266	0.0369	1.05	0.699	4.45e-05	0.446486	9.92e-06	0.293	0.13	0.0442	0.116802	0.726	0.0431	0.658	1.9	0.698	0.643	0.778017
Traes_5BL_FDBE12171	0.000103	9.84e-05	0	9.91e-16	5.035e-05	0.0543	0.579	1.85	2.15	1.15833	1.38e-16	2.9e-10	2.1e-09	2.84e-19	5.975e-10	1.54e-15	4.1e-06	3.37e-20	4.33e-07	1.13325e-06	3.46e-06	0.000121	0	3.91e-15	3.1115e-05	0.00845	3.83e-06	0.0126	0	0.00526346	7.69e-21	2.25e-13	4.7e-11	1.42e-14	1.03e-22	7.4e-20	7.8732e-12
Traes_5BS_263D46511	0.0236	0	2.13e-12	3.66e-18	0.0059	2.27e-08	2.26e-09	1.5e-16	0.0542	0.01355	4.65e-11	1.23e-09	4.56e-10	0	4.33125e-10	0	0	0	0	0	0	7.37e-08	0	0	1.8425e-08	0	1.16e-11	2.73e-09	0	6.854e-10	6.15e-12	0	0	0	0.0213	0	0.00355
Traes_5BS_50A50FBC7	8.36	9.29	9.65	9.3	9.15	9.65	5.77	11.7	15.2	10.58	12.6	12.1	6.1	19.9	12.675	9.71	10.4	6.8	4.23	7.785	28.4	12.1	27.5	16.4	21.1	22.6	17.8	13.1	24.2	19.425	45.4	52.7	38.1	46.7	48.4	42.6	45.65
Traes_5BS_9384D46B3	9.05	6.29	8.45	5.39	7.295	12.8	12.7	18.8	16.9	15.3	18.6	13.1	11	14.2	14.225	11.9	11.1	11.1	14.7	12.2	18.5	15	16.4	15.4	16.325	13	17.6	18.5	9.03	14.5325	16.9	15.2	16.1	17.2	13.5	16.2	15.85
Traes_5BS_9B355628D	1.81e-15	5.41e-05	5.36e-20	0.0029	0.000738525	0.281	0.0463	1.29	0.738	0.588825	1.92	0.0241	0.718	0.412	0.768525	0	0.0269	0.491	0.0633	0.1453	0.966	0.0284	1.5	0.824	0.8296	1.8	0.164	0.736	0.312	0.753	2.14	2.5	0.294	3.14	1.46	2.96	2.08233
Traes_5BS_B2D28E838_Traes_5BS_497F3CA80	0	3.7e-22	0	0	9.25e-23	7.74e-18	0	2.43e-23	6.33e-16	1.60185e-16	1.13e-08	0	3.09e-21	1.48e-07	3.9825e-08	4.49e-22	8.64e-15	0	0	2.16e-15	1.13e-22	0	1.38e-27	2.6e-25	2.83153e-23	1.01e-22	0	0	0	2.525e-23	1.58e-25	2.19e-14	0	0	0	0	3.65e-15
Traes_5DL_0FDE3E580	0	0.00702	0	4.5e-29	0.001755	0.717	0.451	1.64	1.3	1.027	0.391	0.163	0.233	0	0.19675	0	0.0555	2	1.1	0.788875	0.412	2.99	0.531	2.66	1.64825	5.33	4.63	4.72	3.47	4.5375	24.2	15.2	7.42	22.5	21.1	20.6	18.5033
Traes_5DL_1CD1BF5D7	7.12e-07	0.665	0.918	1.5	0.77075	1.06	3.03e-05	5.12	5.59	2.94251	3.4	2.76	2.04	8.17	4.0925	0.955	1.85	0.0553	0.219	0.769825	27.5	1.86	19.7	2.4	12.865	10.9	5.01	3.81	10.9	7.655	13.7	10.6	12.6	16.1	16.3	13	13.7167
Traes_5DL_5AFAF94F9	2.54e-54	7.99e-39	5.13e-46	8.58e-55	1.9975e-39	8.47e-46	5.7e-53	9.59e-28	1.76e-33	2.3975e-28	3.13e-50	4.58e-39	4.12e-38	6.51e-46	1.1445e-38	9.26e-43	1.93e-29	1.81e-42	1.93e-29	9.65e-30	2.07e-17	1.27e-41	1.03e-47	1.33e-40	5.175e-18	5.71e-40	2.04e-40	4.95e-35	2.7e-42	1.23752e-35	8.54e-21	7.69e-45	1.52e-38	3.49e-43	3.88e-42	7.46e-33	1.42333e-21
Traes_5DL_7953B077C	2.17	3.11	2.56	3.99	2.9575	5.08	2.1	3.53	5.14	3.9625	6.12	3.04	2.87	4.71	4.185	2.64	3.88	2.38	1.97	2.7175	4.28	3.44	4.8	5.1	4.405	2.27	4.64	2.11	2.44	2.865	3.58	3.22	2.84	4.31	2.23	3.11	3.215
Traes_5DL_8B7EC05B7	0	0.0449	0	0	0.011225	5.94e-13	1.51e-20	2.29e-16	6.38e-06	1.595e-06	0	0	0	0	0	0	0	0.198	0	0.0495	0	6.14e-14	0	0	1.535e-14	0	9.22e-14	0	0	2.305e-14	0	0	0	0	8.38e-38	0	1.39667e-38
Traes_5DL_A6EC2A121	2.07	7.02	0.674	3.94	3.426	1.07	1.24	2.83	2.52	1.915	0.436	0.253	0.403	0.957	0.51225	0.415	2.12	1.52	2.43	1.62125	0.986	5.84	1.39	1.62	2.459	2.93	3.7	2.71	2.69	3.0075	10.1	9.22	7.45	9.26	8.41	5.2	8.27333
Traes_5DL_BB10A3B4B	2.64e-05	5.4e-13	1.52e-11	0.00352	0.0008866	0.0575	0.147	4.25e-07	0.234	0.109625	0.232	0.106	0.0179	0.00892	0.091205	0.000404	0.000174	1.04e-05	1.57	0.392647	0.358	2.19	1.25	0.0559	0.963475	0.972	1.66	1.28	0.856	1.192	8.33	7.6	3.07	7.09	7	4.59	6.28
Traes_5DL_EE026513D	0.117	0.394	0.162	3.53e-22	0.16825	2.21e-19	2.16e-30	0.278	0.576	0.2135	1.27e-05	5.17e-08	0.132	1.33e-15	0.0330032	3.04e-11	2.04e-14	2.45e-27	0.591	0.14775	0.0628	9.02e-21	0.279	0.0027	0.086125	6.81e-07	3.24e-13	0.13	0.446	0.144	1.36	1.54	0.968	0.737	0.00162	0.0405	0.77452
Traes_5DL_F67EE2F00	0	6.66e-40	0	4.52e-45	1.66501e-40	8.97e-38	0.137	1e-10	0.191	0.082	1.61e-30	9.89e-26	0.00858	1.38e-23	0.002145	3.05e-51	1.95e-12	9.26e-07	2.32e-25	2.315e-07	6.27e-22	1.94e-26	1.4	2.12e-23	0.35	2.84	0.00248	1.18	2.75	1.69312	2.31	0.00778	1.18e-08	2.85	3.94	2.26	1.89463
Traes_5DS_5DB217D0C	14.8	14.5	10.3	12.5	13.025	11	12.5	12.2	15.8	12.875	8.46	8.46	10.4	7.91	8.8075	8.28	6.65	5.9	10.1	7.7325	23.3	13.1	14.9	13.6	16.225	10.2	11.9	13	14.2	12.325	24.8	29.5	30.9	22.2	23.9	25.8	26.1833
Traes_5DS_8390F804C	0	0.000117	0	0	2.925e-05	3.56e-08	0	0.0215	0.332	0.088375	0.423	0	3.82e-15	0.464	0.22175	8.67e-09	0.451	0	0	0.11275	0.0349	0	8.82e-10	1.58e-19	0.008725	4.88e-21	0	0	0	1.22e-21	0.11	1.11e-11	0	0	0	0	0.0183333
Traes_5DS_A6DB4D2AF	0.211	0	0.11	0.355	0.169	0.334	0.368	0.413	0.133	0.312	0.213	0.133	0.286	0	0.158	0	0	0	0	0	0	0.0942	0	0	0.02355	0	0.134	0.0751	0	0.052275	0.0456	0	0	0	9.45e-08	0	0.00760002
Traes_5DS_CA7EFFF42	1.58e-10	1.11	0.553	0.145	0.452	0.739	0.304	1.08	2.19	1.07825	0.00954	4.82e-10	0.000973	0.961	0.242878	0	1.2e-22	6.07e-08	0.0286	0.00715002	1.93e-05	0.283	0.000809	0.512	0.198957	0.767	2.08	0.918	0.961	1.1815	2.79	2.1	0.985	0.88	0.827	1.31	1.482
Traes_5DS_DBB71C2DC	0	8.27e-56	0	0	2.0675e-56	1.67e-54	0	0	6.76e-08	1.69e-08	0	3.44e-13	0	0	8.6e-14	0	8.27e-08	0	0	2.0675e-08	0	0	0	0	0	0	0	0	0	0	0	0	0	0	3.07e-07	0	5.11667e-08
Traes_5DS_DEB30669C_Traes_5DS_35A8DC140_Traes_5DS_E7A07F032	4.55	3.18	4.08	3.14	3.7375	10.1	5.5	5.33	9.26	7.5475	12.5	11.3	15.5	15.7	13.75	5.51	5.21	8.14	4.78	5.91	17.8	7.68	14.1	6.48	11.515	8.87	7.23	5.9	8.59	7.6475	10.1	10.4	4.5	7.47	10.4	10.6	8.91167
Traes_6AL_1E68C6606	5.49	7.76	7.2	8.3	7.1875	3.96	3.54	6.18	6.42	5.025	7.5	7.15	4.57	8.13	6.8375	4.81	5.2	2.62	4.02	4.1625	15.3	4.79	12.5	5.38	9.4925	4.3	6.39	8.36	3.97	5.755	5.63	6.81	7.2	7.1	7.03	8.38	7.025
Traes_6AL_278C3E88C_Traes_6AL_EF43B7A00	0	2.54e-57	6.86e-53	3.11e-27	7.775e-28	1.37e-17	2.31e-44	1.58e-17	3.12e-31	7.375e-18	4.54e-43	1.4e-48	4.9e-36	6.75e-47	1.225e-36	1.67e-33	9.57e-29	1.84e-49	1.59e-18	3.975e-19	5.82e-45	1.6e-14	5.58e-51	1.22e-25	4e-15	2.05e-15	6.36e-21	3.06e-44	1.94e-46	5.12502e-16	1.81e-44	3.09e-31	1.17e-46	2.36e-49	4.9e-19	1.3e-36	8.16667e-20
Traes_6AL_278F9DD5E	5.14	2.71	5.39	5.46	4.675	1.97	2.67	4.29	2.8	2.9325	22.8	8.42	6.38	16.6	13.55	5.32	5.26	5.2	3.49	4.8175	20.9	3.63	15.4	4.62	11.1375	8.56	7.8	6.13	13.1	8.8975	7.33	11.3	11	7.73	9.72	6.24	8.88667
Traes_6AL_5ADE59E0F	0.173	9.66e-11	3.31e-18	0.614	0.19675	0.478	0.266	1.76	0.88	0.846	1.8	0.176	1.43e-06	1.15	0.7815	1.73e-12	0.00688	1.1	1.11	0.55422	0.659	0.00127	0.0386	0.247	0.236467	2.72	1.19	0.368	1.98	1.5645	0.00765	0.0883	0.00622	0.484	0.328	0.158	0.178695
Traes_6AL_73243BC5A	0.00879	1.99e-18	1.18e-16	2.69e-05	0.00220423	0.824	0.122	0.944	1.37	0.815	1.96e-13	0.176	0.00396	0.0296	0.05239	4.76e-18	0.0147	0.0265	9.08e-09	0.0103	3.65e-15	0.125	9.82e-23	0.274	0.09975	7.42e-06	0.471	0.0996	0.00643	0.144259	0.000562	6.81e-33	2.36e-22	2.43e-34	3.08e-07	8.98e-21	9.3718e-05
Traes_6AL_D574D59BC	0	0	0	0	0	0	0	0	0	0	0	0	0	0	0	0	0	0	0	0	0	0	0	0	0	0	0	0	0	0	0	0	0	0	0	0	0
Traes_6AS_212F397F5	0.697	0.485	1.68	0.288	0.7875	4.93	4.66	6	3.38	4.7425	7.97	4.29	7.12	8.12	6.875	1.19	1.46	2.64	3.61	2.225	9.2	2.1	5.32	1.48	4.525	2.7	3.06	1.02	4.69	2.8675	0.857	1.73	0.000191	1.4	0.89	0.598	0.912532
Traes_6AS_B28F01D5E	10.5	4.93	10.1	4.45	7.495	5.15	6.37	1.42	2.41	3.8375	2.16	3.21	5.52	2.3	3.2975	8.89	9.66	5.86	3.49	6.975	0.707	5.31	0.0124	4.69	2.67985	2.95	5.33	4.91	3.54	4.1825	0.836	1.23	1.37	1.16	0.221	0.255	0.845333
Traes_6BL_41477DA26	6.73	8.21	4.33	7.61	6.72	9.11	8.87	11.9	7.23	9.2775	5.18	2.86	3.75	7.71	4.875	3.87	4.29	2.58	2.34	3.27	8.39	7.49	9.74	5.66	7.82	6.14	6.82	7.53	6.78	6.8175	12.7	14.2	10.3	9.23	10.4	10.1	11.155
Traes_6BL_4B7F1756B	2.94	0.831	1.98	1.41	1.79025	3.57	2.95	6.51	8.56	5.3975	17.6	7.72	3.23	12.3	10.2125	1.71	0.737	1.66	3.29	1.84925	37.1	3.68	30.1	3.15	18.5075	10.3	4.43	4.68	9.79	7.3	10.4	10.9	11.1	9.44	9.97	13.2	10.835
Traes_6BL_503A71C96_Traes_6BL_BEF129006	4.88e-48	1.87e-48	9.15e-20	6.16e-50	2.2875e-20	4.46e-47	1.82e-15	1.93e-45	0.0744	0.0186	5.38e-15	9.39e-15	0.339	4.14e-05	0.0847604	2.87e-42	1.67e-39	4.57e-17	1.14e-42	1.1425e-17	3.38e-19	2.88e-45	3.33e-23	3.87e-17	9.75951e-18	3.84e-46	4.47e-43	1.86e-46	7.28e-22	1.82e-22	1.19e-48	8.55e-51	3.86e-23	5.12e-49	6.96e-23	6.44e-24	1.91067e-23
Traes_6BL_5F6B4EE8B_Traes_6BL_FF88222F6_Traes_6BL_673D7561E	0	0	0	0	0	0	0	0	0	0	0	0	0	0	0	0	0	0	0	0	0	0	0	0	0	0	0	0	0	0	0	0	0	0	0	0	0
Traes_6BL_EF428EFF2	0.262	0.368	0.281	0.574	0.37125	0.409	8.73e-23	0.289	1.58	0.5695	0.801	1.58	0.706	0.237	0.831	0	0.0601	0.317	0.593	0.242525	1.87	2.16e-05	1.07	1.66	1.15001	0.587	0.689	0.272	1.13	0.6695	1.73	0.377	7.2e-06	1.98	1.35	0.721	1.02633
Traes_6BL_F64D92B02_Traes_6BL_2B9222522_Traes_6BL_3861BBF46	2.24e-62	1.45e-52	1.36e-43	0.00561	0.0014025	0.00276	2.3e-34	4.51e-05	0.155	0.0394513	2.19e-39	4.53e-13	2.38e-26	2.27e-42	1.1325e-13	1.2e-11	7.1e-25	1.5e-44	1.58e-18	3e-12	4.49e-40	1.59e-14	1.1e-47	0.000214	5.35e-05	2.04e-15	1.41e-23	1.6e-40	6.35e-38	5.1e-16	1.2e-36	0.109	9.85e-35	2.04e-45	1e-18	4.37e-32	0.0181667
Traes_6BS_9E0D3251B	1.02	0.838	2.51	0.427	1.19875	9.63	12.6	8.53	10.2	10.24	11.9	10.4	7.12	13.3	10.68	4.02	2.88	2.48	2.74	3.03	10.8	4.93	11.9	7.02	8.6625	4.29	4.36	7.2	7.69	5.885	3.61	2.65	1.3	3.3	4.28	2.43	2.92833
Traes_6BS_B91B55B00	2.17	1.81	2.82	2.07	2.2175	1.19	0.319	6.24e-06	0.359	0.467002	1.38	2.66	1.42	1.82	1.82	0.653	2.66	0.856	1.6	1.44225	7e-09	0.715	0.00705	0.829	0.387763	0.935	0.143	0.103	0.995	0.544	0.0454	0.902	6.44e-06	0.00215	0.626	0.817	0.398759
Traes_6DL_0CA95BBB9	0.346	2.45	0.433	0.52	0.93725	3.93	1.22	6.19	8.02	4.84	7.47	6.84	3.51	3.33	5.2875	0.588	3.42	4.5	7.76	4.067	0.228	5.83	0.918	3.33	2.5765	6.4	4.08	4.95	5.12	5.1375	2.2	1.13	1.63	1.78	1.63	1.59	1.66
Traes_6DL_2F10CE849	3.66e-07	0.324	0.185	7.98e-07	0.12725	0.195	0.275	1.33	1.29	0.7725	2.28	2.63e-12	3.71e-14	0.0367	0.579175	0	0.737	5.99e-08	1.01e-09	0.18425	0.601	0.63	1.3	0.817	0.837	0.00919	0.0165	0.263	2.92	0.802172	0.213	0.942	0.553	0.835	0.466	0.185	0.532333
Traes_6DL_2F85A12A71	0.0894	0.00141	1.59e-05	0.00573	0.024139	7.48e-06	4.91e-17	0.69	0.482	0.293002	4.23	3.07	0.615	3.17	2.77125	6.19e-16	0.000153	0.0071	0.164	0.0428133	11.3	2.94	14	1.76	7.5	12.2	2.24	2.58	10.4	6.855	8.03	2.99	4.29	6.34	5.5	3.48	5.105
Traes_6DL_448ED5FE6	1.34e-05	2.08e-18	1.29e-16	6.4e-12	3.35e-06	6.59e-07	2.27e-15	1.18e-12	1.75e-08	1.69125e-07	5.68e-13	2.06e-12	5.68e-17	8.34e-09	2.08566e-09	4.99e-18	0.0154	4.04e-11	3.14e-13	0.00385	4.23e-15	6.32e-28	7.19e-17	8.17e-06	2.0425e-06	4.52e-16	2.84e-11	9.91e-20	0.0286	0.00715	3.07e-18	6.32e-20	1.39e-16	7.74e-33	1.46e-13	9.83e-21	2.4357e-14
Traes_6DL_6C27A6E59	2.49	3.1	2.8	3.03	2.855	5.34	3.87	4.7	7.18	5.2725	6.19	2.16	2.46	3.21	3.505	1.91	0.868	1.8	2	1.6445	9.05	1.61	5.93	1.12	4.4275	4.78	3.81	3.94	4.97	4.375	4.7	5.5	7.34	6.45	5.08	5.47	5.75667
Traes_6DL_C344029BF	2.12e-65	3.31e-51	5.12e-50	4.65e-27	1.1625e-27	2.83e-15	9.71e-35	0.00672	0.0961	0.025705	9.28e-32	4.5e-13	2.37e-26	3e-44	1.125e-13	0.182	3.15e-27	3.11e-46	1.57e-18	0.0455	8.68e-42	1.59e-14	2.64e-46	1.04e-06	2.6e-07	2.03e-15	0.366	1.04e-42	6.32e-38	0.0915	5.05e-42	3.85e-09	9.8e-35	4.09e-48	0.465	3.7e-34	0.0775
Traes_6DL_CE2327613_Traes_6DL_790458186	0	0	0	0	0	0	0	0	0	0	0	0	0	0	0	0	0	0	0	0	0	0	0	0	0	0	0	0	0	0	0	0	0	0	0	0	0
Traes_6DL_D8C428186	3.38	5.46	2.63	3.74	3.8025	0.328	2.27	3.19	2.95	2.1845	14.5	10.8	13.9	20.6	14.95	7.94	4.59	10.9	7.7	7.7825	27.4	5.37	21.1	5.72	14.8975	14.7	7.33	10.4	14.7	11.7825	6.94	6.89	9.38	7.54	6.89	6.61	7.375
Traes_6DS_93BB2328E	12.1	7.62	9.85	10.3	9.9675	2.5	1.97	5.42	3.57	3.365	4	0.496	1.73	4.75	2.744	4.44	1.59	0.506	1.79	2.0815	3.2	3.33	3.17	4.31	3.5025	0.884	2.88	3.1	1.85	2.1785	2.91	6.1	7.34	3.47	2.04	2.39	4.04167
Traes_6DS_B73BE95F4	0.393	0.9	0.933	1.93	1.039	6.98	5.08	4.76	6.95	5.9425	7.73	6.49	8.69	5.75	7.165	6.01	5.69	5.26	2.93	4.9725	8.1	2.36	6.76	2.84	5.015	4.82	2.78	3.54	8.19	4.8325	6.75	3.63	4.99	7.77	7.78	9.09	6.66833
Traes_7AL_649E6547F	0.218	0.00355	0.152	0.0198	0.0983375	0	0	1.68e-22	7.13e-20	1.7867e-20	0.591	4.45e-11	0	0.169	0.19	0.00783	0.0573	6.89e-23	0	0.0162825	0.117	0.00375	0	2.3e-12	0.0301875	0.194	0.000412	0.0204	0.000275	0.0537718	0.358	0.292	0.115	0.393	0.304	0.544	0.334333
Traes_7AL_91A8A5DC5	6.13e-35	0.232	4.17e-33	0.528	0.19	1.96e-14	4.97e-34	7.47e-24	0.115	0.02875	7.71e-21	7.77e-18	7.01e-19	2.12e-25	2.11968e-18	1.67e-27	2.72e-18	1.46e-13	7.77e-23	3.65007e-14	2.27e-17	1.39e-29	0.000617	1.46e-16	0.00015425	1.97e-27	1.78e-27	3.94e-19	2.9e-23	9.85073e-20	9.39e-21	7.47e-33	4.6e-23	2.6e-29	8.74e-30	1.16e-25	1.57269e-21
Traes_7AL_9F8C57492	0.328	7.45e-13	0	0.0615	0.097375	0.187	0.128	0.000356	0.164	0.119839	0.297	0.316	3.97e-13	0.367	0.245	0.163	0	0.41	0.553	0.2815	5.34e-25	0.136	6.58e-05	0.591	0.181766	0.0867	1.02	0.616	0.00263	0.431333	1.4	3.82	2.84	1.12	1.2	0.552	1.822
Traes_7AL_C33195CCB	16.7	2.73	8.82	5.38	8.4075	0.37	2.07	2.62	3.33	2.0975	6.51	3.22	3.81	9.25	5.6975	5.47	3.98	7.98	8.39	6.455	5.85	4.05	3.85	2.86	4.1525	4.55	3.47	7.61	1.28	4.2275	2.96	5.15	3.42	3.73	4.25	1.48	3.49833
Traes_7AL_D039B989C	1.61	4.04	0.376	3.15	2.294	1.35	1.67	0.637	2	1.41425	2.32	0.758	0.00689	1.52	1.15122	2.51	1.71	1.96	0.0678	1.56195	1.08	1.17	2.06	0.969	1.31975	1.34	1.95	2.33	2.65	2.0675	4.02	2.52	5.16	4.32	2.04	2.47	3.42167
Traes_7AL_D24FC3DE3	4.17e-32	0.495	0.0494	0.00274	0.136785	2.47e-12	6.15e-07	7.21e-17	0.4	0.1	2.65	0.0155	0.384	3.73	1.69487	2.76e-70	0	0	2.13e-63	5.325e-64	1.17	6.42e-16	4.92	0	1.5225	0.0357	0.0194	5.04e-17	1.08	0.283775	0.346	2.44e-23	0.00575	4.79e-55	1.15e-12	1.76e-53	0.058625
Traes_7AL_E6FBB15C3_Traes_7AL_8B7B9236A	0.321	0.141	0.592	0.435	0.37225	3.64	3.08	10.2	8.67	6.3975	10.2	3.71	3.56	3.79	5.315	0.478	2.53	2.95	2.71	2.167	9	6.27	15.3	7.37	9.485	21.7	12.2	11	24	17.225	40.7	37.6	30.4	40.9	43.5	36.1	38.2
Traes_7AS_26CAC27FF	1.04	0.912	1.24	0.139	0.83275	0.78	0.731	1.86	2.78	1.53775	4.39	2.37	0.154	4.25	2.791	0.00471	1.25	1.25	1.4	0.976178	5.25	0.744	6.19	0.00812	3.04803	4.18	3.54	0.61	4.31	3.16	3.91	6.32	5.64	4.5	4.22	3.66	4.70833
Traes_7AS_2BF62E1DE	3.23	2.75	3.26	3.1	3.085	2.14	3.25	3.67	4.05	3.2775	3.83	2.18	1.05	3.19	2.5625	2.73	0.922	2.84	1.03	1.8805	8.89	4.83	4.66	3.08	5.365	1.76	1.76	3.29	1.41	2.055	3.3	3.12	2.44	2.5	4.25	2.99	3.1
Traes_7AS_7D84AE46E	2.71	12.8	5.96	19.6	10.2675	21.4	16.1	11.5	7.74	14.185	0.309	1.12	1.02	1.14	0.89725	0.129	5.37e-09	0.123	0.000227	0.0630568	2.38e-18	1.78	3.03e-44	3.31	1.2725	1.66e-08	1.73	2.49	4.06e-06	1.055	1.78e-07	3.39e-14	2.14e-52	2.91e-22	1.13e-20	2.14e-44	2.96667e-08
Traes_7AS_B261ECC85_Traes_7AS_357FE98BE	0	5.63e-64	0	6.43e-73	1.4075e-64	0	0	0	0	0	8e-23	0	0	0	2e-23	0	0	0	0	0	0	0	0	3.62e-77	9.05e-78	0	0	0	0	0	0	0	0	0	0	0	0
Traes_7AS_CE408B10A	2.64e-15	0.184	3.94e-15	4.93e-07	0.0460001	0.321	0.837	3.81	1.76	1.682	5.13	0.322	3.14	5.23	3.4555	2.9e-09	0.172	0.749	2.48	0.85025	12.5	1.21	14.1	1.88	7.4225	5.03	1.25	3.2	4.6	3.52	4.05	4.55	5.71	4.15	5.5	4.54	4.75
Traes_7AS_F440B3F6D_Traes_7AS_1D1183D6F	5.68e-34	1.29e-19	0	1.59e-25	3.225e-20	0	3.85e-20	0	2.48e-21	1.0245e-20	0	1.9e-20	0.15	0.192	0.0855	7.03e-12	0.196	1.81e-24	0	0.049	0	0.149	0.0108	1.41e-18	0.03995	0.0369	2.21e-10	0.238	0.0391	0.0785	0.395	0.262	0.246	0.215	0.466	0.575	0.359833
Traes_7BL_01313DED2	2.25e-14	6.5e-07	0.00137	2.1e-05	0.000347913	0.662	0.299	3.46	1.45	1.46775	3.57	4.24	0.356	4	3.0415	7.37e-22	4.64e-18	2.69e-06	4.89e-19	6.725e-07	5.72	3.02e-19	17	0.00803	5.68201	7.81	0.113	0.914	9.42	4.56425	1.01	1.85	2.79	2.17	1.66	2.23	1.95167
Traes_7BL_28C34BF1C	4.44e-05	0.0191	0	0.494	0.128286	0.0437	2.53e-15	0.428	0.795	0.316675	0.25	0.0517	0.263	0.981	0.386425	8.11e-22	0	0.273	1.67e-13	0.06825	0.583	0.783	0.525	0.789	0.67	0.594	0.282	4.18e-06	1.52	0.599001	0.57	0.121	0.888	0.346	0.389	1.44	0.625667
Traes_7BL_71FFD7DB2_Traes_7BL_E6A72120C_Traes_7BL_6EF469A1F	1.93e-20	0.148	4.69e-15	6.56e-23	0.037	0	0	0.285	0.0294	0.0786	2.99e-12	0.185	0	6.76e-27	0.04625	0.000264	0.0573	0.000116	0	0.01442	4.45e-17	0.00375	0	4.35e-29	0.0009375	7.21e-12	1.74e-18	8.06e-05	1.33e-21	2.015e-05	7.51e-21	0.121	0.565	4.49e-08	1.03e-11	3.19e-22	0.114333
Traes_7BL_995B43CFA	19.7	13.6	21.8	13.2	17.075	4.28	6.27	4.59	2.98	4.53	14.6	6.26	8.09	18.7	11.9125	6.45	10.4	6.27	5.12	7.06	3.16	5.07	4.55	8.81	5.3975	2.03	8.54	8.13	4.51	5.8025	5.92	4.76	7.11	3.24	4.29	4.63	4.99167
Traes_7BS_4340DB2EF_Traes_7BS_FE8BE43F9	0.25	0.0816	0	1.57e-11	0.0829	0	0.293	0	0.00265	0.0739125	0	0.211	3.71e-20	7.45e-23	0.05275	2.63e-20	1.17e-16	0.156	0	0.039	0	1.27e-21	0.246	0.143	0.09725	0.0369	0.106	5.82e-12	0.395	0.134475	0.0362	3.92e-23	7.19e-26	0.267	0.412	0.253	0.161367
Traes_7BS_4B4DD9FD0_Traes_7BS_E5F156EF0	1.11	1.38	1.29	0.784	1.141	1.86	2	2.73	2.32	2.2275	5.88	0.206	2.65	2.51	2.8115	0.312	0.000729	0.15	2.27e-14	0.115682	4.34	1.32	4.89	0.421	2.74275	1.8	1.23	2.93	5.37	2.8325	2.58	1.14	1.95	1.71	2.85	0.48	1.785
Traes_7BS_725BE98D0	0.532	1.85	1.37	0.711	1.11575	1.04	1.38	1.18	2.37	1.4925	0.988	0.934	0.814	0.0015	0.684375	1.64	0.382	0.475	2.15	1.16175	0.512	2.33	1.29	0.457	1.14725	0.679	0.918	2.52	1.44	1.38925	1.76	3.27	3.22	3.3	4.26	3.19	3.16667
Traes_7BS_C473D2C4A	2.67	3.34	4.08	3.34	3.3575	10.5	7.27	5.52	8.39	7.92	10.5	11.1	8.5	10.5	10.15	9.56	10.2	12.1	9.85	10.4275	13.9	8.69	11.9	9.56	11.0125	7.14	13.6	13.9	7.98	10.655	12.1	11	9.68	8.4	8.65	12.1	10.3217
Traes_7BS_F3B39F1B8_Traes_7BS_0AA920858	0	5.95e-64	0	3.69e-70	1.4875e-64	0	0	0	0	0	7.23e-17	0	0	0	1.8075e-17	0	0	0	0	0	0	0	0	1.06e-75	2.65e-76	0	0	0	0	0	0	0	0	0	3.12e-75	0	5.2e-76
Traes_7DL_30B685267	9.49e-15	0.187	6.53e-10	6.88e-17	0.04675	0	0	2.71e-07	0.489	0.12225	2.99e-12	1.02e-08	0	1.29e-29	2.55075e-09	0.154	0.0573	0.000116	0	0.052854	2.19e-22	0.117	0	7.3e-26	0.02925	7.21e-12	3.29e-08	0.208	9.73e-27	0.052	8.44e-21	1.16e-12	0.839	0.366	7.51e-12	4.58e-22	0.200833
Traes_7DL_34B352267	5.03e-21	0.194	0.00101	0.00291	0.04948	1.04e-21	1.09e-11	7.1e-09	0.0849	0.021225	0.93	0.909	0.4	3.79	1.50725	2.65e-21	3.92e-18	0.0024	1.36e-21	0.0006	2.41	1.92e-22	7	3.34e-14	2.3525	1.52	2.98e-06	0.0024	0.8	0.580601	1.25e-16	0.0319	0.154	0.745	0.746	6.89e-12	0.279483
Traes_7DL_377AF30FF	1.35	1.57	2.6	2.76	2.07	2.68	3.32	3.46	2.36	2.955	1.04	0.813	1.59	0.606	1.01225	0.226	1.21	0.197	0.742	0.59375	0.616	2.66	0.0877	2.73	1.52343	0.0604	3.5	2.51	0.000141	1.51764	2.94	4.18	2.74	2.28	3.02	4.1	3.21
Traes_7DL_946F0EBBA_Traes_7DL_C02223E00	0.873	1.16	0.0641	0.117	0.553525	0.0197	0.00246	0.875	0.276	0.29329	0.265	0.166	1.47e-06	0.0025	0.108375	1.76e-25	0.45	0.000439	0.0946	0.13626	2.12	0.565	1.98	0.691	1.339	2.81	0.692	0.876	0.164	1.1355	2.01	2.66	2.42	2.73	2.9	2.72	2.57333
Traes_7DL_DB979A72F	15	6.3	10.7	4.93	9.2325	1.89	0.615	5.14	2.46	2.52625	5.2	2.38	2.18	3.36	3.28	4.36	3.47	5.7	6.53	5.015	4.47	3.44	2.77	1.26	2.985	1.46	4.7	2.6	0.5	2.315	0.742	3.9	3.92	3.33	1.99	4.07	2.992
Traes_7DL_E98317691	6.54e-79	2.27e-31	8.3e-41	4.3e-25	1.075e-25	3.68e-68	5.65e-22	4.51e-65	4.05e-42	1.4125e-22	5.15e-76	6.27e-71	0	5.81e-79	1.56751e-71	4.74e-46	8.18e-64	2e-68	2.75e-65	1.185e-46	0	2.82e-22	9.14e-74	2.86e-65	7.05e-23	1.82e-23	8.59e-23	4.2e-69	2.02e-68	2.6025e-23	1.42e-71	3.8e-09	7.07e-25	3.7e-72	1.49e-68	2.77e-72	6.33333e-10
Traes_7DL_E9D7C13BC	0.00792	0.0156	3.37e-12	0.094	0.02938	4.76e-05	0.823	3.59e-07	0.0128	0.208962	0.429	5.35e-28	6.37e-23	1.43e-06	0.10725	1.78e-65	0	2.05e-69	5.7e-58	1.425e-58	1.26	0.027	2.06	8.33e-83	0.83675	0.232	2.03e-09	0.786	1.24	0.5645	3.67e-29	1.17e-13	3.31e-17	5.09e-50	5.36e-10	3.32e-47	8.93528e-11
Traes_7DL_F631D2D2E	2.2e-11	1.89e-07	0	0.131	0.03275	0.00124	7.2e-12	1.32e-16	0.17	0.04281	0.0443	0.00216	5.82e-09	1.7e-11	0.011615	2.22e-24	0	1.62e-06	4.58e-12	4.05001e-07	7.91e-26	4.88e-15	3.58e-26	1.39e-16	1.25475e-15	3.11e-09	1.05e-12	0.198	6.63e-08	0.0495	2.97e-15	0.459	2.75e-09	6e-15	4.57e-17	2.01e-11	0.0765
Traes_7DS_4300927A0	0	5.63e-64	0	6.43e-73	1.4075e-64	0	0	0	0	0	0.148	0	0	0	0.037	0	0	0	0	0	0	0	0	3.62e-77	9.05e-78	0	0	0	0	0	0	3.12e-69	2.44e-86	0	0	0	5.2e-70
Traes_7DS_54B335225_Traes_7DS_05F19516D	3.04	3.12	2.85	3.16	3.0425	3.31	2.97	3.48	2.48	3.06	1.75	0.268	3.14	1.1	1.5645	2.58	2.89	1.82	0.92	2.0525	3.32	1.47	1.88	2.33	2.25	1.42	2.43	2.15	2.3	2.075	3.14	4.71	5.4	2.51	2.94	3.47	3.695
Traes_7DS_69444D63F	3.39e-05	0.129	0.00148	0.567	0.174378	1.34e-07	1.23e-18	0.925	0.439	0.341	0.158	0.224	0.253	0.000426	0.158857	2.5e-13	4.18e-05	1.97e-13	1.08e-13	1.045e-05	2.08	0.0173	8.85	1.38e-06	2.73683	3.4	0.0339	4.61e-10	4.92	2.08848	0.641	1.61	1.01	2.33	0.232	0.331	1.02567
Traes_7DS_9E256BDFD	2.49e-23	1.85e-11	0	0.162	0.0405	0	5.18e-05	0	0.591	0.147763	0	8.55e-28	9.1e-12	2.14e-17	2.27501e-12	0.186	2.58e-18	3.04e-10	0	0.0465	0	5.28e-13	4.45e-16	1.16e-10	2.91321e-11	0.0369	1.23e-09	4.11e-19	2.38e-21	0.009225	9.97e-14	3.8e-20	6.35e-26	3.4e-19	5.25e-28	1.87e-16	1.66479e-14
Traes_7DS_B90ABD18C	1.13	0.194	1.77	0.609	0.92575	1.52	2.76	3.76	2.48	2.63	7.5	3.57	1.07	7.67	4.9525	3.31	5.05	7.13	3.96	4.8625	9.58	3.96	5.85	5.14	6.1325	3.88	4.08	4.03	5.15	4.285	3.49	2.71	4.23	6.63	4.99	4.28	4.38833
Traes_7DS_E79C19A51	19.7	27.7	21.4	35.8	26.15	53.4	59.5	36.4	51.1	50.1	0.087	0.856	3.68	1.82	1.61075	2.43	2.6	2.64	2.95	2.655	5.91e-52	6.83	5.88e-47	11.9	4.6825	0.00194	5.51	4.1	2.84e-14	2.40299	0.0399	2.04e-06	2.6e-58	3.92e-24	1.13e-20	7.09e-44	0.00665034
TRAES3BF021600170CFD_g	1.77e-80	2.61e-30	0.00356	0.155	0.03964	9.05e-74	6.29e-22	1.5e-52	9.16e-24	1.5954e-22	1.84e-69	2.74e-81	0	8.19e-78	4.6e-70	3.26e-31	8.35e-50	9.98e-22	1.9e-21	7.245e-22	0	1.51e-33	2.39e-76	1.56e-70	3.775e-34	4.76e-73	1.75e-72	1.28e-68	1.76e-71	3.20496e-69	2.75e-76	3.82e-48	7.87e-25	3.09e-73	7.14e-51	1.66e-77	1.31167e-25
TRAES3BF021600180CFD_g	2.09e-78	4.04e-35	3.24e-21	2.05e-17	5.12581e-18	4.74e-69	6.29e-22	1.33e-54	6.62e-07	1.655e-07	4.46e-40	9.86e-65	3.59e-79	4.81e-68	1.115e-40	3.26e-31	1.02e-56	9.98e-22	1.9e-21	7.245e-22	0	4.27e-18	1.52e-71	3.19e-22	1.06758e-18	2.02e-23	9.55e-23	2.73e-66	2.78e-67	2.8925e-23	6.86e-72	8.87e-56	7.87e-25	3.18e-68	1.59e-50	3.88e-73	1.31167e-25
TRAES3BF032200050CFD_TRAES3BF032200060CFD_g.1	0.121	0	5.45e-08	1.2e-22	0.03025	0.205	1.1e-14	3.7e-20	0.0937	0.074675	1.09e-08	2.17e-13	4.68e-12	1.81e-15	2.72622e-09	0.23	1.3e-11	1.98e-11	4.97e-07	0.0575001	0.112	0.0135	0.11	0.0201	0.0639	1.82	0.0123	2.36e-14	0.00131	0.458403	9.49e-05	0.823	0.159	0.78	1.21e-05	0.0588	0.303484
TRAES3BF032200050CFD_TRAES3BF032200060CFD_g.2	0.0947	0	4.94e-08	1.08e-22	0.023675	0.152	9.97e-15	3.23e-20	0.0607	0.053175	8.72e-09	0.19	2.86e-07	1.64e-15	0.0475001	0.151	9.69e-12	1.66e-11	3.24e-07	0.0377501	0.071	0.889	0.0279	0.0124	0.250075	1.31	0.0059	0.000108	0.844	0.540002	2.83	5.44	2.54	1.2	3.15	1.66	2.80333
TRAES3BF035200150CFD_g	0	3.18e-82	0	0	7.95e-83	0	2.02e-54	0	0	5.05e-55	8.27e-44	0	0	0	2.0675e-44	0	0	3.03e-71	0	7.575e-72	3.69e-54	0	0	3.45e-69	9.225e-55	1.57e-71	0	5.44e-66	4.82e-58	1.205e-58	2.14e-49	3.61e-60	4.5e-71	1.26e-54	5.23e-58	2.05e-51	3.60085e-50
TRAES3BF039300160CFD_g_TRAES3BF039300190CFD_g	0	0	0	8.81e-74	2.2025e-74	0	0	4.5e-58	0	1.125e-58	0	0	0	0	0	0	0	0	0	0	0	2.08e-58	0	0	5.2e-59	0	0	0	0	0	0	0	8.28e-69	8.64e-69	0	0	2.82e-69
TRAES3BF048800010CFD_g	0	0	0	0	0	0	0	0	0	0	1.33e-10	0	0.132	0	0.033	0	1.11e-11	0	0	2.775e-12	0	0	0	0	0	0	0	1.2e-08	0	3e-09	1.6e-21	7.62e-15	0.0722	0	2.27e-10	4.03e-07	0.0120334
TRAES3BF080100190CFD_g	0.000254	0.00117	0.185	0.0101	0.049131	1.34	1.81e-09	1.2	0.696	0.809	0.695	0.00352	0.042	9.43e-21	0.18513	2.36e-12	1.65e-11	0.233	0.521	0.1885	0.301	0.136	0.48	0.000642	0.229411	4.75e-11	0.349	0.0403	0.00547	0.0986925	1.64e-05	0.778	0.84	0.186	0.000439	0.0777	0.313693
TRAES3BF098400010CFD_g	8.61e-06	0.168	0.0408	0.862	0.267702	1.43	0.00464	1.48	2.75	1.41616	2.57	1.96	0.695	1.93	1.78875	1.25e-13	0.000205	0.000227	0.262	0.065608	3.43	0.0271	3.95	1.19e-24	1.85177	4.8	0.00166	0.0863	1.03	1.47949	0.172	0.393	0.12	0.726	0.0386	0.205	0.275767
TRAES3BF106400020CFD_g_TRAES3BF107900020CFD_g	0.746	1.31	4.66e-12	0.543	0.64975	2.31	1.18	2.88	3.17	2.385	0.458	0.523	0.00107	0.477	0.364768	0	0.00314	2.04e-16	0.131	0.033535	0.000347	4.23e-17	4.16e-14	0.00522	0.00139175	0.0349	0.00269	4.32e-05	0.194	0.0579083	1.03e-06	1.84e-13	0.195	1.53e-06	0.0128	0.00213	0.0349888
TRAES3BF117100010CFD_g	0	2.69e-15	0	9.2e-74	6.725e-16	1.63e-12	1.12e-32	8.22e-08	1.33e-22	2.05504e-08	0.00023	1.14e-09	0.274	0.373	0.161808	0	1.84e-12	9.39e-15	7.93e-30	4.62347e-13	0.0143	9.9e-25	0.26	2.72e-16	0.068575	0.0788	5.18e-16	0.0117	1.32	0.352625	5.14e-24	9.39e-12	2.81e-24	2.98e-18	3.61e-19	2.64e-17	1.565e-12
TRAES3BF130100020CFD_g	0	0	2.1e-29	0	5.25e-30	4.74e-27	1.44e-28	7.99e-19	9.17e-30	1.9975e-19	1.62e-14	4.09e-14	6.14e-22	0.0125	0.003125	4.47e-24	0	0	1.05e-19	2.62511e-20	1.92e-26	2.73e-29	3.75e-16	0.0337	0.008425	7.25e-22	3.37e-22	3.37e-21	1.11e-25	1.10803e-21	7.82e-25	3.8e-38	1.39e-17	1.79e-27	1.36e-30	3.88e-29	2.31667e-18
TRAES3BF179600010CFD_g	0.576	1.35	1.3	2.62	1.4615	0.402	0.0269	0.918	0.557	0.475975	0.0023	0.415	0.105	1.24	0.440575	1.23	0.00485	0.0279	0.0317	0.323613	2.49	0.73	4.32	1.74	2.32	1.97	0.908	0.399	0.858	1.03375	1.62	5.79	4.3	1.2	2.55	2.32	2.96333
TRAES3BF270400010CFD_g	0	8.24e-16	0	0	2.06e-16	8.24e-10	0	0.000685	1.9e-05	0.000176	7.75e-06	1.84e-14	0	0.104	0.0260019	3.7e-28	0	2.39e-21	0	5.975e-22	1.52	0	2.06	0	0.895	0.634	2.84e-18	0	0.00753	0.160383	0.0616	0	0	0	0	0	0.0102667
TRAES3BF279900010CFD_g	0.0911	0.236	0.209	0.177	0.178275	0.388	0.214	7.82e-12	0.218	0.205	0.124	0	0	4.67e-24	0.031	0	0.144	0.115	4.42e-85	0.06475	0.489	0.547	0.0123	0.629	0.419325	0.408	0.156	0	0.105	0.16725	0.476	1.53	0.924	0.656	0.773	0.355	0.785667
TRAES3BF279900050CFD_g	0	3.06e-51	0	3.19e-56	7.65008e-52	0	1.68e-70	3.31e-24	4.71e-24	2.005e-24	0	0	0	0	0	0	0	3.68e-70	0	9.2e-71	5.49e-78	6.99e-47	3.68e-18	9.25e-66	9.2e-19	0	1.05e-65	0	2.4e-44	6e-45	4.16e-70	5.49e-24	7.57e-51	2.92e-47	3.93e-62	2.68e-71	9.15e-25

## Sheet: choulet_complete_cds
Supplementary Table S3
ID	grain_Z71_rep1	grain_Z71_rep2	AVG	grain_Z75_rep1	grain_Z75_rep2	AVG	grain_Z85_rep1	grain_Z85_rep2	AVG	leaf_Z10_rep1	leaf_Z10_rep2	AVG	leaf_Z23_rep1	leaf_Z23_rep2	AVG	leaf_Z71_rep1	leaf_Z71_rep2	AVG	root_Z10_rep1	root_Z10_rep2	AVG	root_Z13_rep1	root_Z13_rep2	AVG	root_Z39_rep1	root_Z39_rep2	AVG	spike_Z32_rep1	spike_Z32_rep2	AVG	spike_Z39_rep1	spike_Z39_rep2	AVG	spike_Z65_rep1	spike_Z65_rep2	AVG	stem_Z30_rep1	stem_Z30_rep2	AVG	stem_Z32_rep1	stem_Z32_rep2	AVG	stem_Z65_rep1	stem_Z65_rep2	AVG
TaAAP10.B	5.08	7.08	6.08	3.92e-06	0.151	0.075502	0	0	0	2.69	3.4	3.045	5.96	5.82	5.89	2.18	1.81	1.995	5.42	3.58	4.5	89.4	22.8	56.1	30.7	69.7	50.2	7.89	7.13	7.51	7.78	9.77	8.775	8.31	9.23	8.77	22.6	19.3	20.95	61.1	75.8	68.45	1.14	2.17	1.655
TaAAP11.A	1.04	1.3	1.17	1.69e-19	1.98e-24	8.4501e-20	0	0	0	2.29	1.81	2.05	7.37	5.93	6.65	2.31	0.643	1.4765	5.41	5.29	5.35	55	28.1	41.55	40.8	36.2	38.5	2.9	3.22	3.06	2.88	1.42	2.15	0.381	0.0607	0.22085	9.98	3.76	6.87	20.1	27.3	23.7	0.22	2.89e-16	0.11
TaAAP11.D	2.02	1.24	1.63	7.85e-30	3.79e-25	1.89504e-25	0	0	0	1.28	2	1.64	7.25	6.8	7.025	1.59	1.47	1.53	5.45	5.02	5.235	84.8	24.2	54.5	29.1	46.9	38	5.74	3.91	4.825	3.97	3.35	3.66	1.66	0.911	1.2855	16	9.85	12.925	29.5	33.4	31.45	1.39e-12	5.15e-29	6.95e-13
TaAAP12.D	4.06	8.4	6.23	1.93e-15	0.00123	0.000615	0	0	0	7.28	5.54	6.41	16.1	18.6	17.35	2.27	0.418	1.344	4.7	4.41	4.555	120	31.9	75.95	41.8	68.8	55.3	13	12.6	12.8	5.73	1.93	3.83	0.128	0.309	0.2185	13.6	10.6	12.1	40	44.1	42.05	3.78e-07	0.025	0.0125002
TaAAP15.B	0.298	0.0991	0.19855	0.0289	9.74e-12	0.01445	1.11e-25	1.1e-24	6.055e-25	0.798	0.614	0.706	1.39	0.998	1.194	0.338	0.0878	0.2129	2.1	1.87	1.985	1.78	1.24	1.51	1.52	1.56	1.54	0.952	0.0322	0.4921	0.274	0.0107	0.14235	1.48	1.04	1.26	1.83	1.23	1.53	2.44	1.74	2.09	1.36	2.42	1.89
TaAAP16.B	0.504	1.83	1.167	0.664	0.522	0.593	0.143	0.0943	0.11865	6.16e-23	2.73e-26	3.08136e-23	0.443	0.0147	0.22885	0.301	0.0985	0.19975	2.26	1.15	1.705	13.7	6.66	10.18	12.8	7.24	10.02	0.215	1.43e-24	0.1075	0.0356	0.328	0.1818	2.2	4.09	3.145	0.174	0.495	0.3345	0.291	1.03	0.6605	0.115	0.848	0.4815
TaAAP19.B	0.201	0.361	0.281	1.14	1.5	1.32	1.4e-53	6.94e-12	3.47e-12	1.02e-63	1.98e-69	5.10001e-64	2.71e-61	1.4e-59	7.1355e-60	7.83e-24	3.43e-47	3.915e-24	1.48e-19	2.97e-22	7.41485e-20	1.85e-63	3.56e-19	1.78e-19	4.32e-26	9.45e-28	2.20725e-26	4.69e-15	2.11e-08	1.055e-08	1.9e-07	0.336	0.168	5.3e-23	7.2e-16	3.6e-16	9.01e-62	0	4.505e-62	3.53e-48	0.000723	0.0003615	4.11e-44	7.39e-10	3.695e-10
TaAAP20.B	22.8	30.3	26.55	1.94	0.86	1.4	14.6	9.28	11.94	5.48	3.94	4.71	4.49	4.1	4.295	3.12	4.5	3.81	1.76	2.19	1.975	6.89	1.2	4.045	4.87	6.92	5.895	1.81	1.29	1.55	1.63	0.753	1.1915	13.6	11.4	12.5	2.36	2.32	2.34	5.52	5.2	5.36	5	6.18	5.59
TaAAP5.D	1.81e-75	0	9.05e-76	4.57e-24	1.05e-06	5.25e-07	0	0	0	0	0	0	0	0	0	0	0	0	0	0	0	0	0	0	1.17e-85	0	5.85e-86	0	0	0	4.27e-47	2.39e-40	1.195e-40	0	1.03e-71	5.15e-72	0	0	0	0	0	0	0	0	0
TaAAP9.A	0.318	0.00367	0.160835	0.652	0.151	0.4015	9.24e-12	2.36e-09	1.18462e-09	1.18	0.252	0.716	1.17	0.953	1.0615	2	1.6	1.8	7.61	7.91	7.76	18.1	17.4	17.75	21.5	11	16.25	3.84	2.61	3.225	7.11	7.96	7.535	0.672	0.628	0.65	17.3	17.1	17.2	1.91	2.32	2.115	4.5	2.47	3.485
TaAAP9.D	1.61	1.33	1.47	1.4	1.47	1.435	2.67e-09	0.0391	0.01955	0.877	1.31	1.0935	1.34	1.43	1.385	4.83	5.22	5.025	5.51	4.76	5.135	7.5	12.4	9.95	14	8.13	11.065	3.01	3.16	3.085	7.22	10.7	8.96	1.93	0.799	1.3645	27.2	19.4	23.3	5.14	6.31	5.725	8.02	6.42	7.22
TaANT4.A	9.16	11.1	10.13	1.03	0.537	0.7835	3.01	0.747	1.8785	2.96	0.236	1.598	0.331	0.104	0.2175	1.48	0.26	0.87	4.64	1.61	3.125	6.75	4.22	5.485	4.77	2.98	3.875	0.0353	1.29e-09	0.01765	1.05	0.438	0.744	3.88	2.37	3.125	0.188	0.215	0.2015	1.89	3.92	2.905	1.18	0.927	1.0535
TaANT5.A	1.39	1.68	1.535	4.07	2.59	3.33	1.67	0.95	1.31	3.62	1.59	2.605	1.16	1.35	1.255	3.99	4.8	4.395	4.95	5.56	5.255	8.29	8.22	8.255	9.78	3.09	6.435	0.484	0.649	0.5665	0.453	0.0902	0.2716	1.31	0.972	1.141	0.366	0.297	0.3315	2.52	5.42	3.97	1.06	0.624	0.842
TaANT6.A	12.1	18.6	15.35	1.05	0.109	0.5795	3.51	2.65	3.08	10.1	8.88	9.49	12.1	10.9	11.5	13.9	14.8	14.35	11.2	9.21	10.205	4.03	9.01	6.52	13.4	3.49	8.445	8.79	7.69	8.24	4.84	4.63	4.735	12.1	10.2	11.15	9.47	6.98	8.225	37.2	39.4	38.3	13.4	11.9	12.65
TaATLa1.1	3.95	4.57	4.26	0.498	0.0109	0.25445	3.52	2.41	2.965	6.13	2.35	4.24	2.78	4.36	3.57	10.5	11.8	11.15	30.1	21	25.55	12.2	15.5	13.85	19.3	4.76	12.03	0.499	0.463	0.481	1.63	0.792	1.211	2.83	2.69	2.76	17.6	11.9	14.75	23.9	24.3	24.1	2.7	0.752	1.726
TaATLa1.2	0.269	0.379	0.324	2.14	3.19	2.665	9.69e-09	7.19e-10	5.2045e-09	4.44	2.88	3.66	3.82	1.83	2.825	0.444	0.28	0.362	3.56	2.48	3.02	1.27	0.659	0.9645	1.95	0.249	1.0995	2.5	0.585	1.5425	1.8	0.944	1.372	0.44	0.783	0.6115	3.06	1.82	2.44	2.63	3.07	2.85	0.441	0.521	0.481
TaATLa6.B	8.62	10.6	9.61	2.32	1.94	2.13	0.62	0.913	0.7665	4.43	2.98	3.705	6.3	5.7	6	3.92	5.76	4.84	10	9.62	9.81	14.7	15.9	15.3	18.6	9.52	14.06	8.4	8.24	8.32	12.6	6.8	9.7	7.8	4.69	6.245	6.74	8.15	7.445	16.8	21.4	19.1	4.61	7.03	5.82
TaATLb3.A	0.0937	0.00265	0.048175	0.7	0.179	0.4395	0	0	0	3.34e-06	0.0966	0.0483017	0.184	0.024	0.104	6.2e-08	0.000833	0.000416531	0	0	0	0	0	0	0	0	0	0	0	0	0	0	0	0.000461	0.000203	0.000332	0	0	0	0	0	0	1.61e-08	1.91e-09	9.005e-09
TaATLb4.D	0.225	1.62	0.9225	1.54e-42	0.00527	0.002635	4.41e-18	3.79e-48	2.205e-18	3.39	1.04	2.215	0.509	3.48e-05	0.254517	1.44	2.64	2.04	0.00789	2.9e-22	0.003945	0.115	0.0223	0.06865	0.00328	0.0388	0.02104	0.00037	0.0742	0.037285	0.0416	1.24e-11	0.0208	0.894	0.51	0.702	0.502	0.95	0.726	0.000596	0.0117	0.006148	1.85	2.1	1.975
TaATLb5.D	6.25	6.77	6.51	3.36e-20	0.0255	0.01275	0.00375	0.0229	0.013325	0.394	1.32	0.857	0.324	0.829	0.5765	0.0377	0.14	0.08885	0.707	0.266	0.4865	1.11	0.96	1.035	0.749	0.156	0.4525	2.09	2.06	2.075	2.86	0.952	1.906	4.33	3.1	3.715	0.00321	4.01e-18	0.001605	1.23	1.06	1.145	0.0218	0.00271	0.012255
TaBAT2.B	3.36	3.09	3.225	1.09	0.944	1.017	0.00249	8.18e-19	0.001245	4.24	4.37	4.305	0.325	1.09	0.7075	0.208	0.633	0.4205	18.2	13.1	15.65	14.7	34.7	24.7	28.1	15.9	22	0.404	1.05	0.727	2.59	1.43	2.01	0.582	0.00257	0.292285	4.38	5.97	5.175	2.69	5.09	3.89	1.85	1.85	1.85
TaBAT4.D	0.0102	0.149	0.0796	0.0536	0.144	0.0988	2.76	2.41	2.585	0.353	0.202	0.2775	0.672	0.198	0.435	5.82	5.8	5.81	0.511	0.232	0.3715	0.201	0.709	0.455	1.63	0.442	1.036	0.132	0.163	0.1475	0.011	6.43e-10	0.0055	0.046	0.084	0.065	1.04e-11	5.34e-23	5.2e-12	6.03e-09	0.135	0.0675	0.345	0.2	0.2725
TaBAT5.A	0	0.0357	0.01785	5.65e-41	1.12e-70	2.825e-41	4.26e-25	1.67e-23	8.563e-24	1.13e-55	1.16e-67	5.65e-56	0	3.14e-46	1.57e-46	0.0129	0.0195	0.0162	1.51e-16	2.93e-34	7.55e-17	0.0622	0.0569	0.05955	0.451	0.241	0.346	2.41e-64	7.42e-62	3.72205e-62	1.79e-36	0	8.95e-37	4.1e-19	2.43e-43	2.05e-19	0.000567	3.77e-39	0.0002835	0.175	2.14e-39	0.0875	0	0	0
TaBAT6.B	1.01e-31	4.59e-25	2.295e-25	0.147	1.51e-28	0.0735	1.79e-38	2.15e-22	1.075e-22	9.35e-35	0	4.675e-35	5.38e-31	0.0395	0.01975	0.691	0.0495	0.37025	0.679	1.84	1.2595	1.39	1.74	1.565	2.24	1.61	1.925	1.84e-23	1.17e-32	9.2e-24	3.77e-33	7.15e-07	3.575e-07	0.0505	0.0301	0.0403	0.253	0.0404	0.1467	4.25e-31	9.93e-06	4.965e-06	1.4e-23	2.35e-18	1.17501e-18
TaCAT10.A	0.815	3.36	2.0875	1.49	2.7	2.095	0.286	0.0697	0.17785	0.166	0.43	0.298	0.52	0.851	0.6855	1.77	1.46	1.615	0.0211	1.89e-17	0.01055	8.64e-39	1.75e-11	8.75e-12	0.149	5.89e-17	0.0745	3.46e-08	0.0711	0.03555	0.188	0.00878	0.09839	3.23	2.44	2.835	0.0458	4.49e-24	0.0229	0.545	0.468	0.5065	0.827	1.74	1.2835
TaCAT10.D	1.24	2.03	1.635	1.85	1.57	1.71	1.11e-14	3.22e-08	1.61e-08	0.148	0.000221	0.0741105	0.439	0.582	0.5105	2.3	3.49	2.895	0.081	6.13e-13	0.0405	4.6e-29	0.0437	0.02185	0.024	0.0135	0.01875	0.00102	0.124	0.06251	0.0796	0.0319	0.05575	3.04	2.84	2.94	0.473	0.0275	0.25025	0.253	0.233	0.243	1.07	0.857	0.9635
TaCAT4.D	1.78	1.75	1.765	0.902	0.688	0.795	7.79	10.6	9.195	2.63	1.28	1.955	2.6	2.52	2.56	6.73	9.55	8.14	0.89	0.919	0.9045	2.18	1.66	1.92	2.76	0.879	1.8195	0.162	0.218	0.19	0.422	0.442	0.432	2.35	2.57	2.46	0.273	0.143	0.208	0.313	0.327	0.32	3.89	4.3	4.095
TaCAT7.A	4.57e-13	8.04e-24	2.285e-13	0	2.7e-61	1.35e-61	0	0.0135	0.00675	0	0	0	1.01e-66	0	5.05e-67	3.22e-58	0.039	0.0195	3.21e-08	5.35e-54	1.605e-08	0.0401	0.236	0.13805	0.309	0.185	0.247	2.09e-08	6.42e-11	1.04821e-08	8.09e-17	3.87e-10	1.935e-10	1.54e-73	0	7.7e-74	0	0	0	7.62e-52	2.13e-31	1.065e-31	0	0	0
TaCAT7.B	3.88e-35	5.86e-07	2.93e-07	0	2.72e-61	1.36e-61	0	0.0136	0.0068	0	0	0	1.01e-66	0	5.05e-67	9.1e-62	0.0393	0.01965	6.39e-14	5.39e-54	3.195e-14	1.08e-12	5.26e-17	5.40026e-13	7.06e-28	5.25e-17	2.625e-17	7.9e-11	6.47e-11	7.185e-11	0.0413	7.69e-08	0.02065	1.04e-05	0	5.2e-06	0	1.15e-64	5.75e-65	2.38e-57	2.46e-30	1.23e-30	0	0	0
TaGAT1.A	0	7.01e-69	3.505e-69	0	0	0	0.0814	1.23e-09	0.0407	0	0	0	2.56e-69	0	1.28e-69	0	0	0	0.055	0.031	0.043	0.164	3e-37	0.082	0.018	0.384	0.201	0.0622	0.0327	0.04745	2.68e-28	9.34e-66	1.34e-28	0	9.13e-35	4.565e-35	6.82e-30	0	3.41e-30	0	8.08e-30	4.04e-30	0	0	0
TaGAT4.D	0.0115	0.306	0.15875	0.00198	3.51e-21	0.00099	0.288	1.12	0.704	2.78	2.51	2.645	0.106	0.724	0.415	0.557	0.392	0.4745	3.16	2.03	2.595	5.12	4.64	4.88	4.82	3.5	4.16	0.502	0.989	0.7455	2.33	1.59	1.96	0.332	0.748	0.54	0.293	0.114	0.2035	0.88	1.02	0.95	0.24	0.458	0.349
TaLAT11.B	2.48	1.87	2.175	0.384	1.32	0.852	0.679	0.343	0.511	1.15	0.168	0.659	6.05	5.61	5.83	9.49	10.7	10.095	3.71	2.81	3.26	11.2	3.89	7.545	2.73	6.26	4.495	1.67	1.73	1.7	8.06	6.9	7.48	1.33	1.53	1.43	0.969	0.258	0.6135	5.64	8.79	7.215	0.513	0.642	0.5775
TaLAT2.A	0	0	0	1.25e-45	0	6.25e-46	0	0	0	6.06e-74	1.08e-68	5.40003e-69	3.47e-45	2.2e-53	1.735e-45	4.01e-28	1.9e-39	2.005e-28	0.018	2.21e-75	0.009	4.35e-59	0.0236	0.0118	0.0344	0.0225	0.02845	0	0	0	0	1.27e-80	6.35e-81	0.0881	0.0394	0.06375	0	0	0	1.5e-21	0	7.5e-22	1.74e-70	0	8.7e-71
TaLAT4.A	0	0	0	3.66e-13	0	1.83e-13	0	0	0	1.07e-52	1.98e-55	5.3599e-53	0.03	0.0336	0.0318	2.5e-49	3.8e-08	1.9e-08	2	0.803	1.4015	0.233	0.222	0.2275	0.13	0.0331	0.08155	1.18e-10	0	5.9e-11	4.87e-53	4.76e-22	2.38e-22	4.16e-20	3.51e-05	1.755e-05	1.3e-56	6.93e-70	6.5e-57	3.13e-48	1.2e-15	6e-16	1.75e-52	6.22e-54	9.061e-53
TaLAT6.A	8.02	10.9	9.46	2.91	3.03	2.97	5.99	5.9	5.945	12.4	9.71	11.055	6.45	4.24	5.345	4.16	3.96	4.06	11.8	11.8	11.8	20.1	7.79	13.945	12.5	10.7	11.6	2.19	0.961	1.5755	1.29	1.47	1.38	4.26	4.06	4.16	0.821	0.746	0.7835	15.9	14.3	15.1	7.77	6.94	7.355
TaLAT9.A	4.95	6.19	5.57	2.77	2.77	2.77	5.56	4.74	5.15	3.69	4.12	3.905	1.93	1.3	1.615	0.369	0.714	0.5415	0.551	0.953	0.752	0.629	1.14	0.8845	1.5	0.461	0.9805	1.3	1.21	1.255	2.51	2.05	2.28	14.1	12.5	13.3	2.04	0.669	1.3545	3.4	3.48	3.44	3.4	1.76	2.58
TaLAT9.B	12.6	20.1	16.35	2.98	2.05	2.515	7.41	5.61	6.51	8.9	3.48	6.19	1.99	3.06	2.525	1.66	1.58	1.62	4.94	2.97	3.955	1.83	4.31	3.07	5.14	0.693	2.9165	1.77	0.492	1.131	2.37	0.886	1.628	13.9	12	12.95	2.52	1.87	2.195	4.16	4.51	4.335	3.88	2.67	3.275
TaLHT4.A	1.38e-73	2.59e-66	1.295e-66	3.82e-65	3.29e-72	1.91e-65	0	0	0	2.78e-70	0	1.39e-70	1.21e-18	1.6e-05	8e-06	8.86e-20	6.26e-24	4.43031e-20	1.66e-71	6.89e-26	3.445e-26	1.19e-12	6.44e-35	5.95e-13	4.25e-32	3.23e-19	1.615e-19	1.45e-68	3.25e-73	7.25016e-69	1.33e-27	4.16e-72	6.65e-28	2.43e-70	6.21e-71	1.5255e-70	8.16e-72	1.39e-77	4.08001e-72	2.22e-75	5.31e-75	3.765e-75	1.32e-72	0	6.6e-73
TaLHT4.D	1.97e-75	9.31e-70	4.65501e-70	6.38e-65	1.3e-71	3.19e-65	0	0	0	1.53e-75	1.47e-80	7.65007e-76	1.3e-19	0.109	0.0545	0.0725	0.371	0.22175	1.44e-69	8.28e-10	4.14e-10	0.00788	6.9e-06	0.00394345	1.95e-32	0.0299	0.01495	3.12e-73	2.26e-75	1.5713e-73	5.55e-80	1.2e-72	6e-73	5.26e-71	9.55e-75	2.63048e-71	8.85e-73	0	4.425e-73	3.47e-77	1.71e-78	1.8205e-77	3.51e-75	0	1.755e-75
Traes_1AL_0DBA14C6C	5.32	7.11	6.215	0.864	0.756	0.81	0.802	0.686	0.744	1.57	1.72	1.645	1.29	1.54	1.415	3.21	3.56	3.385	3.82	2.43	3.125	9.07	5.46	7.265	6.05	7.14	6.595	0.609	0.0324	0.3207	1.78	0.693	1.2365	1.06	1.8	1.43	2.43	2.51	2.47	4.15	6.62	5.385	4.53	3.74	4.135
Traes_1AL_38EEA508C	3.92	4.15	4.035	5.18	5.67	5.425	0.8	0.772	0.786	0.00318	4.4e-21	0.00159	0.468	0.149	0.3085	9.59e-13	0.341	0.1705	0.893	0.887	0.89	8.48	2.02	5.25	4.47	5.41	4.94	1.09	0.542	0.816	0.817	0.543	0.68	3.56e-06	0.0144	0.00720178	1.7	0.902	1.301	3.01	3.49	3.25	1.41	0.628	1.019
Traes_1AL_CA17722B6	1.69	1.3	1.495	2.06	2	2.03	0.039	0	0.0195	2.75	1.47	2.11	8.26	3.41	5.835	16.3	13.6	14.95	2.9	2.71	2.805	21.1	4.32	12.71	7.18	20.7	13.94	8.4	4.58	6.49	15.6	16.7	16.15	6.75	7.53	7.14	22.8	12.8	17.8	5.38	4.6	4.99	2.12	1.61	1.865
Traes_1AS_25789107B	0	0	0	0	0	0	1.77e-20	0	8.85e-21	0	0	0	0	0	0	1.07e-76	0	5.35e-77	0	0	0	0	0	0	6.06e-76	0	3.03e-76	0	3e-28	1.5e-28	0.658	0.486	0.572	0	0	0	0	0	0	0	0	0	0	0	0
Traes_1AS_EC6AB36AC	6.98e-42	7.72e-07	3.86e-07	1.53	1.74	1.635	0.00442	0.0411	0.02276	1.04	1.05	1.045	0.899	1.02	0.9595	0.0125	8.82e-50	0.00625	9.06	9.04	9.05	6.85	9.37	8.11	16.4	6.57	11.485	6.91	7.73	7.32	1.23	1.09	1.16	3.81e-08	0.0901	0.04505	7.22	4.48	5.85	1.42	0.72	1.07	2.91e-42	1.2e-17	6e-18
Traes_1BL_118B6763E	3.04	2.38	2.71	0.421	0.666	0.5435	3.97	2.03	3	5.01	3.46	4.235	6.83	5.29	6.06	9.11	8.89	9	6.08	4.12	5.1	10.5	9.82	10.16	13	3.48	8.24	1.06	0.378	0.719	0.667	1.03	0.8485	1.44	0.929	1.1845	0.945	0.957	0.951	4.57	5.34	4.955	5.73	5.95	5.84
Traes_1BL_6532808C8	0.0495	0.0906	0.07005	0.0511	0	0.02555	0	0	0	1.22	0.808	1.014	0.515	0.819	0.667	0.326	0.205	0.2655	0.536	0.382	0.459	0.533	0.789	0.661	0.659	0.323	0.491	0.383	0.453	0.418	0.32	0.406	0.363	0.158	0.283	0.2205	0.176	0.333	0.2545	0.0221	0.093	0.05755	0.139	0.0839	0.11145
Traes_1BL_E90284CB6	5.89	6.02	5.955	0.619	0.793	0.706	2.54	3.13	2.835	2.05e-10	0.126	0.063	0.0739	0.103	0.08845	1.46e-25	7.51e-19	3.755e-19	1.75	0.881	1.3155	6.77	4.43	5.6	4.95	6.23	5.59	0.00552	0.0356	0.02056	1.15e-05	0.204	0.102006	0.0271	0.548	0.28755	0.289	0.0831	0.18605	1.45	0.496	0.973	0.599	0.253	0.426
Traes_1BL_F857E565C	0.33	1.27	0.8	3.64	2.17	2.905	4.7e-15	0	2.35e-15	10.7	8.72	9.71	11.7	5.81	8.755	17.9	11.9	14.9	5.01	4.45	4.73	25.1	7.79	16.445	11.7	24.1	17.9	4.77	3.18	3.975	11.9	11.8	11.85	5.66	3.8	4.73	29.3	16.1	22.7	6.41	5.11	5.76	1.38	1.54	1.46
Traes_1BL_FA5E36D21	0	6.1e-74	3.05e-74	0	0	0	2.22	1.49	1.855	0	0	0	2.35e-73	6.25e-65	3.125e-65	0	0	0	0.000663	7.89e-05	0.00037095	0.182	0.151	0.1665	0.325	0.402	0.3635	5.45e-42	1.46e-25	7.3e-26	1.36e-07	9.65e-72	6.8e-08	0	0.0319	0.01595	0.0293	0	0.01465	0	0.0721	0.03605	0	0	0
Traes_1BS_0F4F50C5F	0	6.53e-68	3.265e-68	0	1.42e-92	7.1e-93	0.0407	0	0.02035	0	0	0	0	4.79e-64	2.395e-64	4.54e-64	6.97e-64	5.755e-64	1.09e-69	0	5.45e-70	4.26e-71	3.22e-62	1.61e-62	1.39e-74	6.71e-67	3.355e-67	2.48e-67	3.93e-37	1.965e-37	1.43	1.63	1.53	0	0	0	0	0	0	0	0	0	0	0	0
Traes_1BS_ACC0652C7	1.2e-42	0.000362	0.000181	3.04	1.19	2.115	0.731	1.04	0.8855	0.972	1.09	1.031	1.15	1.38	1.265	7.15e-14	3.78e-51	3.575e-14	10.5	7.81	9.155	8.79	8.83	8.81	13.5	6.91	10.205	7.85	8.39	8.12	0.277	1.78	1.0285	1.86e-05	0.597	0.298509	10.2	5.45	7.825	2.06	2.48	2.27	5.26e-29	4.19e-09	2.095e-09
Traes_1DL_1175C306C	0.0883	0.000302	0.044301	0.4	1.86	1.13	1.72e-12	0	8.6e-13	12.6	16.3	14.45	9.11	7.99	8.55	17.6	16.2	16.9	4.6	4.23	4.415	28.8	9.95	19.375	12.8	21.5	17.15	4.71	1.32	3.015	12.9	10.5	11.7	2.67	4.38	3.525	31.4	19.6	25.5	4.83	3.23	4.03	4.76	3.62	4.19
Traes_1DL_6F940B8A7_Traes_1DL_C40A7E64B.1	0.114	0.358	0.236	2.73e-08	3.74e-16	1.365e-08	0.472	0.375	0.4235	0.167	0.00115	0.084075	0.201	0.153	0.177	0.00261	0.347	0.174805	0.21	0.131	0.1705	0.343	1.05	0.6965	1.24e-13	1.25	0.625	0.0318	0.0295	0.03065	0.784	5.18e-08	0.392	0.031	7.55e-05	0.0155377	0.00841	2.98e-05	0.0042199	1.38	7.29e-05	0.690036	0.481	0.0355	0.25825
Traes_1DL_6F940B8A7_Traes_1DL_C40A7E64B.2	0.713	2.04	1.3765	0.968	1.92e-06	0.484001	0.848	4.04	2.444	1.7	2.44	2.07	2.09	3.75	2.92	2.98	3.44	3.21	0.316	0.326	0.321	7.06	1.61	4.335	2.59	6.77	4.68	0.128	0.575	0.3515	1.01	0.443	0.7265	0.0276	0.000465	0.0140325	3.15	2.32	2.735	4.36	3.33	3.845	3.47	4.35	3.91
Traes_1DL_F33808179	1.46e-10	1.16e-21	7.3e-11	8.64e-07	0	4.32e-07	0	0	0	5.57e-20	4.5e-30	2.785e-20	1.93e-21	1.51e-20	8.515e-21	2.67e-18	1.13e-26	1.335e-18	1.58e-20	9.59e-31	7.9e-21	5.68e-26	1.72e-21	8.60028e-22	1.55e-32	1.83e-30	9.2275e-31	3.92e-23	7e-31	1.96e-23	7.49e-22	1.05e-19	5.28745e-20	9.95e-29	3.19e-29	6.57e-29	4.93e-29	1.02e-27	5.3465e-28	1.34e-18	4.65e-18	2.995e-18	6.86e-14	3.77e-21	3.43e-14
Traes_1DL_F70395059	6.2	9.25	7.725	10.7	10.7	10.7	2.97	4.52	3.745	0.0416	7.7e-16	0.0208	0.017	0.476	0.2465	0.0388	0.982	0.5104	1.94	1.58	1.76	8.92	8.07	8.495	8.01	6.94	7.475	1.13	0.717	0.9235	1.49	1.1	1.295	0.431	0.577	0.504	1.72	0.472	1.096	2.94	1.95	2.445	5.02	3.81	4.415
Traes_1DS_41F80CF4F	3.94e-48	0.000362	0.000181	2.87	5.22	4.045	0.279	0.441	0.36	1.47	1.38	1.425	1.25	0.514	0.882	1.18e-59	4.88e-61	6.144e-60	9.98	9.11	9.545	9.14	10.1	9.62	13.6	7.62	10.61	7.2	9.06	8.13	0.469	1.36	0.9145	0.0104	0.512	0.2612	11.2	4.55	7.875	1.81	2.92	2.365	2.84e-52	0.0654	0.0327
Traes_1DS_7E463CA78	0	0	0	0	2.88e-99	1.44e-99	5.48e-16	0	2.74e-16	0	0	0	0	0	0	0	0	0	0	0	0	0	0	0	1.72e-89	0	8.6e-90	0	1.85e-09	9.25e-10	2.13	1.72	1.925	0	0	0	0	0	0	0	0	0	0	0	0
Traes_2AL_01EEA15FC	3.95	5.6	4.775	1.38	0.452	0.916	0.451	0.484	0.4675	0.0143	0.0439	0.0291	0.13	0.0866	0.1083	0.918	1.33	1.124	9.74	7.3	8.52	6.2	8.78	7.49	11.8	4.23	8.015	0.55	0.0613	0.30565	0.578	0.135	0.3565	1.13	0.312	0.721	0.333	0.16	0.2465	0.289	0.919	0.604	0.0227	0.254	0.13835
Traes_2AL_173CB6D521	1.58e-14	6.27e-27	7.9e-15	0.665	0.0549	0.35995	4.78	5.6	5.19	2.97	2.1	2.535	5.59	5.06	5.325	0.00121	0.000225	0.0007175	0.803	0.504	0.6535	1.42	0.899	1.1595	2.19	0.58	1.385	2.08	1.03	1.555	4.24	1.34	2.79	9.84e-29	3.85e-22	1.925e-22	0.474	1.06	0.767	0.955	1.46	1.2075	0.37	0.78	0.575
Traes_2AL_219852336	0.645	0.717	0.681	1.55e-42	9.27e-19	4.635e-19	0.134	0.0526	0.0933	1.62	1.95	1.785	0.0171	0.0992	0.05815	1.44	2.29	1.865	0.244	5.93e-14	0.122	0.42	0.193	0.3065	3.28e-11	0.56	0.28	2.23e-20	1.24e-25	1.11501e-20	6.34e-12	0.00168	0.00084	0.27	0.602	0.436	1.33	1.46	1.395	2.04	4.06	3.05	3.41	1.74	2.575
Traes_2AL_3F769FE10	22.9	20.4	21.65	3.87	2.83	3.35	11	10.4	10.7	4.92	5.22	5.07	4.25	4.6	4.425	2.05	2.81	2.43	23	27.5	25.25	43.9	57.8	50.85	55.2	52.3	53.75	3.46	3.3	3.38	4.91	8.1	6.505	10.3	12.1	11.2	6.02	8.66	7.34	13.7	18.2	15.95	17.4	14.6	16
Traes_2AL_3FEA70BB9	3.27	5.27	4.27	1.71	1.09	1.4	2.14	1.31	1.725	1.76	2.69	2.225	5.67	4.85	5.26	6.77	9.74	8.255	4.35	3.05	3.7	11.6	5.68	8.64	9.66	6.74	8.2	3.19	3.14	3.165	6.63	4.73	5.68	5.95	5.73	5.84	5.88	3.54	4.71	8.66	8.91	8.785	4.76	7.71	6.235
Traes_2AL_40505963B_Traes_2AL_BEA1F515B	0.593	0.622	0.6075	4.81	6.96	5.885	0.173	0.558	0.3655	14.5	10.5	12.5	15.7	15.9	15.8	41.7	39.1	40.4	3.7	4.52	4.11	74.8	12	43.4	11.6	53.7	32.65	9.74	5.98	7.86	10.4	9.52	9.96	9.51	10.4	9.955	33.1	30.2	31.65	20.1	15.9	18	36.5	28.9	32.7
Traes_2AL_78841AE69	2.34	2.09	2.215	5.13e-08	0.489	0.2445	3.33	3.09	3.21	3.19	3.06	3.125	3.49	2.14	2.815	0.842	1.12	0.981	0.353	0.0776	0.2153	0.202	0.375	0.2885	0.443	0.369	0.406	2.21	2.24	2.225	2.95	1.56	2.255	1.52	2	1.76	3.11	3.5	3.305	1.98	3.45	2.715	2.45	1.44	1.945
Traes_2AL_7BDBA1145	6.71	9.27	7.99	1.14	0.788	0.964	0.000491	0.25	0.125246	0.94	2.27	1.605	1.26	0.484	0.872	2.56	3.81	3.185	1.67	2.32	1.995	5.42	3.33	4.375	7.82	3.28	5.55	0.181	4.1e-33	0.0905	2.54	1.23	1.885	0.79	1.81	1.3	0.303	0.0973	0.20015	2.48	1.91	2.195	0.0708	0.864	0.4674
Traes_2AL_81F2D0C5D	2.53	2.8	2.665	25.7	21	23.35	0.468	0.123	0.2955	0.732	0.885	0.8085	1.68	1.66	1.67	1.34	0.662	1.001	2.77	0.554	1.662	10.2	6.25	8.225	10.8	5.11	7.955	8.42	7.1	7.76	6.54	4.11	5.325	1.28	0.773	1.0265	3.62	2.6	3.11	4.83	4.72	4.775	3.59	4.38	3.985
Traes_2AL_A06D9899D	1.99e-07	0.0387	0.0193501	3.01e-10	0.0015	0.00075	1.17e-45	2.51e-49	5.85125e-46	0	7.74e-62	3.87e-62	2.42e-50	5.29e-51	1.4745e-50	3.09e-44	5.91e-59	1.545e-44	2.09e-29	1.86e-41	1.045e-29	2.03e-52	5.43e-24	2.715e-24	4.8e-31	8.06e-28	4.0324e-28	1.04e-25	2.39e-49	5.2e-26	3.66e-08	2.14e-10	1.8407e-08	4.95e-46	9.51e-50	2.47548e-46	1.59e-55	0	7.95e-56	0	1e-51	5e-52	8.41e-44	0	4.205e-44
Traes_2AL_A5D4C703E	0.676	0.65	0.663	0.932	0.275	0.6035	1.05e-11	0.032	0.016	0.000206	0.147	0.073603	0.508	0.478	0.493	1.61	1.81	1.71	0.00352	0.0691	0.03631	1.27	0.223	0.7465	0.784	0.669	0.7265	5.76e-22	2.35e-25	2.88118e-22	1.29	1.28	1.285	0.447	0.238	0.3425	1.77e-16	8.42e-23	8.85e-17	0.463	0.715	0.589	0.426	0.714	0.57
Traes_2AL_A863FFCDC_Traes_2AL_D510E73FC	0.324	0.0433	0.18365	0.0156	0.00064	0.00812	0.937	1.1	1.0185	0.058	0.248	0.153	0.237	0.0298	0.1334	0.114	0.311	0.2125	0.814	0.149	0.4815	1.43	1.51	1.47	2.04	0.879	1.4595	1.1	0.737	0.9185	0.898	0.451	0.6745	0.0282	0.192	0.1101	0.803	0.503	0.653	0.189	0.0664	0.1277	0.0297	0.03	0.02985
Traes_2AL_B9B21DB01_Traes_2AL_75BA2B85B.1	1.88	1.19	1.535	6.36	5.17	5.765	20.6	19.8	20.2	0.926	0.519	0.7225	1.01	0.482	0.746	4.62	2.08	3.35	0.721	0.848	0.7845	1.78	0.139	0.9595	0.444	1.72	1.082	0.375	0.16	0.2675	0.0585	0.435	0.24675	1.89	2.03	1.96	0.14	0.403	0.2715	0.867	0.556	0.7115	1.1	0.276	0.688
Traes_2AL_B9B21DB01_Traes_2AL_75BA2B85B.2	8.51	9.76	9.135	1.71	2.67	2.19	0.00573	1.18	0.592865	8.17	3.85	6.01	1.52	3.32	2.42	22	23.9	22.95	14	15.6	14.8	11.6	11.9	11.75	15	12.3	13.65	1.33	0.679	1.0045	1.82	1.98	1.9	8.22	6.23	7.225	5.57	2.99	4.28	8.95	9.74	9.345	4.08	3.79	3.935
Traes_2AL_C4C77D3C7	1.84	2.64	2.24	3.19	2.65	2.92	0.522	0.042	0.282	1.97	1.65	1.81	2.61	1.75	2.18	4.49	4.46	4.475	0.68	0.713	0.6965	1.3	0.953	1.1265	1.46	0.273	0.8665	1.71	0.802	1.256	1.44	2.43	1.935	2.51	2.73	2.62	0.616	0.695	0.6555	2.57	2.62	2.595	2.31	3.58	2.945
Traes_2AL_D952549E8	1.6e-36	0	8e-37	4.91	4.75	4.83	0	0	0	0.039	0	0.0195	0	0	0	0	0	0	2.79	1.43	2.11	31.6	6.91	19.255	10.7	19.5	15.1	1.96e-09	0	9.8e-10	0.00219	9.93e-16	0.001095	0	8.17e-17	4.085e-17	6.11e-25	0	3.055e-25	0.143	9.18e-05	0.0715459	0	0	0
Traes_2AL_FF39585E0	5.13	7.09	6.11	1.62	0.699	1.1595	1.4	0.817	1.1085	0.297	0.201	0.249	1.61	1.25	1.43	2.18	0.968	1.574	8.69	6.11	7.4	44.5	14.1	29.3	20.9	18.6	19.75	3.41	1.52	2.465	0.149	0.066	0.1075	1.93	0.452	1.191	0.93	0.362	0.646	3.23	3.5	3.365	1.02	0.675	0.8475
Traes_2AS_58901E0DC	0.163	0.272	0.2175	0.00453	0.211	0.107765	2.23e-22	4.7e-18	2.35011e-18	0	1.38e-70	6.9e-71	2.33e-83	0	1.165e-83	0	0	0	0	0	0	0	0	0	4.7e-80	1.2e-07	6e-08	0.00345	0.00132	0.002385	3.09e-07	0.000589	0.000294654	0.402	0.291	0.3465	5.65e-78	0	2.825e-78	0	0	0	0	0	0
Traes_2AS_5F6AAF666	0.0935	0.341	0.21725	9.12e-06	2.34e-21	4.56e-06	0	0	0	4.58	3.95	4.265	5.89	6.3	6.095	5.61	5.76	5.685	0.0807	0.0752	0.07795	0.287	0.367	0.327	0.323	0.246	0.2845	0.539	0.419	0.479	1.87	2.8	2.335	1.2	0.559	0.8795	1.49	1.54	1.515	3.04	2.09	2.565	5.99	5.72	5.855
Traes_2AS_C475CC0F9	0.0269	0.131	0.07895	0	0	0	0	0	0	1.68	1.55	1.615	41.7	53.2	47.45	4.94	3.2	4.07	0.247	0.174	0.2105	0.533	0.62	0.5765	0.75	0.265	0.5075	2.11e-07	0	1.055e-07	0	4.23e-05	2.115e-05	0	0	0	0.471	0.65	0.5605	0.127	1.79e-08	0.0635	9.78e-28	6.38e-14	3.19e-14
Traes_2BL_0516DCDA6	0.0891	0.528	0.30855	2.14	1.68	1.91	0	0	0	0.573	0.0961	0.33455	0.139	0.264	0.2015	4.74e-13	0.602	0.301	0	0	0	0	0	0	0	0	0	0	0	0	0	0	0	6.13e-19	0.424	0.212	0	0	0	0	0	0	0.345	0.0437	0.19435
Traes_2BL_07A9BD160	3.05	6.67	4.86	2.12	0.561	1.3405	0.198	0.0836	0.1408	2.47	1.03	1.75	1.46	1.67	1.565	2.69	2.44	2.565	2.07	1.15	1.61	4.25	4.3	4.275	4.41	2.17	3.29	0.179	0.00263	0.090815	2.24	0.869	1.5545	0.359	0.0677	0.21335	0.209	1.26	0.7345	0.853	0.712	0.7825	1.54	0.399	0.9695
Traes_2BL_18C1933AF	0.738	0.184	0.461	0.0896	0.13	0.1098	0.845	0.356	0.6005	2.38	1.75	2.065	2.5	1.94	2.22	1.45	2.02	1.735	1.98	2.33	2.155	1.44	2.3	1.87	2.57	0.485	1.5275	0.832	0.756	0.794	2.29	1.53	1.91	0.4	0.266	0.333	1.53	1.03	1.28	7	6.25	6.625	2.48	2.12	2.3
Traes_2BL_2A9F513B6	1.01	4.01	2.51	10.8	9.8	10.3	2.06e-22	7.95e-14	3.975e-14	0.403	0.334	0.3685	0.692	0.442	0.567	0.265	0.0628	0.1639	1.23	0.377	0.8035	16.6	14.8	15.7	18.7	6.68	12.69	6.85	2.6	4.725	3.43	2.15	2.79	2.83	1.46	2.145	2.32	2.14	2.23	3.57	4.84	4.205	2.81	2.95	2.88
Traes_2BL_494B4AB35_Traes_2BL_54FA866FD	1.59	2.09	1.84	17.8	18.5	18.15	10.4	8.2	9.3	14.2	13.8	14	12.8	11.7	12.25	20.2	25.5	22.85	5.36	5.35	5.355	67.2	12.3	39.75	13.3	46.4	29.85	5.03	5.41	5.22	12.1	7.09	9.595	2.7	3.42	3.06	26.6	24.8	25.7	6.17	10.8	8.485	17.8	19.5	18.65
Traes_2BL_519556D5C	1.14	1.48	1.31	0.00014	0.575	0.28757	1.37e-09	0.00621	0.003105	0.49	0.00359	0.246795	4.36e-28	9.2e-17	4.6e-17	2.76e-22	4.45e-24	1.40225e-22	4.46	4.55	4.505	2.7	6.73	4.715	9.13	2.23	5.68	0.0842	0.371	0.2276	0.108	0.353	0.2305	0.0627	0.0658	0.06425	0.142	8.73e-08	0.071	0.777	0.0929	0.43495	1.79e-24	1.09e-18	5.45001e-19
Traes_2BL_68622D93C	3.01	4.29	3.65	1.46	2	1.73	1.38	0.599	0.9895	2.11	2.41	2.26	3.49	3.56	3.525	3.56	5.14	4.35	2.19	2.67	2.43	7.2	5.98	6.59	6.03	5.16	5.595	1.14	1.22	1.18	3.57	1.88	2.725	5.01	4.16	4.585	3.53	2.45	2.99	5.45	6.34	5.895	2.53	2.25	2.39
Traes_2BL_6C005030A	0.462	0.0446	0.2533	3.85e-42	1.03e-26	5.15e-27	3.65e-25	2.25e-46	1.825e-25	1.99	0.893	1.4415	0.113	0.056	0.0845	1.26	0.545	0.9025	0.063	0.388	0.2255	0.0116	0.000209	0.0059045	0.135	1.59e-25	0.0675	0.0353	4.13e-30	0.01765	4.71e-22	1.64e-21	1.0555e-21	0.108	0.00387	0.055935	0.863	0.35	0.6065	0.816	0.716	0.766	1.97	0.884	1.427
Traes_2BL_73F90E676	6.73e-70	6.19e-67	3.09837e-67	3.61e-69	2.94e-77	1.805e-69	0	0	0	1.63e-72	1.27e-76	8.15063e-73	0.0194	0.00062	0.01001	0.996	0.362	0.679	4.74e-62	2.88e-27	1.44e-27	1.54e-09	2.69e-34	7.7e-10	0.00719	0.0828	0.044995	2.55e-68	6.01e-75	1.275e-68	6.02e-69	2.23e-67	1.1451e-67	1.18e-70	6.11e-74	5.90306e-71	0	1.19e-71	5.95e-72	2.01e-80	1.45e-70	7.25e-71	2.1e-70	0	1.05e-70
Traes_2BL_8FFBE8AF6	2.52	2.31	2.415	3.18	0.884	2.032	6.03	4.42	5.225	3.32	2.24	2.78	4.52	4.75	4.635	8.71	8.58	8.645	4.15	3.11	3.63	18.8	12.3	15.55	12.2	25.3	18.75	4.66	2.77	3.715	4.51	7.15	5.83	8.41	9.82	9.115	5.48	5.4	5.44	6.46	3.35	4.905	7.32	9.38	8.35
Traes_2BL_A48502C34_Traes_2BL_09118A173.1	11.2	11.5	11.35	7.19	4.95	6.07	4.77	3.35	4.06	4.27	4.77	4.52	4.79	3.4	4.095	37.4	34.6	36	21.7	26.3	24	21.7	20.7	21.2	24.1	12.1	18.1	0.274	0.518	0.396	0.168	0.438	0.303	6.46	5.07	5.765	5.17	3.25	4.21	11.7	13.7	12.7	5.3	6.18	5.74
Traes_2BL_A48502C34_Traes_2BL_09118A173.2	0.476	0.303	0.3895	1.14	2.61	1.875	4.48	5.42	4.95	0.000763	0.379	0.189882	5.94e-05	2.94e-07	2.9847e-05	1.93	1.19	1.56	0.836	0.694	0.765	0.71	1.05	0.88	0.865	1.36	1.1125	0.0138	9.83e-19	0.0069	6.54e-05	0.274	0.137033	0.276	0.213	0.2445	2.32e-14	0.431	0.2155	0.343	0.477	0.41	3.65e-12	0.319	0.1595
Traes_2BL_C1E0FD3CD	0.0825	0.452	0.26725	0.000953	0.172	0.0864765	2.16e-20	0.335	0.1675	2.49	0.531	1.5105	0.308	0.173	0.2405	0.207	0.141	0.174	2.02	2.26	2.14	0.689	1.94	1.3145	1.24	0.595	0.9175	0.558	0.284	0.421	0.075	0.0843	0.07965	0.824	0.526	0.675	0.0331	0.00441	0.018755	0.44	0.463	0.4515	0.194	0.0955	0.14475
Traes_2BL_CA5D45836	0.664	0.261	0.4625	0.106	0.707	0.4065	1.26	0.906	1.083	2.41	1.1	1.755	0.523	1.1	0.8115	0.781	0.419	0.6	0.573	0.744	0.6585	0.428	0.766	0.597	0.0595	0.442	0.25075	0.933	1.01	0.9715	0.565	2.58	1.5725	1.04	0.388	0.714	0.974	1.01	0.992	0.417	0.0582	0.2376	0.0386	0.623	0.3308
Traes_2BL_DEFCD4BDC	1.12e-14	2.14e-19	5.60011e-15	0.175	7.79e-11	0.0875	7.12e-24	1.68e-43	3.56e-24	6.48e-63	3.49e-49	1.745e-49	4.27e-51	6.89e-50	3.6585e-50	6.69e-24	1.23e-37	3.345e-24	0.0273	2.02e-23	0.01365	1.91e-48	1.44e-23	7.2e-24	9.1e-48	4.09e-41	2.045e-41	8.23e-13	1.55e-48	4.115e-13	0.212	0.356	0.284	1.38e-44	1.43e-44	1.405e-44	2.3e-52	5.14e-80	1.15e-52	4.67e-35	6.68e-40	2.33503e-35	8.43e-29	1.31e-76	4.215e-29
Traes_2BL_F409BF020	3.67e-33	0.248	0.124	0.258	0.16	0.209	0.0335	0.114	0.07375	0.235	2.17e-14	0.1175	0.0775	2.77e-12	0.03875	0.177	0.0552	0.1161	0.00536	0.502	0.25368	1.37	1.2	1.285	1.57	1.21	1.39	0.476	0.289	0.3825	0.185	0.316	0.2505	0.197	0.0355	0.11625	0.381	0.337	0.359	1.17e-14	8.86e-25	5.85e-15	2.45e-15	0	1.225e-15
Traes_2BL_F72ED64FB	0.381	0.254	0.3175	0.2	0.443	0.3215	17.2	13.7	15.45	4.24	3.73	3.985	0.375	0.655	0.515	0.78	0.611	0.6955	1.89	1.56	1.725	1.95	1.61	1.78	1.79	0.907	1.3485	1.56	2.42	1.99	0.761	0.626	0.6935	0.176	0.435	0.3055	0.838	0.564	0.701	0.684	1.47	1.077	5.85e-19	0.000314	0.000157
Traes_2BL_F855555E8	0.0715	0	0.03575	2.55	5.05	3.8	0	0	0	3.09e-18	0	1.545e-18	0	0	0	0	0	0	2.74	2.87	2.805	24.3	13.6	18.95	14.9	10.5	12.7	6.21e-09	0	3.105e-09	0.0641	0.0563	0.0602	0	2.05e-24	1.025e-24	2.66e-27	0	1.33e-27	8.6e-17	1.45e-16	1.155e-16	0	0	0
Traes_2BL_F99D9CC1A	3.22	4.83	4.025	1.81	1.4	1.605	4.75	4.7	4.725	0.0129	7.76e-24	0.00645	0.907	1.25	1.0785	0.635	0.803	0.719	3.46	1.93	2.695	27.1	7.52	17.31	10.4	10.5	10.45	2.92	2.27	2.595	0.000914	0.829	0.414957	0.775	0.329	0.552	2.01	1.74	1.875	0.816	2.17	1.493	0.000232	6.42e-14	0.000116
Traes_2BS_839727617	0.944	0.689	0.8165	0.266	1.11e-31	0.133	0	0	0	8.86	9.49	9.175	17.9	24.7	21.3	14.9	14.9	14.9	0.392	0.515	0.4535	0.00505	1.3e-18	0.002525	2.67e-31	3.23e-08	1.615e-08	1.17	0.918	1.044	6.05	4.92	5.485	2.96	3.43	3.195	1.47	1.92	1.695	4.15	3.29	3.72	12.8	14.4	13.6
Traes_2BS_976464577	0.143	5.08e-19	0.0715	1.16e-16	1.15e-21	5.80006e-17	0.0798	0.0679	0.07385	0	1.47e-70	7.35e-71	2.54e-83	0	1.27e-83	0	3.06e-72	1.53e-72	3.95e-79	1.2e-84	1.97501e-79	0	1.8e-82	9e-83	2.53e-76	0.00856	0.00428	2.11e-13	2.4e-21	1.055e-13	1.05e-11	1.18e-10	6.425e-11	0.0336	0.628	0.3308	8.29e-73	3.68e-79	4.145e-73	1.77e-80	1.95e-70	9.75e-71	0	0	0
Traes_2BS_A70DA4BBF	1.19e-11	2.7e-23	5.95e-12	0	0	0	0	0	0	1.79	1.27	1.53	15.9	16.1	16	2.04	2.7	2.37	0.17	5.76e-08	0.085	0.721	0.537	0.629	0.602	0.199	0.4005	0.0258	0	0.0129	0	0.0243	0.01215	0	0	0	0.36	0.56	0.46	0.183	0.368	0.2755	0.561	0.514	0.5375
Traes_2DL_11CEF7069_Traes_2DL_8A7142982.1	2.76	4.47	3.615	3.49	4.38	3.935	6.2	5.4	5.8	3	3.93	3.465	3.14	2	2.57	12.2	11.1	11.65	9.23	6.29	7.76	6.9	9.24	8.07	8.39	3.27	5.83	0.232	0.381	0.3065	3.3	0.328	1.814	7.01	3.34	5.175	1.02	0.97	0.995	8.75	6.95	7.85	9.93	11.8	10.865
Traes_2DL_11CEF7069_Traes_2DL_8A7142982.2	0.475	0.254	0.3645	5.99	6.23	6.11	7.4	5.31	6.355	0.219	0.328	0.2735	0.000226	0.324	0.162113	0.0106	0.613	0.3118	0.576	0.355	0.4655	4.29e-07	0.0146	0.00730021	0.583	0.405	0.494	2.23e-13	9.64e-12	4.9315e-12	8.04e-07	5.92e-10	4.02296e-07	0.102	0.496	0.299	3.76e-08	8.95e-08	6.355e-08	0.00137	3.84e-13	0.000685	0.205	0.305	0.255
Traes_2DL_2382DB682	0.0201	1.86e-10	0.01005	5.46e-18	5.38e-19	2.999e-18	0	0.0761	0.03805	0.317	0.0323	0.17465	4.98e-19	0.175	0.0875	3.48e-08	1.31e-18	1.74e-08	0.236	0.498	0.367	0.655	1.24	0.9475	1.36	0.398	0.879	0.83	0.535	0.6825	1.09	0.731	0.9105	8.95e-22	1.81e-29	4.475e-22	0.201	0.113	0.157	2.22e-29	0.166	0.083	1.07e-27	0	5.35e-28
Traes_2DL_6B53B529E_Traes_2DL_9DF4A995D_Traes_2DL_221A74A1D	1.03	1.06	1.045	1.08	2.25	1.665	4.14	2.39	3.265	0.376	8.09e-23	0.188	0.231	0.403	0.317	0.392	1.32	0.856	5.8	5.99	5.895	28.8	11	19.9	10.2	14.5	12.35	1.83	1.34	1.585	0.945	0.442	0.6935	0.82	0.821	0.8205	0.919	1.52	1.2195	2.61	2.31	2.46	0.553	0.746	0.6495
Traes_2DL_798325B41_Traes_2DL_9E6DF03A0_Traes_2DL_E0847E88D	0.665	0.958	0.8115	0.203	0.695	0.449	1.66	0.976	1.318	0.15	0.0885	0.11925	0.458	0.477	0.4675	0.574	0.549	0.5615	3.3	1.79	2.545	4.29	5.41	4.85	6.87	2.21	4.54	0.215	0.031	0.123	0.201	0.00565	0.103325	0.679	0.76	0.7195	0.00184	0.35	0.17592	0.000763	0.161	0.0808815	0.2	0.00275	0.101375
Traes_2DL_802C8F6E2_Traes_2DL_6453F3706	0.356	0.456	0.406	0.337	0.858	0.5975	0	0	0	0.0564	0.14	0.0982	0.246	0.266	0.256	0.295	0.0352	0.1651	0	0	0	0	0	0	0	0	0	0	0	0	0	0	0	0.939	1.02	0.9795	0	0	0	0	0.0483	0.02415	0.000136	4.71e-15	6.8e-05
Traes_2DL_AC63FD8BB	12.2	12.3	12.25	0.748	2.64	1.694	14.6	10.8	12.7	4.25	3.47	3.86	2.4	2.83	2.615	1.04	0.87	0.955	9.64	9.4	9.52	28.5	35.7	32.1	30.4	34.9	32.65	3.1	3.3	3.2	13.6	12.7	13.15	15.4	19.2	17.3	4.5	6.36	5.43	9.66	10.4	10.03	11.2	12.3	11.75
Traes_2DL_AEC9542A6_Traes_2DL_AD3E8E1C4_Traes_2DL_93F7BF28A	8.56	9.52	9.04	10	7.04	8.52	2.93	3.47	3.2	16.6	11	13.8	10.8	10.7	10.75	19.7	18.4	19.05	6.23	6.24	6.235	54	10.6	32.3	12.8	38.5	25.65	5.22	5.24	5.23	10.1	10.2	10.15	4.89	6.03	5.46	36.4	28.8	32.6	8.38	11	9.69	12.9	18.2	15.55
Traes_2DL_B35AFBB82_Traes_2DL_E9405C407	5.52	3.15	4.335	2.3	1.93	2.115	3.68	2.91	3.295	3.14	1.81	2.475	3.74	4.84	4.29	2.71	2.73	2.72	3.44	2	2.72	10.7	4.77	7.735	4.87	4.01	4.44	3.14	1.93	2.535	8.38	2.66	5.52	7.79	6.69	7.24	3.06	2.21	2.635	5.4	6.78	6.09	5.2	3.35	4.275
Traes_2DL_C511AE8BA_Traes_2DL_4F1BF0D17_Traes_2DL_0F29AFB4F_Traes_2DL_D9ED58A32_Traes_2DL_5D1822CA1	1.53e-36	0	7.65e-37	1.97	0.661	1.3155	0	0	0	7.07e-08	0	3.535e-08	0	0	0	0	0	0	5.99	4.31	5.15	43.5	19	31.25	17.5	31.2	24.35	0.0345	0	0.01725	0.434	0.271	0.3525	0	0.0343	0.01715	0.0315	0	0.01575	0.334	0.135	0.2345	0	0	0
Traes_2DL_D523361C9_Traes_2DL_F38BA2FE9	0.348	1.56	0.954	0.209	0.448	0.3285	0.315	1.22	0.7675	0.395	0.698	0.5465	0.971	0.351	0.661	2.32	2.38	2.35	1.03	0.282	0.656	0.825	0.476	0.6505	0.821	1.06	0.9405	0.343	0.00159	0.172295	2.82	1.39	2.105	0.658	1.03	0.844	0.121	0.0838	0.1024	1.34	1.22	1.28	1.86	1.63	1.745
Traes_2DL_D7838D343_Traes_2DL_216EA69E1	1.34	1.59	1.465	0.00333	1.77	0.886665	19.2	12.6	15.9	3.7	2.76	3.23	1.41	1.98	1.695	1.29	1.42	1.355	2.5	1.76	2.13	0.722	3.73	2.226	3	1.58	2.29	4.95	3.28	4.115	2.41	2.78	2.595	4.56	0.711	2.6355	0.947	0.356	0.6515	4.36	3.42	3.89	1.32	0.931	1.1255
Traes_2DL_DC7D17FA4_Traes_2DL_DFBF605BC_Traes_2DL_A05F79AA8_Traes_2DL_0BAAC97CC	13.9	22.5	18.2	14.2	14.6	14.4	2.11e-14	0.000294	0.000147	0.486	0.323	0.4045	0.666	0.194	0.43	0.287	0.00481	0.145905	1.4	0.68	1.04	9.07	5.67	7.37	7.81	7.82	7.815	18.6	9.22	13.91	6.54	5.12	5.83	1.89	1.97	1.93	4.23	2.31	3.27	13.7	14.5	14.1	2.88	2.49	2.685
Traes_2DL_E7D9F12E0_Traes_2DL_90E6FC6FA	8.46	6.58	7.52	1.85	4.06	2.955	0.0705	0.0269	0.0487	3.83	2.1	2.965	2.43	1.98	2.205	5.75	8.32	7.035	5.01	2.84	3.925	9.41	9.56	9.485	12.9	7.31	10.105	0.00342	0.381	0.19221	2.36	1.65	2.005	3.59	2.73	3.16	2.93	1.37	2.15	4.39	4.86	4.625	5.72	5.72	5.72
Traes_2DL_F23BBA898	1.29e-06	0.00497	0.00248564	0.0191	0.000457	0.0097785	2.3e-08	4.49e-15	1.15e-08	0.0111	0.225	0.11805	0.413	0.000376	0.206688	2.51e-16	4.99e-18	1.27995e-16	2.29e-25	1.27e-19	6.35001e-20	1.41e-18	1.9e-09	9.5e-10	8.39e-16	1.8e-09	9e-10	0.29	1.83	1.06	2.25e-07	0.141	0.0705001	0.358	0.318	0.338	0.0948	0.301	0.1979	0.00675	0.173	0.089875	0.126	6.03e-08	0.063
Traes_2DS_6C351FD1B	0.000132	1.57e-18	6.6e-05	1.23e-16	2.82e-22	6.15001e-17	2.23e-22	3.47e-16	1.735e-16	0	2.71e-73	1.355e-73	2.07e-83	0	1.035e-83	0	0	0	0	0	0	0	0	0	3.52e-81	0.00805	0.004025	2.31e-19	3.93e-09	1.965e-09	0.0803	0.269	0.17465	0.594	0.65	0.622	1.94e-80	0	9.7e-81	0	1.49e-80	7.45e-81	0	0	0
Traes_2DS_8E5665A3E	1.13e-28	5.3e-18	2.65e-18	0	0	0	0	0	0	0.0505	0.291	0.17075	8.69	10.1	9.395	14.7	18.6	16.65	2.03e-23	0.00739	0.003695	0.201	0.276	0.2385	0.227	0.207	0.217	9.27e-16	0	4.635e-16	0	1.27e-15	6.35e-16	0	0	0	7.71e-18	0.0253	0.01265	4.73e-23	2.7e-32	2.365e-23	0.00844	9.56e-28	0.00422
Traes_2DS_AE518BCD2	1.12	1.14	1.13	7.15e-07	0.261	0.1305	0	0	0	6.64	3.19	4.915	7.49	7.03	7.26	5.67	4.16	4.915	8.35e-21	1.92e-27	4.175e-21	2.45e-29	1.14e-19	5.7e-20	0.000424	1.8e-11	0.000212	0.252	0.103	0.1775	2.26	2.78	2.52	1.02	2.04	1.53	0.348	0.565	0.4565	0.826	1.49	1.158	5.04	4.94	4.99
Traes_3AL_178E7B552	5.16e-05	0.12	0.0600258	0.295	0.004	0.1495	6.47e-23	0	3.235e-23	2.46	1.12	1.79	4.16	1.3	2.73	1.22	0.76	0.99	0.528	0.972	0.75	0.721	4.15	2.4355	5.49	0.0966	2.7933	2.33e-07	0.0384	0.0192001	0.243	2.77e-21	0.1215	16.5	12.6	14.55	0.577	0.679	0.628	1.3	1.78	1.54	2.36	2.83	2.595
Traes_3AL_25A5F6B55	1.99	1.83	1.91	0.000144	1.28e-14	7.2e-05	0	0	0	1.82	1.75	1.785	4.74	1.98	3.36	4.08	3.56	3.82	4.4	5.6	5	107	18.1	62.55	24.5	76.6	50.55	2.31	1.48	1.895	3.72	4.1	3.91	2.11	0.841	1.4755	17.5	12.9	15.2	50.2	48.1	49.15	0.933	0.582	0.7575
Traes_3AL_42ABBCE9D_Traes_3AL_B9F514530_Traes_3AL_0D99F031C	4.82e-38	7.8e-28	3.9e-28	0.000949	0.276	0.138475	0.0785	0.0311	0.0548	0.00117	0	0.000585	8.53e-32	0.000152	7.6e-05	0.0753	0.556	0.31565	0.774	0.0347	0.40435	1.9	0.959	1.4295	0.44	1.55	0.995	4.2e-37	0.104	0.052	0.313	0.408	0.3605	0.0726	0.0328	0.0527	0.0302	0.269	0.1496	2.09e-09	6.09e-05	3.0451e-05	4.06e-05	2.78e-34	2.03e-05
Traes_3AL_45A8015CF.1	1.09	1.38	1.235	4.37	1.58	2.975	4.86e-07	0.0983	0.0491502	5.82	6.19	6.005	2.3	2.6	2.45	0.252	0.0472	0.1496	4.36	8.39	6.375	4.07	3.06	3.565	4.5	3.18	3.84	0.601	0.146	0.3735	1.55	1.31	1.43	1.9	1.67	1.785	4.95	3.57	4.26	9.46	8.11	8.785	0.0727	0.394	0.23335
Traes_3AL_45A8015CF.2	9.3	9.5	9.4	0.146	0.0855	0.11575	5.5	7.81	6.655	12.6	9.28	10.94	2.72	1.36	2.04	3.26	3.65	3.455	18.3	14.3	16.3	3.58	9.43	6.505	10.7	2.86	6.78	0.265	0.536	0.4005	0.00761	0.0106	0.009105	2.11	1.74	1.925	8.29	4.33	6.31	11.8	14.7	13.25	1	0.144	0.572
Traes_3AL_66A14AEE5_Traes_3AL_AAF026960_Traes_3AL_994D1987E	0.00583	3.37e-07	0.00291517	1.05e-19	1.74e-07	8.7e-08	1.45	1.46	1.455	1.44e-06	1.34e-18	7.2e-07	0.000311	1.03e-27	0.0001555	0.33	0.664	0.497	2.3e-24	0.204	0.102	3.43e-21	1.96e-12	9.8e-13	0.203	0.0314	0.1172	7.18e-25	1.53e-18	7.65e-19	1.33e-23	0.201	0.1005	0.00728	2.17e-11	0.00364	3.03e-26	3.05e-18	1.525e-18	0.00644	0.42	0.21322	6.09e-24	0.0134	0.0067
Traes_3AL_88D7C5763	0.0672	0.125	0.0961	0.194	0.182	0.188	11.1	12	11.55	2.15	1.65	1.9	1.44	0.625	1.0325	0.426	0.000344	0.213172	1.08	1.24	1.16	3.74	0.944	2.342	2.96	2.09	2.525	1.07	0.64	0.855	2.13	2.37	2.25	0.734	0.655	0.6945	0.524	0.613	0.5685	0.643	0.888	0.7655	0.0377	1.63e-19	0.01885
Traes_3AL_8DA632616	0.224	0.947	0.5855	0.0343	0.0843	0.0593	1.6	1.42	1.51	0.0512	0.151	0.1011	0.0513	3.32e-05	0.0256666	3.14e-31	2.75e-13	1.375e-13	0.0079	8.91e-29	0.00395	1.31	0.304	0.807	0.847	0.402	0.6245	4.55e-09	0.0736	0.0368	0.0562	0.354	0.2051	0.0383	7.07e-07	0.0191504	0.0914	0.0913	0.09135	1.59e-29	1.96e-21	9.8e-22	4.3e-22	2.74e-21	1.585e-21
Traes_3AL_C85B529F6	10	14.7	12.35	2.67e-26	2.24e-26	2.455e-26	0	0	0	3.79	1.67	2.73	6.77	4.17	5.47	1.81	1.24	1.525	1.4	1.5	1.45	57.2	5.15	31.175	8.58	35.6	22.09	4.16	5.54	4.85	7.79	3.98	5.885	2.67	1.84	2.255	10.6	5.51	8.055	14	20.1	17.05	0.0471	0.795	0.42105
Traes_3AL_E95E3E278_Traes_3AL_12863FBD6	1.13	1.38	1.255	1.76	4.03	2.895	2.59	3.49	3.04	3.19	1.08	2.135	1.09	0.385	0.7375	4.41	3.9	4.155	4.93	3.77	4.35	10.5	10.5	10.5	10.5	7.41	8.955	0.984	0.36	0.672	0.585	0.395	0.49	0.95	0.686	0.818	3.28	1.34	2.31	2.58	2.17	2.375	0.597	1.17	0.8835
Traes_3AL_F4B6726BC	24.8	27.9	26.35	5.05	4.9	4.975	2.59	4.98	3.785	23.1	34.5	28.8	30.9	29.4	30.15	31.4	30.3	30.85	61.3	57.6	59.45	76.6	46.5	61.55	56.2	75.4	65.8	30.1	16.9	23.5	56.5	34.1	45.3	32.7	26.1	29.4	84.2	46.2	65.2	95.8	104	99.9	216	243	229.5
Traes_3AS_5379B266E.1	0	0	0	0	0	0	0	0	0	0	0	0	0	0	0	0	0	0	1.76	2.02	1.89	24.8	6.81	15.805	7.49	16.3	11.895	0	0	0	0	0.0304	0.0152	0	0	0	0	0	0	0	0	0	0	0	0
Traes_3AS_5379B266E.2	0	0	0	0	0	0	0	0	0	0	0	0	0	0	0	0	0	0	0.0189	0.000224	0.009562	1.86	0.283	1.0715	0.321	0.648	0.4845	0	0	0	0	3.06e-34	1.53e-34	0	0	0	0	0	0	0	0	0	0	0	0
Traes_3AS_5EF08D1E3_Traes_3AS_21B3BAAE7	0.0694	0.0424	0.0559	0.352	3.76e-24	0.176	1.08	0.814	0.947	0.0379	0	0.01895	0.0685	1.59e-40	0.03425	0.215	0.362	0.2885	0.18	0.0335	0.10675	0.245	0.00688	0.12594	0.602	0.945	0.7735	0	2.6e-17	1.3e-17	0.0374	0	0.0187	0.533	0.174	0.3535	2.43e-26	0.0391	0.01955	0.631	0.354	0.4925	0.00527	0.257	0.131135
Traes_3AS_967BB92801_Traes_3AS_95D28ECA7	0.23	0.301	0.2655	0.151	0.142	0.1465	4.79	4.26	4.525	4.54	3.31	3.925	7.23	6.5	6.865	27	28.4	27.7	1.52	0.763	1.1415	3.56	3.04	3.3	2.95	2.43	2.69	3.8e-06	0.00448	0.0022419	0.25	0.721	0.4855	3.24	2.71	2.975	0.826	0.475	0.6505	1.39	1.99	1.69	4.2	3.97	4.085
Traes_3AS_FACB8A4C6_Traes_3AS_B09E8B029	2.77	4.11	3.44	1.91	2.19	2.05	5.84e-20	0.0523	0.02615	8.53	10	9.265	1.23	1.66	1.445	1.35	1.56	1.455	11	11.3	11.15	15.4	21.5	18.45	25.2	8.18	16.69	1.14	1.13	1.135	3.46	2.56	3.01	1.71	1.81	1.76	2.87	1.7	2.285	5.57	6.11	5.84	5.2	3.77	4.485
Traes_3DL_0320AE778	0.372	1.45	0.911	4.69	4.54	4.615	4.66	4.06	4.36	2.02	1.55	1.785	0.258	1.15	0.704	1.23	1.38	1.305	5.65	4.06	4.855	8.52	8.73	8.625	11.8	5.66	8.73	1.18	0.324	0.752	1.78	1.76	1.77	1.08	0.739	0.9095	2.04	1.58	1.81	1.78	2.35	2.065	0.103	0.000497	0.0517485
Traes_3DL_388E690A0_Traes_3DL_BFF443130	0.351	0.477	0.414	4.46e-13	4.82e-26	2.23e-13	2.8e-38	0.0357	0.01785	1.13e-28	0	5.65e-29	0.539	0.952	0.7455	1.03	1.31	1.17	0.714	0.142	0.428	0.638	2.35	1.494	0.386	1.92	1.153	0.000124	2.71e-24	6.2e-05	0.568	0.32	0.444	0.746	0.378	0.562	3.25e-08	1.01e-27	1.625e-08	0.0712	0.294	0.1826	0.175	0.266	0.2205
Traes_3DL_70E937EEA_Traes_3DL_5EFEBDBE0	0	5e-18	2.5e-18	0.0603	1.27e-61	0.03015	0.332	0.504	0.418	6.39e-44	1.07e-60	3.195e-44	0	5.55e-42	2.775e-42	2.41e-05	0.0807	0.040362	0.386	0.262	0.324	1.82	1.41	1.615	0.645	0.757	0.701	6.94e-55	6.44e-50	3.22003e-50	4.02e-06	0	2.01e-06	9.26e-06	7.12e-08	4.6656e-06	0.166	0.325	0.2455	0.0261	0.256	0.14105	3.43e-60	0	1.715e-60
Traes_3DL_9BAFCADE5	0.245	0.0626	0.1538	0.0156	5.07e-14	0.0078	0.217	3.55e-12	0.1085	1.59	2.2	1.895	3.03	4.51	3.77	2.49	3.26	2.875	0.742	0.0664	0.4042	3.39	3.61	3.5	6.77	1.18	3.975	1.12e-05	1.15e-13	5.6e-06	0.234	0.315	0.2745	21.9	18.3	20.1	1.19	0.142	0.666	4.69	3.04	3.865	6.24	4.7	5.47
Traes_3DL_BDF897C28	0.0652	0.287	0.1761	6.05	8.46	7.255	3.32	3.99	3.655	0.359	0.501	0.43	0.552	0.156	0.354	0.217	0.167	0.192	0.526	0.0389	0.28245	16.6	3.64	10.12	7.47	9.24	8.355	0.0873	0.0202	0.05375	2.13	1.25	1.69	0.447	0.439	0.443	0.288	0.127	0.2075	1.16	0.639	0.8995	0.39	0.516	0.453
Traes_3DL_FEF2EE874	5.07	8.23	6.65	2.01	3.11	2.56	0.837	0.307	0.572	23.6	27.1	25.35	18.9	15.7	17.3	8.67	9.84	9.255	40.4	45	42.7	48.8	45.3	47.05	51.7	50.5	51.1	14.6	11.5	13.05	36.5	21.4	28.95	16.9	15.8	16.35	52.2	33.7	42.95	81.4	85.6	83.5	297	347	322
Traes_3DS_75936F972_Traes_3DS_E5937A15B	7.15e-15	1.52e-22	3.575e-15	0.00551	0.0699	0.037705	1.76	2.28	2.02	1.96e-23	0	9.8e-24	3.39e-52	8.21e-26	4.105e-26	0.127	0.165	0.146	3.77e-34	3.15e-32	1.59385e-32	1.01	0.23	0.62	1.52e-40	0.419	0.2095	0	1.77e-42	8.85e-43	4.78e-12	0	2.39e-12	0.0203	0.192	0.10615	0.0611	1.5e-38	0.03055	0.172	0.212	0.192	0.421	0.332	0.3765
Traes_3DS_7C185F7ED_Traes_3DS_F7C471D80	8.16	8.5	8.33	1.92	2.8	2.36	0.0358	6.92e-07	0.0179003	16.2	9.13	12.665	7.99	5.29	6.64	1.81	0.623	1.2165	13.7	15.5	14.6	12.7	19.2	15.95	28.6	11.4	20	3.64	1.7	2.67	10.9	7.39	9.145	3.94	3.58	3.76	11.1	9.73	10.415	17.9	21.4	19.65	3.79	3.53	3.66
Traes_4AL_36FAF99DE1	99.1	121	110.05	56	69.2	62.6	5.46	10.2	7.83	9.73	11.7	10.715	10.3	7.3	8.8	86.9	84.7	85.8	4.36	9.15	6.755	0.632	1.03	0.831	3	0.0749	1.53745	55	32.7	43.85	58.5	53	55.75	119	92.9	105.95	14.5	7.67	11.085	15	17.8	16.4	7.23	8.62	7.925
Traes_4AL_56B8D9731	6.39e-10	9.01e-20	3.195e-10	3.92e-26	1.14e-13	5.7e-14	1.42e-30	5.06e-19	2.53e-19	0.306	4.52e-16	0.153	1.77e-24	1.01e-20	5.05089e-21	1.59e-26	6.47e-17	3.235e-17	1.95	1.33	1.64	2.2	2.28	2.24	4.24	1.37	2.805	9.93e-05	1.33e-39	4.965e-05	6.48e-24	2.61e-25	3.3705e-24	3.42e-21	0.0293	0.01465	2.83e-13	0.333	0.1665	3.12e-19	2.42e-19	2.77e-19	1.36e-31	1.43e-20	7.15e-21
Traes_4AL_76D45DCBD	0.403	1.51e-54	0.2015	5.88e-48	3.12e-05	1.56e-05	9.3e-06	1.24e-05	1.085e-05	0.439	2.2	1.3195	1.23	0.396	0.813	3.77e-05	1.66e-59	1.885e-05	17.8	16.7	17.25	10.1	13.6	11.85	15.1	8.93	12.015	0.688	0.956	0.822	2.26	1.93	2.095	0.000335	1.81e-09	0.000167501	2.92	2.65	2.785	1.77	2.63	2.2	9.59e-29	4.17e-29	6.88e-29
Traes_4AL_950BBBFA8	3.83	3.19	3.51	0.197	0.539	0.368	0.174	0.0848	0.1294	17.1	15.4	16.25	3.66	4.68	4.17	2.26	2.01	2.135	1.63	2.23	1.93	0.781	2.21	1.4955	1.6	0.613	1.1065	2.11	3.71	2.91	3.65	4.05	3.85	2.43	3.39	2.91	2.59	5.48	4.035	3.55	3.24	3.395	9.53	9.18	9.355
Traes_4AL_A1A9045D1	1.56	3.44	2.5	0.403	0.0556	0.2293	2.49	1.5	1.995	6.52	7	6.76	14	14.5	14.25	4.97	5.07	5.02	18.8	21.4	20.1	1	4.57	2.785	5.46	1.34	3.4	1.2	0.416	0.808	1.64	1.53	1.585	12.1	11.6	11.85	0.478	0.155	0.3165	16.7	15.9	16.3	5.01	5.49	5.25
Traes_4AS_1A6574DF6	0.751	0.451	0.601	0.000104	0.126	0.063052	0.0967	0.706	0.40135	0.776	0.000354	0.388177	0.535	0.343	0.439	0.33	0.219	0.2745	0.0849	0.251	0.16795	1.8	0.716	1.258	0.916	0.814	0.865	0.789	1.5	1.1445	0.472	0.557	0.5145	1.34	0.383	0.8615	1.32	1.16	1.24	1.17	0.908	1.039	0.00191	0.234	0.117955
Traes_4AS_2FBDD5B23	3.06	4.58	3.82	0.439	0.306	0.3725	0.0363	0.173	0.10465	1.72	0.362	1.041	2.98	3.09	3.035	2.08	1.47	1.775	0.0121	3.49e-23	0.00605	0	6.29e-07	3.145e-07	0.0632	1.1e-28	0.0316	4.62	2.28	3.45	5.66	4.9	5.28	2.36	1.09	1.725	1.06	0.781	0.9205	0.774	1.86	1.317	2.1	1.52	1.81
Traes_4AS_3E18CE943	4.69	5.68	5.185	1.62	1.32	1.47	0.0907	0.155	0.12285	0.000155	1.45e-09	7.75007e-05	0.308	0.924	0.616	0.229	0.631	0.43	1.3e-39	7.35e-34	3.67501e-34	2.51e-41	2e-10	1e-10	2.04e-09	3.57e-14	1.02002e-09	1.38	0.38	0.88	7.23	4.69	5.96	5.92	4.29	5.105	0.122	0.203	0.1625	0.249	0.00671	0.127855	0	0	0
Traes_4AS_5B2AD8285	8.41e-40	3.8e-10	1.9e-10	2.01e-33	1.71e-40	1.005e-33	0	2.02e-46	1.01e-46	0	0	0	1.91	2.51	2.21	2.49	0.399	1.4445	0.169	0.00039	0.084695	2.36e-34	2.08e-31	1.04118e-31	0.119	2.25e-37	0.0595	0.000315	1.78e-33	0.0001575	1.02	3.22e-20	0.51	0.107	3.62e-15	0.0535	1.17e-29	0	5.85e-30	5.7e-37	1.72e-34	8.6285e-35	0	0	0
Traes_4AS_9016EEA44	0.0278	8.1e-30	0.0139	1.46e-34	4.8e-38	7.3024e-35	5.51e-21	7.28e-34	2.755e-21	1.73e-21	4.94e-32	8.65e-22	0.18	0.0398	0.1099	0.244	0.0007	0.12235	7.22e-39	2.23e-33	1.115e-33	2.76e-39	1.14e-23	5.7e-24	1.83e-27	0.185	0.0925	3.31e-08	4.91e-25	1.655e-08	0.0387	4.14e-24	0.01935	2.12	0.945	1.5325	1.47e-34	7.15e-32	3.58235e-32	2.48e-05	0.168	0.0840124	0	0	0
Traes_4AS_D7511DC6D	0.711	3.17	1.9405	0.692	0.00787	0.349935	0.0371	0.352	0.19455	1.37	0.27	0.82	0.916	0.277	0.5965	1.4e-11	1.28e-17	7.00001e-12	1.59	1.48	1.535	2.6	1.5	2.05	1.65	1.27	1.46	6.22	3.07	4.645	1.84	1.04	1.44	0.127	0.0281	0.07755	10.2	6.04	8.12	1.42	3.06	2.24	1.89e-21	6.88e-18	3.44095e-18
Traes_4BL_685E2C80B_Traes_4BL_165838228	1.04e-18	1.16e-18	1.1e-18	9.34e-07	2.53e-31	4.67e-07	3.3e-13	1.93e-33	1.65e-13	8.34e-27	1.08e-29	4.1754e-27	0.535	0.394	0.4645	1.62	1.44	1.53	9.58e-37	0.139	0.0695	0.322	0.27	0.296	0.512	0.0802	0.2961	3.22e-21	0.078	0.039	7.26e-21	5.74e-25	3.63029e-21	0.757	0.459	0.608	3.05e-31	3.13e-18	1.565e-18	0.207	0.251	0.229	0	0	0
Traes_4BL_6C12B3AA1_Traes_4BL_B8AFF0CE3_Traes_4BS_844DF33D6	4.83	7.89	6.36	1.12e-25	1.39e-28	5.60695e-26	4.12e-20	1.37e-41	2.06e-20	0.117	0.242	0.1795	0.353	0.182	0.2675	0.000226	0.158	0.079113	4.16e-37	5.09e-29	2.545e-29	9.44e-34	1.58e-23	7.9e-24	1.61e-27	2.08e-22	1.04001e-22	2.73	0.242	1.486	0.559	0.809	0.684	1.74	1.88	1.81	0.0905	9.75e-10	0.04525	6.26e-32	0.53	0.265	0	0	0
Traes_4BL_7D37E7483_Traes_4BL_D4004E753	2.69	2.03	2.36	3.48	2.78	3.13	0.357	0.113	0.235	1.23	0.583	0.9065	5.79	4.77	5.28	5.61	6.46	6.035	0.0614	0.0543	0.05785	0	0.0968	0.0484	2.49e-12	1.23e-18	1.245e-12	2.33	3.59	2.96	4.37	1.76	3.065	0.896	2.34	1.618	0.694	0.798	0.746	1.35	1.11	1.23	2.36	2.45	2.405
Traes_4BL_B01346193	0.435	0.45	0.4425	0.193	0.00017	0.096585	0.76	0.00145	0.380725	1.7	1.32	1.51	0.934	0.887	0.9105	0.785	0.000751	0.392875	1.13	0.879	1.0045	1.76	1.39	1.575	2.16	0.715	1.4375	0.819	1.67	1.2445	0.547	0.104	0.3255	0.452	0.761	0.6065	1.05	2.45	1.75	0.542	0.743	0.6425	0.444	0.474	0.459
Traes_4BL_B42CCCD3A	0.0906	0.369	0.2298	0.0624	0.122	0.0922	0	0	0	5.09	4.09	4.59	2.75	3.95	3.35	0.0663	0.125	0.09565	1.56	1.43	1.495	0.702	0.204	0.453	0.308	0.462	0.385	0.117	0.0307	0.07385	3.08	1.88	2.48	1.54	1.71	1.625	1.63	2.08	1.855	3.47	3.91	3.69	7.86	7.67	7.765
Traes_4BL_D9E97AA3B_Traes_4BL_CB37AF2A2	7.83e-10	0.0359	0.01795	1.7	0.635	1.1675	0.0452	0.0012	0.0232	0.052	0.761	0.4065	1.58	0.369	0.9745	1.4e-11	3.18e-15	7.00159e-12	2.5	2.08	2.29	2.54	2.01	2.275	1.52	2.48	2	4.03	7.3	5.665	0.981	0.484	0.7325	1.55e-08	0.351	0.1755	8	4.45	6.225	1.3	1.71	1.505	1.91e-20	2.78e-17	1.39096e-17
Traes_4BS_193C5F22C	4.75e-06	1.51e-54	2.375e-06	5.88e-48	1.83e-13	9.15e-14	0.00184	6.35e-15	0.00092	0.23	0.221	0.2255	0.09	0.0711	0.08055	1.44e-18	1.66e-59	7.2e-19	6.5	4.76	5.63	8.89	7.51	8.2	7.86	10.2	9.03	0.568	0.175	0.3715	0.572	0.886	0.729	1.56e-25	5.25e-17	2.625e-17	1.56	1.08	1.32	0.47	0.718	0.594	9.59e-29	4.17e-29	6.88e-29
Traes_4BS_83DF7B31C	8.73	11	9.865	3.59	1.96	2.775	6.13	3.22	4.675	15.9	14	14.95	38.1	33.2	35.65	9.07	6.76	7.915	26.2	23.4	24.8	5.56	19.9	12.73	21.9	4.77	13.335	0.0959	0.0173	0.0566	2.23	0.785	1.5075	52	31.5	41.75	3.12	2.89	3.005	39.7	41.3	40.5	7.54	7.3	7.42
Traes_4BS_B36D53E8B	2.34	1.22	1.78	0.592	0.753	0.6725	0.662	1	0.831	5.36	6.12	5.74	1.32	2.27	1.795	1.2	0.784	0.992	0.873	0.562	0.7175	0.423	0.712	0.5675	1.02	1.07	1.045	1.54	1.09	1.315	2.82	1.97	2.395	1.1	0.528	0.814	1.08	0.912	0.996	0.813	1.22	1.0165	2.77	2.81	2.79
Traes_4BS_C0973D1DA	62	80.1	71.05	83.2	77.7	80.45	11.3	11.6	11.45	8.13	6.24	7.185	6.78	8.98	7.88	32.2	33.5	32.85	1.79	0.941	1.3655	0.985	1.02	1.0025	0.349	0.432	0.3905	21	12.9	16.95	43.7	29.6	36.65	110	75.1	92.55	5.43	3.06	4.245	14.5	18.1	16.3	7.46	6.38	6.92
Traes_4DL_B84BC09CF	2.89	4.73	3.81	0.231	0.854	0.5425	6.84e-11	2.16e-35	3.42e-11	1.32	1.54	1.43	4.06	4.15	4.105	1.29	0.64	0.965	4.07e-31	0.000298	0.000149	0	8.32e-30	4.16e-30	2.22e-28	0.0611	0.03055	3.42	3.14	3.28	3.12	3.37	3.245	0.658	0.707	0.6825	2.74	3.13	2.935	2.08	1.28	1.68	0.334	0.484	0.409
Traes_4DL_BF0B81D38	3.61	5.47	4.54	1.84	0.64	1.24	0.687	0.368	0.5275	1.72	0.438	1.079	1.66	1.03	1.345	1.39e-06	6.07e-07	9.985e-07	2.63	2.16	2.395	3.74	2.71	3.225	3.84	2.68	3.26	8.04	13.1	10.57	5.11	4.04	4.575	1.44	1.64	1.54	12	7.73	9.865	1.54	2.08	1.81	0.537	0.981	0.759
Traes_4DL_C6EC16328	5.43e-47	5.27e-34	2.635e-34	2.81e-24	0.12	0.06	0	0	0	4.39	3.46	3.925	2.79	1.87	2.33	6.4e-48	1.79e-24	8.95e-25	2.99	2.58	2.785	0.0337	1.17	0.60185	1.53	0.0324	0.7812	1.29e-30	0	6.45e-31	0.655	0.109	0.382	0.474	0.396	0.435	0.182	0.334	0.258	0.381	0.402	0.3915	1.64e-36	7.42e-07	3.71e-07
Traes_4DL_CBEA7B3E3	6.24e-05	0.0141	0.0070812	8.09e-12	2.34e-15	4.04617e-12	0.483	0.0109	0.24695	0.0809	0.0558	0.06835	0.505	0.805	0.655	0.0483	0.685	0.36665	0.668	0.0137	0.34085	0.419	0.846	0.6325	0.614	0.311	0.4625	0.321	0.0316	0.1763	0.0248	0.395	0.2099	0.0331	0.649	0.34105	0.441	0.604	0.5225	0.0946	0.346	0.2203	0.00939	6.82e-05	0.0047291
Traes_4DL_D80773B59	0.118	0.0319	0.07495	0.236	0.564	0.4	8.37e-27	4.37e-30	4.18718e-27	5.61e-28	3.54e-08	1.77e-08	4.65	2.47	3.56	1.47	2.13	1.8	0.0618	0.069	0.0654	0.958	2.06	1.509	3.06	1.3	2.18	1.62	2.07	1.845	2.09e-06	0.157	0.078501	2.44	0.638	1.539	0.452	0.0404	0.2462	3.37	2.24	2.805	0	0	0
Traes_4DL_F5CC0669C	4.63e-21	3.75e-34	2.315e-21	2.66e-28	5.66e-44	1.33e-28	7.7e-23	1.66e-30	3.85e-23	2.07e-32	4.55e-33	1.2625e-32	0.128	0.00287	0.065435	0.0219	0.582	0.30195	0	1.01e-36	5.05e-37	1.47e-31	1.03e-27	5.15073e-28	1.45e-32	4.8e-12	2.4e-12	0.0763	1.98e-12	0.03815	0.0196	8.49e-17	0.0098	5e-08	1.43e-21	2.5e-08	1.8e-31	5.72e-29	2.869e-29	3.62e-26	2.78e-29	1.81139e-26	0	0	0
Traes_4DS_19FA8C087	0.000868	1.51e-54	0.000434	5.88e-48	0.614	0.307	9.32e-13	0.0222	0.0111	0.766	1.78	1.273	1.53	0.328	0.929	0.00719	1.66e-59	0.003595	12	7.48	9.74	10.3	10.4	10.35	15.6	14.2	14.9	3.04	0.803	1.9215	8.69	3.42	6.055	2.15e-15	0.178	0.089	7.01	2.37	4.69	3.57	4.3	3.935	9.59e-29	4.17e-29	6.88e-29
Traes_4DS_374DADA2A	92.8	108	100.4	64.6	66.3	65.45	52.3	47.8	50.05	5.29	4.45	4.87	7.38	5.32	6.35	50.6	55.7	53.15	4.44	5.42	4.93	1.56	0.525	1.0425	1.97	0.737	1.3535	29.9	23.3	26.6	50.6	33	41.8	163	118	140.5	7.42	3.1	5.26	26.6	28.9	27.75	11.6	9.09	10.345
Traes_4DS_CD3A1E1DD	2.61	4.12	3.365	0.908	0.463	0.6855	0.467	0.158	0.3125	11.6	11.9	11.75	3.8	3.72	3.76	0.653	1.25	0.9515	3.52	3.04	3.28	1.25	1.88	1.565	1.7	1.51	1.605	1.72	2.55	2.135	3.06	5.63	4.345	3.39	3.52	3.455	3.8	4.62	4.21	3.42	3.41	3.415	7.24	8.84	8.04
Traes_4DS_E77045BE8	15.3	16.9	16.1	10.7	12.4	11.55	7.59	11.5	9.545	5.28	4.62	4.95	14.4	16.9	15.65	8.83	10.1	9.465	28.4	24.6	26.5	4.2	23.2	13.7	34.8	3.48	19.14	1.84	0.0174	0.9287	0.11	0.596	0.353	25.3	23.1	24.2	0.832	0.154	0.493	29	30.4	29.7	2.42	2.86	2.64
Traes_5AL_21B739F34	4.66	5.94	5.3	3.37	3	3.185	5.76	4.44	5.1	2.78	1.97	2.375	2.65	3.04	2.845	2.38	3.01	2.695	4.68	4.87	4.775	5.8	7.31	6.555	6.34	6.1	6.22	5.28	6.17	5.725	6.61	7.56	7.085	4.48	5	4.74	4.03	5.57	4.8	4.08	5.22	4.65	2.86	2.22	2.54
Traes_5AL_2C7CD0CA2	2.88	2.99	2.935	3.96	2.13	3.045	40.1	35	37.55	0.0399	9.46e-18	0.01995	4.34e-18	1.64e-28	2.17e-18	1.04	2.03	1.535	2.51e-08	1.16e-10	1.2608e-08	1.21	1.9e-27	0.605	0.0575	1.24	0.64875	0.802	0.98	0.891	1.54	0.802	1.171	2.28	2.31	2.295	0.0969	1.38e-18	0.04845	1.88	1.29	1.585	1.89	3.05	2.47
Traes_5AL_9043DA075	0.867	0.732	0.7995	3.17	3.04	3.105	1.88	1.98	1.93	0.158	0.268	0.213	0.192	0.206	0.199	0.724	0.219	0.4715	5.09	3.7	4.395	1.12	5.17	3.145	7.87	0.308	4.089	0.262	0.104	0.183	0.556	1.24	0.898	0.893	0.347	0.62	0.604	0.00759	0.305795	2.85	1.78	2.315	0.386	1.29	0.838
Traes_5AL_CAF7F398D	0.448	0.158	0.303	3.75e-17	0.0133	0.00665	0	0	0	1.87e-05	0.000465	0.00024185	0.243	0.471	0.357	2.93	2.64	2.785	2.96	1.98	2.47	2.36	3.25	2.805	5.32	1.69	3.505	6.13e-10	9.65e-24	3.065e-10	0.00262	0.047	0.02481	0.109	0.0097	0.05935	0.451	0.0905	0.27075	0.416	0.37	0.393	0.0555	0.028	0.04175
Traes_5AS_073CAB1CC_Traes_5AS_776E1FEE4_Traes_5AS_21B1A4EAE	0.58	1.32	0.95	2.74	3.95	3.345	0.0406	0	0.0203	1.71	1.04	1.375	4.81	3.55	4.18	3.26	3.46	3.36	12.9	13.7	13.3	87.9	64	75.95	88.1	67.3	77.7	3.97	2.86	3.415	14.3	12.3	13.3	3.59	6.55	5.07	62.3	37.1	49.7	16.9	14.4	15.65	29.2	29.6	29.4
Traes_5AS_0C1BD0C9F	0.0392	0.00812	0.02366	1.99e-18	8.77e-27	9.95e-19	0.0312	0	0.0156	1.94e-22	1.43e-21	8.12e-22	2.45e-19	2.6e-14	1.30001e-14	7.01e-23	2.68e-26	3.50634e-23	5.63e-10	1.83e-08	9.4315e-09	9.64e-25	4.8e-08	2.4e-08	3.38e-20	0	1.69e-20	1.24e-07	9.05e-06	4.587e-06	1.38	1.6	1.49	1.23	0.478	0.854	2.91e-12	8.65e-11	4.4705e-11	5.28e-21	9.66e-19	4.8564e-19	2.02e-18	5.06e-20	1.0353e-18
Traes_5AS_61310FE44	1.9	3.1	2.5	1.5	2.01	1.755	1.11	1.15	1.13	5.84	4.96	5.4	9.25	10.3	9.775	0.492	0.372	0.432	2.68	4.07	3.375	1.92	3.1	2.51	2.93	2.56	2.745	32.3	32.9	32.6	17.8	18.1	17.95	3.13	5.94	4.535	26.1	25.1	25.6	21.3	21.5	21.4	0.41	1.07	0.74
Traes_5AS_89A21B76E_Traes_5AS_DA35E9F85	10.7	14.4	12.55	7.05	7.69	7.37	18	9.67	13.835	4.52	2.63	3.575	4.22	5.06	4.64	5.66	3.87	4.765	6.61	4.37	5.49	13	13	13	14.3	10.6	12.45	9.45	10.5	9.975	15.5	14.7	15.1	15.9	15.3	15.6	7.2	8.4	7.8	8.8	10.3	9.55	5.83	6.42	6.125
Traes_5AS_D408E8790	7.45	6.03	6.74	6.83	5.31	6.07	29.7	23.1	26.4	7.76	9.29	8.525	5.07	6.36	5.715	3.3	2.36	2.83	27.6	21.7	24.65	23.4	36.6	30	33.6	21.6	27.6	5.83	6.79	6.31	13.2	13.7	13.45	14.7	14.1	14.4	12.5	12.4	12.45	19.8	18.7	19.25	15.7	15.9	15.8
Traes_5AS_F58AC31EE	69.1	75	72.05	38.6	37.5	38.05	0.33	3.4	1.865	10.5	7.35	8.925	91.6	73.1	82.35	52.6	44.2	48.4	89.4	77.5	83.45	24.1	77.3	50.7	99.6	18.4	59	22.8	27.5	25.15	10.9	3.24	7.07	25.1	18	21.55	21.7	12	16.85	193	178	185.5	5.55	3.57	4.56
Traes_5BL_00A93C428	0.117	0.0989	0.10795	0.752	1.41	1.081	21.9	10.9	16.4	2.48e-25	1.47e-18	7.35e-19	9.36e-23	5.49e-28	4.68003e-23	0.207	1.04	0.6235	0.32	2.24e-19	0.16	0.385	7.69e-26	0.1925	2.15e-10	0.362	0.181	1.18	0.615	0.8975	0.766	0.637	0.7015	1.1	2.17	1.635	1.27e-22	1.87e-08	9.35e-09	3.98e-14	0.552	0.276	1.51	1.78	1.645
Traes_5BL_0992ADD0A	5.57	4.07	4.82	1.85	1.71	1.78	3.21	1.45	2.33	2.3	1.51	1.905	1.78	2.69	2.235	3.41	1.91	2.66	4.19	4.16	4.175	4.98	7.33	6.155	6.23	5	5.615	4.67	4.85	4.76	6.05	7.32	6.685	3.27	2.76	3.015	3.25	5.05	4.15	3.72	3.84	3.78	2.17	2.09	2.13
Traes_5BL_1897802B8_Traes_5BL_94EE812D7	0	0	0	0.0627	0	0.03135	0	0	0	1.57e-53	8.68e-54	1.219e-53	1.8e-05	9.89e-63	9e-06	2.01e-52	0.0419	0.02095	0.145	0.0588	0.1019	0.363	0.24	0.3015	0.01	0.08	0.045	0.0293	0	0.01465	5.45e-71	4.76e-22	2.38e-22	0.335	0.0525	0.19375	6.1e-55	1.12e-77	3.05e-55	7.63e-56	0.0762	0.0381	1e-50	3.58e-48	1.795e-48
Traes_5BL_57D831CCB	12.2	18	15.1	2.85	3.31	3.08	12.7	11.3	12	5.3	2.41	3.855	5.31	2.02	3.665	8.77	11.9	10.335	7.75	8	7.875	15.4	9.51	12.455	10.3	8.23	9.265	2.7	1.45	2.075	4.55	3.24	3.895	5.39	6.09	5.74	4.94	2.21	3.575	7.04	7.42	7.23	2.74	3.11	2.925
Traes_5BL_672642904	1.19	2.21	1.7	0.784	0.587	0.6855	1.56	1.37	1.465	3.73	3.1	3.415	1.79	2.07	1.93	3.51	1.67	2.59	12.1	7.6	9.85	12.3	12.5	12.4	19.2	5.12	12.16	1.44	1.89	1.665	0.784	0.456	0.62	1.26	1.76	1.51	3.03	2.93	2.98	3.4	7.37	5.385	1.88	2.28	2.08
Traes_5BL_881B53ED0	1.82e-09	3.33e-20	9.1e-10	0.000152	1.79e-08	7.6009e-05	1.69e-18	5.65e-37	8.45e-19	1.44e-10	0.229	0.1145	0.712	0.319	0.5155	0.398	1.62	1.009	8.19	7.54	7.865	3.18	5.5	4.34	9.52	4.5	7.01	0.187	0.163	0.175	0.165	0.0433	0.10415	0.0894	0.0887	0.08905	0.501	0.943	0.722	1.6	0.73	1.165	0.236	1.31	0.773
Traes_5BL_8CB3F7560	0.326	1.13	0.728	1.85	1.83	1.84	2.21	1.09	1.65	1.25	0.181	0.7155	0.806	0.544	0.675	0.618	0.258	0.438	3.26	2.82	3.04	2.17	4.8	3.485	6.62	2.09	4.355	0.467	0.438	0.4525	1.93	2.59	2.26	0.849	1	0.9245	0.55	0.167	0.3585	3.92	5.41	4.665	2.8	4.44	3.62
Traes_5BL_D38730A51	0.759	0.538	0.6485	0.0384	0.287	0.1627	1.67	0.428	1.049	0.482	0.132	0.307	0.868	0.028	0.448	1.71	1.9	1.805	0.313	0.0453	0.17915	0.667	0.791	0.729	0.973	0.667	0.82	0.402	0.273	0.3375	0.603	0.175	0.389	1.26	1.23	1.245	0.13	0.303	0.2165	0.467	0.467	0.467	2.48	1.19	1.835
Traes_5BL_FDBE12171	0.774	0.498	0.636	1.69	0.0492	0.8696	0.00115	0	0.000575	0.313	0.991	0.652	3.22	1.42	2.32	1.59	1.84	1.715	2.04	0.551	1.2955	32	17.7	24.85	24.3	26.8	25.55	3.11	3.48	3.295	8.72	8.32	8.52	2.14	2.77	2.455	30.5	16.7	23.6	13.2	15	14.1	28.3	30.6	29.45
Traes_5BS_263D46511	0.706	0.765	0.7355	1.49e-18	2.09e-08	1.045e-08	8.56e-17	0	4.28e-17	1.97	1.65	1.81	0.0975	0.109	0.10325	0.342	0.439	0.3905	0.0159	1.82e-08	0.00795001	0.112	0.056	0.084	4.08e-07	0	2.04e-07	0.0837	0.000161	0.0419305	1.72	2.29	2.005	0.267	0.545	0.406	0.0218	0.0276	0.0247	3.97e-11	0.0308	0.0154	0.0513	0.0542	0.05275
Traes_5BS_50A50FBC7	9.79	9.87	9.83	8.74	12.4	10.57	8.81	11.5	10.155	3.96	2.95	3.455	4.25	3.36	3.805	4.26	5.52	4.89	7.07	9.23	8.15	12.5	12.3	12.4	12.9	10.7	11.8	11.3	9.77	10.535	18.2	16.2	17.2	13.8	12.9	13.35	10.2	12.3	11.25	13.1	16.8	14.95	7.53	5.92	6.725
Traes_5BS_9384D46B3	1.51	1.89	1.7	13.3	12.4	12.85	35.2	29.5	32.35	25.5	20.5	23	6.11	6.07	6.09	3.04	3.3	3.17	35.9	38.3	37.1	36.4	50.8	43.6	46.9	33.4	40.15	6.67	5.91	6.29	15	11.8	13.4	28.3	30.9	29.6	24	25.2	24.6	40.9	49.3	45.1	54.5	51.1	52.8
Traes_5BS_9B355628D	1.95	1.1	1.525	2.49	1.48	1.985	0.422	2.65	1.536	5.66	5.79	5.725	3.02	3.22	3.12	4.62	6.99	5.805	11.3	5.4	8.35	13.4	11	12.2	16.2	8.76	12.48	1.02	1.03	1.025	2.79	1.65	2.22	4.91	4.77	4.84	2.15	0.231	1.1905	14.5	16.8	15.65	16.2	15	15.6
Traes_5BS_B2D28E838_Traes_5BS_497F3CA80	1.73e-19	1.7e-19	1.715e-19	8.18e-17	2.19e-28	4.09e-17	4.41e-21	4.42e-25	2.20522e-21	4.36e-20	3.18e-28	2.18e-20	1.21e-28	2.58e-19	1.29e-19	2.92e-25	6.13e-32	1.46e-25	6.54e-25	3.87e-21	1.93533e-21	2.53e-24	8.88e-28	1.26544e-24	1.72e-18	1.07e-29	8.6e-19	1.17e-20	1.1e-20	1.135e-20	3.24e-18	1.26e-21	1.62063e-18	2.17e-20	1.07e-22	1.09035e-20	2.09e-21	4.71e-20	2.4595e-20	4.56e-21	4.31e-20	2.383e-20	4.53e-20	3.52e-27	2.265e-20
Traes_5DL_0FDE3E580	0	6.25e-76	3.125e-76	2.26	3.07	2.665	0	0	0	7.33e-53	5.92e-52	3.3265e-52	2.64e-09	1.03e-59	1.32e-09	2.04e-49	2.71e-44	1.35501e-44	1.21	2.11	1.66	4.27	3.15	3.71	4.27	1.51	2.89	1.53e-17	0	7.65e-18	6.24e-49	4.76e-22	2.38e-22	0.0196	0.386	0.2028	4.89e-51	7.75e-73	2.445e-51	3.17e-52	8.35e-17	4.175e-17	9.57e-48	7.71e-43	3.85505e-43
Traes_5DL_1CD1BF5D7	0.212	0.246	0.229	2.33	4.44	3.385	15.3	11.1	13.2	1.33	1.24	1.285	4.01	6.71	5.36	8.22	6.33	7.275	1.49	1.25	1.37	0.978	1.6	1.289	1.14	1.11	1.125	2.58	2.72	2.65	2.51	2.69	2.6	3.64	2.98	3.31	0.913	1.21	1.0615	12.1	10.5	11.3	9.39	9.98	9.685
Traes_5DL_5AFAF94F9	1.36e-17	3.1e-20	6.8155e-18	1.55e-13	0.315	0.1575	0.351	1.86e-34	0.1755	1.77e-22	1.08e-20	5.4885e-21	3.32e-27	2.93e-20	1.465e-20	2.97e-23	5.81e-22	3.0535e-22	5.12	5.43	5.275	3.18	7.97	5.575	9.36	4.19	6.775	0.0278	6.52e-34	0.0139	4.76e-38	2.5e-23	1.25e-23	1.47e-38	1.43e-21	7.15e-22	0.0218	0.0323	0.02705	0.0257	0.0361	0.0309	8.15e-36	1.31e-20	6.55e-21
Traes_5DL_7953B077C	4.3	5.77	5.035	3.51	2.92	3.215	2.88	3.46	3.17	1.7	2.57	2.135	2.31	3.15	2.73	1.44	2.29	1.865	4.17	6.7	5.435	5.95	7.92	6.935	6.49	5.86	6.175	4.35	4.35	4.35	6.38	7.47	6.925	3.08	4.44	3.76	3.44	4.72	4.08	3.95	4.54	4.245	3.28	2.54	2.91
Traes_5DL_8B7EC05B7	3.1	4.56	3.83	0.154	0.388	0.271	0	0	0	0.244	0.166	0.205	0.836	0.267	0.5515	1.01	1.4	1.205	1.71	1.14	1.425	1.07	1.59	1.33	1.96	0.873	1.4165	0.0479	0.0252	0.03655	0.241	0.0885	0.16475	1.39	0.912	1.151	0.472	0.41	0.441	0.889	1.28	1.0845	3.45e-13	1.37e-09	6.85172e-10
Traes_5DL_A6EC2A121	1.17	1.77	1.47	2.75	5.79	4.27	1.09	0.216	0.653	0.289	0.378	0.3335	0.829	0.526	0.6775	0.712	1.15	0.931	1.93	1.3	1.615	3.66	6.44	5.05	7.7	1.57	4.635	0.936	1.11	1.023	3.22	1.87	2.545	0.953	0.601	0.777	0.615	0.571	0.593	4.89	5.46	5.175	9.9	5.11	7.505
Traes_5DL_BB10A3B4B	16.5	19.9	18.2	16.1	15.6	15.85	0.000964	0.0776	0.039282	19.8	16.9	18.35	93	78.9	85.95	70.4	76	73.2	89.9	73.8	81.85	22.1	61.2	41.65	75.5	15.8	45.65	32.5	29.4	30.95	6.92	2.07	4.495	22.1	8.93	15.515	27	18.3	22.65	214	215	214.5	15.2	16	15.6
Traes_5DL_EE026513D	5.29	10.5	7.895	0.335	2.21	1.2725	4.65	3.45	4.05	2.37	1.73	2.05	1.4	1.12	1.26	1.09	2.7	1.895	4.21	1.59	2.9	12.6	4.09	8.345	7.49	5.27	6.38	1.01	0.292	0.651	3.45	0.822	2.136	5.05	2.2	3.625	2.38	1.62	2	3.17	5.56	4.365	0.341	0.0837	0.21235
Traes_5DL_F67EE2F00	1.5	1.85	1.675	1.78	0.483	1.1315	1.53	2.18	1.855	1.87	1.94	1.905	1.93	2.19	2.06	5.27	6.17	5.72	8.34	4.27	6.305	10.9	11.3	11.1	13.2	6.85	10.025	1.53	0.839	1.1845	1.94	0.53	1.235	1.82	1.46	1.64	1.51	0.859	1.1845	5.37	5.85	5.61	1.94	1.49	1.715
Traes_5DS_5DB217D0C	11.9	9.1	10.5	12	7.42	9.71	13.1	11.9	12.5	4.79	3.55	4.17	4.55	6.35	5.45	3.32	5.39	4.355	7.22	9.5	8.36	11.3	9.94	10.62	7.58	10.8	9.19	7.54	8.58	8.06	11	12.7	11.85	9.91	14.5	12.205	7.07	10.1	8.585	12.4	9.05	10.725	7.93	7.85	7.89
Traes_5DS_8390F804C	0.969	0.628	0.7985	0.35	1.02	0.685	0.0241	0.0142	0.01915	3.33	2.49	2.91	3.3	2.31	2.805	1e-23	2.24e-24	6.12e-24	1.72	0.771	1.2455	0.624	1.64	1.132	1.3	0.25	0.775	18.2	19	18.6	9.5	8.88	9.19	0.938	1.33	1.134	10.6	14.2	12.4	10.3	11.1	10.7	0.43	0.113	0.2715
Traes_5DS_A6DB4D2AF	0.141	0.189	0.165	0.307	0.351	0.329	9.1e-17	0	4.55e-17	2.15e-22	5.95e-22	4.05e-22	2.02e-18	1.51e-13	7.5501e-14	0.00917	0.00268	0.005925	0.0483	0.0238	0.03605	1.03e-20	1.18e-05	5.9e-06	0.0687	0	0.03435	0.131	0.176	0.1535	3.06	2.36	2.71	0.345	1.05	0.6975	1.97e-08	4.08e-16	9.85e-09	0.155	9.5e-14	0.0775	0.476	0.645	0.5605
Traes_5DS_CA7EFFF42	2.53	3.13	2.83	1.97	1.05	1.51	0.866	1.36	1.113	10.5	8.58	9.54	5.55	4.98	5.265	11	9.66	10.33	20.3	17.1	18.7	17	16.4	16.7	25.5	10.6	18.05	1.42	0.941	1.1805	1.52	0.516	1.018	9.95	5.06	7.505	1.01	1.32	1.165	19.3	20.3	19.8	10	10.4	10.2
Traes_5DS_DBB71C2DC	1.75e-35	2.44e-64	8.75e-36	0	4.24e-66	2.12e-66	0	0.0136	0.0068	0	0	0	1.97e-75	9.71e-81	9.85005e-76	6.73e-65	2.57e-09	1.285e-09	6.39e-14	1.31e-53	3.195e-14	2.75e-15	2.35e-15	2.55e-15	1.59e-23	1.04e-22	5.995e-23	0.0275	0.0289	0.0282	0.201	0.0519	0.12645	3.43e-22	0	1.715e-22	0	4.27e-68	2.135e-68	1.21e-57	8.34e-19	4.17e-19	8.98e-75	0	4.49e-75
Traes_5DS_DEB30669C_Traes_5DS_35A8DC140_Traes_5DS_E7A07F032	3.01	4.76	3.885	8.46	10.2	9.33	37.7	30.6	34.15	10.2	11.8	11	8.04	9.55	8.795	6.68	7.8	7.24	36.9	37.1	37	48	60.3	54.15	52.7	43.7	48.2	9.18	8.23	8.705	16.8	15.7	16.25	19.1	15.6	17.35	18.8	28.3	23.55	37.1	40.7	38.9	31	32.3	31.65
Traes_6AL_1E68C6606	5.38	5.86	5.62	4.09	1	2.545	12.4	7.42	9.91	4.5	3.22	3.86	6.79	7.33	7.06	13.6	12.6	13.1	8.53	6.31	7.42	11.1	13.2	12.15	8.03	11.6	9.815	5.06	4.96	5.01	7.6	7.8	7.7	8.63	9.46	9.045	5.24	7.44	6.34	10.6	12	11.3	8.85	9.09	8.97
Traes_6AL_278C3E88C_Traes_6AL_EF43B7A00	5.31e-29	1.02e-29	3.165e-29	3.58e-18	1.66e-32	1.79e-18	2.52e-58	2.96e-47	1.48e-47	7.38e-07	0.0313	0.0156504	0.802	0.367	0.5845	1.18	1.24	1.21	0.00415	0.153	0.078575	21.2	11	16.1	13.9	12.9	13.4	0.00942	1e-05	0.004715	0.00363	0.00364	0.003635	0.0347	0.0509	0.0428	0.079	0.00676	0.04288	0.00311	1.1e-11	0.001555	0.299	9.48e-32	0.1495
Traes_6AL_278F9DD5E	10.1	10.7	10.4	10.9	12.1	11.5	9.16	7.73	8.445	11.5	9.84	10.67	4.67	4.55	4.61	14.4	12.7	13.55	17.6	17.5	17.55	6.09	10.3	8.195	9.24	10.1	9.67	10.7	12.7	11.7	30.2	28.2	29.2	8.01	9.86	8.935	10.9	13.2	12.05	5.4	7.91	6.655	2.34	1.94	2.14
Traes_6AL_5ADE59E0F	1.79	2.23	2.01	2.42	2.68	2.55	0.614	0.287	0.4505	1.13	0.208	0.669	0.322	0.125	0.2235	1.16	0.401	0.7805	3.34	2.38	2.86	16.2	14	15.1	18	4.7	11.35	2.26e-08	8.58e-08	5.42e-08	0.455	1.12e-26	0.2275	7.01	5.05	6.03	0.405	0.636	0.5205	0.552	1.34	0.946	2.65	3.99	3.32
Traes_6AL_73243BC5A	0.0657	0.202	0.13385	3.52e-19	2.5e-18	1.426e-18	5.2e-20	4.05e-26	2.6e-20	0.567	0.78	0.6735	0.25	0.476	0.363	2.38e-05	0.582	0.291012	0.351	0.515	0.433	0.142	0.0494	0.0957	0.315	9.35e-12	0.1575	0.34	0.261	0.3005	1.29	0.0751	0.68255	0.108	0.104	0.106	0.333	0.148	0.2405	0.651	0.458	0.5545	0.111	0.257	0.184
Traes_6AL_D574D59BC	0	0	0	0	0.0015	0.00075	0	0	0	0	0	0	0	0	0	0	0	0	0	0	0	5.69e-08	2.24e-07	1.4045e-07	4.17e-118	1.56e-05	7.8e-06	0	0	0	0	0	0	6.41	5.25	5.83	0.000209	0	0.0001045	0	7.96e-08	3.98e-08	4.6e-11	0	2.3e-11
Traes_6AS_212F397F5	8.63	10.2	9.415	5.83	10.7	8.265	39.5	38.5	39	3.95	7.5	5.725	6.61	7.77	7.19	29.5	28	28.75	65.4	76.8	71.1	35.1	42	38.55	34.5	42.4	38.45	12.4	11.9	12.15	9.95	9.37	9.66	12.7	7.73	10.215	7.84	7.2	7.52	10.8	11.2	11	3.16	2.9	3.03
Traes_6AS_B28F01D5E	7.38	9.05	8.215	8.08	7.35	7.715	0.0609	0.00736	0.03413	7.82	6.15	6.985	2.4	2.26	2.33	0.38	0.476	0.428	21.7	22	21.85	10.3	18.7	14.5	17.4	11.5	14.45	0.715	0.784	0.7495	3.63	4.12	3.875	12.1	12.7	12.4	13.9	14.3	14.1	5.27	3.9	4.585	5.58	5.66	5.62
Traes_6BL_41477DA26	9.29	8.01	8.65	6.29	4.48	5.385	15.7	9.93	12.815	7.23	6.55	6.89	8.73	10.3	9.515	16.2	13.4	14.8	9.41	10	9.705	11.7	11.4	11.55	11.2	13.4	12.3	9.16	8.9	9.03	13.9	12.2	13.05	12	16.9	14.45	9.06	12.5	10.78	13.4	15.4	14.4	10.8	11.2	11
Traes_6BL_4B7F1756B	15.2	12.6	13.9	9.12	9.53	9.325	18	18.4	18.2	7.02	6.73	6.875	5.63	8.52	7.075	38.6	40.2	39.4	16.1	15.5	15.8	6.31	11	8.655	10.9	7.78	9.34	14	18.7	16.35	32.1	34.4	33.25	41.4	41.6	41.5	6.27	9.18	7.725	7.53	7.36	7.445	4.08	4.35	4.215
Traes_6BL_503A71C96_Traes_6BL_BEF129006	6.35e-24	4.54e-53	3.175e-24	1.24e-24	4.4e-25	8.4e-25	2.13e-27	6.22e-50	1.065e-27	0.66	0.684	0.672	10.8	12.4	11.6	1.36	1.1	1.23	7.11e-29	6.56e-29	6.835e-29	6.46e-30	2.84e-27	1.42323e-27	3.72e-28	4.07e-23	2.03502e-23	3.81e-24	9.59e-53	1.905e-24	0.127	4.09e-27	0.0635	0.638	0.673	0.6555	1e-52	1.89e-54	5.0945e-53	2.64e-25	0.0739	0.03695	1.78e-05	0.0815	0.0407589
Traes_6BL_5F6B4EE8B_Traes_6BL_FF88222F6_Traes_6BL_673D7561E	0	0	0	0	0.00455	0.002275	0	0	0	0	0	0	0	0	0	0	0	0	0	0	0	0.0392	0.0394	0.0393	2.17e-117	0.0189	0.00945	0	0	0	0	0	0	8.83	3.65	6.24	0.0303	0	0.01515	0	0.0432	0.0216	0.0776	0	0.0388
Traes_6BL_EF428EFF2	25.2	35.5	30.35	3.6	5.59	4.595	17.2	15.6	16.4	22.3	12.8	17.55	22.4	18.8	20.6	11.6	10.7	11.15	18.8	17.3	18.05	12.6	25.5	19.05	38.2	8.22	23.21	23.5	17	20.25	12.9	7.28	10.09	10.3	8.65	9.475	13.2	12.3	12.75	40.7	50.9	45.8	11.3	10.7	11
Traes_6BL_F64D92B02_Traes_6BL_2B9222522_Traes_6BL_3861BBF46	0.00023	0.0125	0.006365	0.000267	0.000525	0.000396	1.33e-49	2.67e-47	1.34165e-47	0.477	2.88e-14	0.2385	0.407	0.878	0.6425	4.5e-22	0.32	0.16	0.483	0.0626	0.2728	3.08	0.761	1.9205	2.5	1.83	2.165	0.0313	0.198	0.11465	0.855	0.389	0.622	0.149	0.176	0.1625	1.05	0.38	0.715	1.07	1.38	1.225	0.276	0.11	0.193
Traes_6BS_9E0D3251B	6.29	2.65	4.47	11.8	9.34	10.57	16.8	21.6	19.2	8.02	7.11	7.565	6.69	6.04	6.365	9.17	10.4	9.785	30.7	38.9	34.8	20.9	26	23.45	21.8	20.8	21.3	8.5	6.84	7.67	10.8	14.7	12.75	1.76	1.98	1.87	3.88	6.19	5.035	8.44	8.97	8.705	1.94	1.31	1.625
Traes_6BS_B91B55B00	24	22.6	23.3	2.24	1.7	1.97	0.351	0.997	0.674	16.8	21.3	19.05	13.5	13.9	13.7	14.9	14.5	14.7	38.8	39.4	39.1	41.5	35.9	38.7	39.8	42.9	41.35	0.233	0.286	0.2595	1.12	2.08	1.6	18.2	16.1	17.15	8.06	9.32	8.69	10.1	9.97	10.035	2.7	3.73	3.215
Traes_6DL_0CA95BBB9	2.14	3.8	2.97	4.05	3.65	3.85	0.895	1.22	1.0575	0.322	0.106	0.214	0.332	0.17	0.251	0.34	0.945	0.6425	3.29	3.61	3.45	23.7	13.4	18.55	15.8	7.33	11.565	0.0291	0.299	0.16405	0.585	0.629	0.607	4.03	2.3	3.165	0.914	0.205	0.5595	3.26	3.71	3.485	4.19	2.19	3.19
Traes_6DL_2F10CE849	12.2	21.6	16.9	0.583	0.437	0.51	18.4	17.4	17.9	14.4	5.71	10.055	6.13	4.31	5.22	7.2	5.18	6.19	15.7	15.4	15.55	9.26	11	10.13	9.86	2.28	6.07	10	10.3	10.15	6.21	3.44	4.825	10.5	8.41	9.455	4.99	5.55	5.27	25.9	30.9	28.4	9.39	8.84	9.115
Traes_6DL_2F85A12A71	12.1	16.1	14.1	0.922	2.53	1.726	3.49	2.47	2.98	2.24	0.605	1.4225	0.797	0.525	0.661	0.585	0.922	0.7535	0.856	0.859	0.8575	0.177	1.04	0.6085	0.765	0.239	0.502	0.408	0.815	0.6115	1.59	1.45	1.52	18.3	13.1	15.7	0.765	1.17	0.9675	2.45	1.58	2.015	0.0974	1.39	0.7437
Traes_6DL_448ED5FE6	4.47e-21	3.25e-13	1.625e-13	3.89e-19	7.84e-18	4.1145e-18	6.07e-20	4.24e-26	3.035e-20	9.43e-15	1.57e-05	7.85e-06	0.145	2.45e-21	0.0725	4.82e-14	4.97e-10	2.48524e-10	1.26e-05	0.000579	0.0002958	7.12e-15	2.52e-18	3.56126e-15	3.28e-15	5.07e-22	1.64e-15	1.89e-20	1.83e-08	9.15e-09	3.14e-09	7.39e-25	1.57e-09	8.25e-24	3.11e-19	1.55504e-19	4.11e-20	1.97e-24	2.0551e-20	3.42e-15	5.65e-17	1.73825e-15	1.61e-12	7.31e-19	8.05e-13
Traes_6DL_6C27A6E59	4.62	3.84	4.23	0.979	3.57	2.2745	14.5	9.36	11.93	5.12	3.58	4.35	7.54	8.59	8.065	12.5	13.8	13.15	7.02	6.01	6.515	10.1	8.49	9.295	6.76	8.37	7.565	3.8	5.57	4.685	7.8	9.69	8.745	10.9	8.51	9.705	3.21	6.54	4.875	9.22	8.13	8.675	9.72	7.07	8.395
Traes_6DL_C344029BF	1.46	1.54	1.5	0.426	0.608	0.517	1.32e-49	1.92e-45	9.60066e-46	0.773	0.807	0.79	1.04	1.46	1.25	1.54	1.53	1.535	0.382	0.396	0.389	7.87	5.13	6.5	5.02	4.14	4.58	1.59	1.12	1.355	4.6	2.09	3.345	1.69	2.86	2.275	1.03	2.33	1.68	3.98	2.07	3.025	2.66	0.942	1.801
Traes_6DL_CE2327613_Traes_6DL_790458186	0	0	0	0	0.134	0.067	0	0	0	0	0	0	0	0	0	0	0	0	0	0	0	9.08e-09	4.34e-09	6.71e-09	8.65e-122	0.0189	0.00945	0	0	0	0	0	0	6.52	4.49	5.505	3.54e-07	0	1.77e-07	0	0.000196	9.8e-05	1.31e-10	0	6.55e-11
Traes_6DL_D8C428186	16.5	14	15.25	9.03	12.6	10.815	12.8	10.2	11.5	11.1	11.8	11.45	5.63	5.67	5.65	25.7	27.9	26.8	42.9	46.2	44.55	13.2	23.1	18.15	19.6	15.7	17.65	10.4	10.6	10.5	14.6	18.6	16.6	20	18	19	9.17	8.04	8.605	12	11.2	11.6	2.93	2.52	2.725
Traes_6DS_93BB2328E	7.76	6.38	7.07	5.2	6.3	5.75	5.38	5.93	5.655	18.3	16.2	17.25	10	8.93	9.465	8.77	6.96	7.865	37.8	30	33.9	33.7	41.4	37.55	33.9	35.4	34.65	5.6	4.02	4.81	10.4	10.7	10.55	15.2	20.6	17.9	21.1	16.7	18.9	9.39	10.4	9.895	7.75	7.98	7.865
Traes_6DS_B73BE95F4	9.89	9.23	9.56	10.9	11.1	11	36.4	33.4	34.9	7.18	6.88	7.03	6.47	6.78	6.625	12.1	9.48	10.79	53.1	59.6	56.35	24.1	25.4	24.75	18.5	36.2	27.35	7.69	8.3	7.995	4.97	6.36	5.665	6.38	3.9	5.14	4.65	6.58	5.615	9.36	12.5	10.93	4.08	4.59	4.335
Traes_7AL_649E6547F	1.06	0.262	0.661	0.823	0.577	0.7	1.48e-15	3.82e-24	7.4e-16	0.0499	0.467	0.25845	4.95	6.42	5.685	16.6	23.9	20.25	10.4	8.92	9.66	18.3	15.1	16.7	15.2	12.8	14	9.2e-06	0.0979	0.0489546	7.59	5.6	6.595	1.49	2.09	1.79	0.378	0.989	0.6835	2.31	3.23	2.77	4.51	3.35	3.93
Traes_7AL_91A8A5DC5	6.53	8.09	7.31	1.59	0.782	1.186	3.11e-15	8.62e-05	4.31e-05	0.747	0.591	0.669	5.2	6.18	5.69	7.53	7.17	7.35	2.38	1.09	1.735	6.27	5.82	6.045	5.99	3.15	4.57	4.06	2.12	3.09	5.61	3.09	4.35	4.57	2.53	3.55	1.51	1.35	1.43	7.45	8.35	7.9	0.731	1.04	0.8855
Traes_7AL_9F8C57492	7.75	11.6	9.675	1.71	2.03	1.87	0.805	0.816	0.8105	0.599	0.058	0.3285	2.24	1.99	2.115	8.96	8.49	8.725	14.1	12.7	13.4	11.8	20.3	16.05	21.3	7.37	14.335	0.0842	0.392	0.2381	32.7	39.5	36.1	3.17	3.39	3.28	0.822	1.56	1.191	3.02	2.08	2.55	0.853	0.00648	0.42974
Traes_7AL_C33195CCB	53.6	41	47.3	7.97	11.4	9.685	4.25	2.38	3.315	20.2	29.8	25	51.7	68.5	60.1	72.1	75.7	73.9	49.1	52	50.55	149	128	138.5	110	231	170.5	8.69	5.16	6.925	17.2	18.9	18.05	15.1	18.7	16.9	25.9	32.3	29.1	28.8	22.3	25.55	33.1	31.6	32.35
Traes_7AL_D039B989C	15.2	17.7	16.45	2.69	3.86	3.275	4.3	3.36	3.83	2.44	2.73	2.585	5.94	6.73	6.335	2.59	2.71	2.65	13.5	10.9	12.2	17.2	20.2	18.7	22.8	10.9	16.85	8.88	9.71	9.295	11.8	7.32	9.56	5.99	7.06	6.525	7.3	5.76	6.53	19.2	22.4	20.8	4.28	3	3.64
Traes_7AL_D24FC3DE3	26.4	33.5	29.95	0.947	2.51	1.7285	17.7	14.4	16.05	8.37	4.72	6.545	9	9.73	9.365	15.5	15	15.25	11.1	9.71	10.405	14	12.6	13.3	17.6	8.81	13.205	2.64	1.52	2.08	7.21	1.78	4.495	17	15	16	1.71	1.19	1.45	14.6	18.1	16.35	28.5	25.5	27
Traes_7AL_E6FBB15C3_Traes_7AL_8B7B9236A	1.55	1.03	1.29	5.62	5.84	5.73	15.6	13.4	14.5	3.87e-07	0.13	0.0650002	0.142	0.448	0.295	0.163	0.922	0.5425	0.076	0.076	0.076	7.04	0.00267	3.52134	0.0343	2.35	1.19215	0.102	0.367	0.2345	1.31	0.769	1.0395	3.01	3.28	3.145	0.737	1.14	0.9385	1.24	0.603	0.9215	0.0623	0.23	0.14615
Traes_7AS_26CAC27FF	3.3	7.97	5.635	2.14	1.7	1.92	5.95	6.09	6.02	0.0539	0.0735	0.0637	0.103	0.538	0.3205	0.222	0.511	0.3665	34.1	27.4	30.75	5.44	24.9	15.17	25.7	5.01	15.355	2.57e-08	1.27e-26	1.285e-08	2.17	1.04	1.605	2.53	2.97	2.75	7.83e-06	2.73e-09	3.91636e-06	1.12	0.0191	0.56955	0.000524	0.143	0.071762
Traes_7AS_2BF62E1DE	8.11	6.26	7.185	3.07	2.6	2.835	4.33	4.59	4.46	2.23	3.41	2.82	2.16	3.47	2.815	1.93	1.32	1.625	5.93	6.22	6.075	5.4	6.75	6.075	5.37	6.49	5.93	7.1	7.6	7.35	11.7	12.5	12.1	5.23	6.68	5.955	6.72	9.46	8.09	4.5	3.79	4.145	1.37	2.19	1.78
Traes_7AS_7D84AE46E	0.012	9.72e-06	0.00600486	0.00323	1.17e-13	0.001615	5.52e-54	9.05e-06	4.525e-06	9.32e-57	9.42e-70	4.66e-57	1.35e-53	4.52e-59	6.75002e-54	7.83e-24	9.86e-50	3.915e-24	0.00927	1.23e-17	0.004635	2.74e-61	6.28e-08	3.14e-08	6.82e-54	9.45e-28	4.725e-28	0.000679	3.59e-10	0.0003395	0.148	3.5e-05	0.0740175	7.7e-10	1e-12	3.855e-10	7.96e-62	0	3.98e-62	6.87e-48	2.23e-10	1.115e-10	1.39e-41	4.86e-20	2.43e-20
Traes_7AS_B261ECC85_Traes_7AS_357FE98BE	2.27e-11	0.533	0.2665	9.68e-69	1.74e-70	4.927e-69	0	0	0	9.41e-13	0	4.705e-13	4.26e-69	1.06e-74	2.13001e-69	3.84e-68	4.43e-73	1.92002e-68	4.94e-13	0	2.47e-13	8.3e-74	6.27e-28	3.135e-28	1.56e-23	2.2e-22	1.178e-22	4.61e-11	0	2.305e-11	1.11	0.621	0.8655	0	0.175	0.0875	0	0	0	3.33e-83	0	1.665e-83	0	0	0
Traes_7AS_CE408B10A	2.06	1.64	1.85	2.29	0.958	1.624	6.95	9.51	8.23	0.646	1.05	0.848	5.13	7.92	6.525	6.55	7.33	6.94	2.56	2.75	2.655	3.29	5.59	4.44	4.31	6.76	5.535	2.68	1.95	2.315	8.34	11.9	10.12	7.89	6.76	7.325	2.77	2.6	2.685	7.95	6.56	7.255	18.5	17.6	18.05
Traes_7AS_F440B3F6D_Traes_7AS_1D1183D6F	0.723	0.651	0.687	0.405	4.46e-05	0.202522	0.149	0.0934	0.1212	3.51	1.88	2.695	1.77	1.6	1.685	0.765	0.89	0.8275	2.9	3.96	3.43	0.28	4.53	2.405	4.46	0.602	2.531	2.58	1.92	2.25	12.5	9.82	11.16	1.33	1.98	1.655	1.71	3	2.355	3.56	1.76	2.66	5.03	3.11	4.07
Traes_7BL_01313DED2	1.34	1.7	1.52	4.11	2.29	3.2	48.3	50.4	49.35	4.06e-21	2.79e-16	1.39502e-16	0.224	1.67e-16	0.112	1.02	0.616	0.818	0.00677	1.09e-16	0.003385	1.08e-17	0.396	0.198	0.137	0.251	0.194	0.0651	0.212	0.13855	0.909	0.877	0.893	8.17	7.91	8.04	0.553	0.245	0.399	0.68	1.79	1.235	6.18e-26	0.00158	0.00079
Traes_7BL_28C34BF1C	2.53	3.59	3.06	1.64	1.38	1.51	3.02	2.39	2.705	0.117	0.632	0.3745	1.92	2.89	2.405	13.6	9.76	11.68	13.4	11.7	12.55	13.6	24.1	18.85	22.1	13.5	17.8	0.000465	0.183	0.0917325	15.3	28.3	21.8	2.87	1.54	2.205	0.101	0.805	0.453	1.7	1.57	1.635	0.00098	0.037	0.01899
Traes_7BL_71FFD7DB2_Traes_7BL_E6A72120C_Traes_7BL_6EF469A1F	49.1	58.2	53.65	2.56	2.89	2.725	0.24	0.545	0.3925	11.4	9.02	10.21	38.7	39.8	39.25	98.9	106	102.45	111	94.7	102.85	77.8	85.7	81.75	101	77.9	89.45	8.73	4.23	6.48	14.5	16.9	15.7	11.1	6.44	8.77	5.19	3.77	4.48	6.81	7.72	7.265	4.29	7.14	5.715
Traes_7BL_995B43CFA	75	59	67	21.1	18.3	19.7	2.79	4.58	3.685	68.4	99.9	84.15	84.3	99.9	92.1	73.9	62.8	68.35	165	166	165.5	207	194	200.5	152	346	249	14.7	7.78	11.24	16.3	15.3	15.8	27.7	23.5	25.6	68	61.2	64.6	52.7	57.9	55.3	39.9	46.6	43.25
Traes_7BS_4340DB2EF_Traes_7BS_FE8BE43F9	0.183	0.0222	0.1026	8.62e-20	0.283	0.1415	1.69e-24	0.0153	0.00765	0.185	0.0152	0.1001	0.709	0.672	0.6905	0.0536	0.0903	0.07195	3.32	2.01	2.665	0.74	4.47	2.605	5.24	1.56	3.4	0.615	0.574	0.5945	1.11	1.33	1.22	1.31	0.441	0.8755	1.47	1.07	1.27	2.08	4.16	3.12	2.87	3.97	3.42
Traes_7BS_4B4DD9FD0_Traes_7BS_E5F156EF0	6.41	9.32	7.865	1.2	0.666	0.933	3.49	4.59	4.04	0.355	0.0343	0.19465	0.0748	0.325	0.1999	0.275	0.5	0.3875	22.3	16.1	19.2	17.2	20.4	18.8	20.5	8.39	14.445	0.0565	5.81e-06	0.0282529	0.77	0.41	0.59	1.1	0.635	0.8675	7.06e-24	0.0573	0.02865	3.89e-12	5.25e-25	1.945e-12	1.63e-14	5.54e-27	8.15e-15
Traes_7BS_725BE98D0	3.93	3.11	3.52	0.54	1.17	0.855	1.54	1.32	1.43	1.57	2.32	1.945	2.32	1.82	2.07	0.865	1.43	1.1475	3.59	3.87	3.73	3.19	5.36	4.275	3.34	5.08	4.21	4.9	6.45	5.675	6.43	8.82	7.625	2.75	4.88	3.815	4.64	5.61	5.125	3.9	3.66	3.78	1.28	1.1	1.19
Traes_7BS_C473D2C4A	22.7	18.8	20.75	11.7	13.1	12.4	10.4	8.49	9.445	4.97	4.78	4.875	10.3	11.4	10.85	29.4	27.6	28.5	13	13.8	13.4	13.9	13.7	13.8	13.9	15.4	14.65	9.2	7.69	8.445	14.2	12.5	13.35	18.6	19.2	18.9	10.1	10.2	10.15	21	19.2	20.1	35.3	34.6	34.95
Traes_7BS_F3B39F1B8_Traes_7BS_0AA920858	0.806	0.276	0.541	0	1.96e-70	9.8e-71	0	0	0	4.8e-15	0	2.4e-15	3.55e-69	5.35e-79	1.775e-69	1.08e-68	2.1e-72	5.40105e-69	2e-21	0	1e-21	2.09e-73	3.15e-36	1.575e-36	2.44e-20	2.55e-18	1.2872e-18	1.25e-05	0.0351	0.0175562	0.443	0.324	0.3835	0	0.0875	0.04375	0	0	0	0	0	0	0	0	0
Traes_7DL_30B685267	18.6	24.4	21.5	0.222	1.93	1.076	0.0187	5.53e-15	0.00935	4.58	4.77	4.675	81	71.9	76.45	189	202	195.5	106	88.6	97.3	61.4	86.1	73.75	89.9	54.3	72.1	9.04	2.53	5.785	10.3	10.7	10.5	10.3	6.74	8.52	3.51	3.58	3.545	9.93	9.61	9.77	4.44	5.87	5.155
Traes_7DL_34B352267	2.2	4.03	3.115	1.82	3.48	2.65	28.1	26.2	27.15	0.000699	0.0324	0.0165495	3.24e-17	8.21e-21	1.62041e-17	0.037	3.17e-13	0.0185	0.266	0.314	0.29	0.949	0.0176	0.4833	0.0618	0.38	0.2209	0.939	0.0371	0.48805	1.06	0.324	0.692	12.6	11.3	11.95	0.705	0.134	0.4195	0.631	0.0176	0.3243	6.28e-27	1.58e-09	7.9e-10
Traes_7DL_377AF30FF	8.23	10.8	9.515	2.54	1.79	2.165	0.236	0.469	0.3525	7.09	3.42	5.255	6.4	4.48	5.44	5.94	4.49	5.215	12.3	10.4	11.35	17.1	13.5	15.3	17.8	9.55	13.675	9.43	7.02	8.225	13.5	10.4	11.95	8.71	9.09	8.9	7.69	8.15	7.92	16.6	16	16.3	7.73	6.86	7.295
Traes_7DL_946F0EBBA_Traes_7DL_C02223E00	2.52	3.04	2.78	0.302	1.47	0.886	0.631	1.57	1.1005	0.298	1.43	0.864	1.47	0.517	0.9935	4.37	3.81	4.09	1.95	2.69	2.32	9.56	5.6	7.58	6.63	5.17	5.9	0.727	1.55	1.1385	2.37	1.33	1.85	3.32	2.59	2.955	0.842	0.419	0.6305	9.08	9.85	9.465	1.56	0.324	0.942
Traes_7DL_DB979A72F	43.6	36	39.8	12.1	8.96	10.53	1.35	0.833	1.0915	16.1	22.7	19.4	30.6	32.5	31.55	30.1	22.1	26.1	26.3	32.1	29.2	96.4	76	86.2	63.2	149	106.1	6.91	6.97	6.94	12.2	13.3	12.75	18.3	15	16.65	17.5	22.1	19.8	16.1	17.1	16.6	11.7	8.65	10.175
Traes_7DL_E98317691	0.882	0.868	0.875	0.0587	0.0575	0.0581	4.77e-77	0	2.385e-77	0.498	0.628	0.563	1.47	2.27	1.87	0.156	0.451	0.3035	0.912	1.13	1.021	15.6	2.53	9.065	5.71	13.9	9.805	2.21	1	1.605	1.03	0.883	0.9565	0.121	0.109	0.115	4.08	2.41	3.245	5.84	5.34	5.59	0.319	0.262	0.2905
Traes_7DL_E9D7C13BC	39.3	46	42.65	6.37	3.25	4.81	6.56	7.86	7.21	2.96	2.56	2.76	5.63	5.27	5.45	19.3	18.8	19.05	4.57	3.23	3.9	6.8	4.07	5.435	5.44	5.25	5.345	2.31	1.45	1.88	2.54	0.937	1.7385	15.9	17.4	16.65	0.479	0.0542	0.2666	13.5	15.8	14.65	26.2	26.3	26.25
Traes_7DL_F631D2D2E	2.6	3.97	3.285	0.000943	0.367	0.183972	0.0507	0.0111	0.0309	1.15	1.13	1.14	4.54	4.75	4.645	21.5	16.3	18.9	14.6	12.1	13.35	18.3	21.4	19.85	23.9	12.1	18	0.357	1.06	0.7085	29.4	44.8	37.1	4.62	4.2	4.41	1.18	1.33	1.255	1.86	2.84	2.35	2.12	0.548	1.334
Traes_7DS_4300927A0	4.03e-22	0.0252	0.0126	1.06e-77	1.74e-70	8.7e-71	0	0	0	1.3e-07	0	6.5e-08	2.69e-64	3.3e-71	1.345e-64	1.76e-63	2.19e-66	8.81095e-64	7.91e-05	0	3.955e-05	1.3e-71	0.00248	0.00124	0.0066	0.00121	0.003905	0.00276	9.04e-35	0.00138	1.57	0.461	1.0155	0	0.00365	0.001825	0	0	0	0	1.5e-63	7.5e-64	0	0	0
Traes_7DS_54B335225_Traes_7DS_05F19516D	5.03	5.25	5.14	1.01	1.99	1.5	1.98	1.14	1.56	3.12	1.72	2.42	2.49	2.45	2.47	0.775	1.02	0.8975	4.42	5.02	4.72	3.18	5.02	4.1	6.04	4.85	5.445	4.48	7.02	5.75	8.59	10.1	9.345	4.15	5.42	4.785	4.75	7.15	5.95	3.52	5.07	4.295	2.67	2.42	2.545
Traes_7DS_69444D63F	4.8	3.29	4.045	0.0641	0.47	0.26705	8.73	9.55	9.14	0.0177	0.0383	0.028	0.327	0.908	0.6175	0.825	1.04	0.9325	20.3	17.8	19.05	6.17	12	9.085	15.9	4.21	10.055	0.0509	9.27e-24	0.02545	0.265	0.308	0.2865	3.59	3.29	3.44	0.00701	0.0716	0.039305	0.00307	5.7e-05	0.0015635	1.1e-11	1.36e-24	5.5e-12
Traes_7DS_9E256BDFD	6.76e-09	1.02e-12	3.38051e-09	0.00098	0.0351	0.01804	1.11e-16	0.00478	0.00239	1.15e-10	1.7e-08	8.5575e-09	0.663	0.655	0.659	3.71e-25	1.61e-19	8.05002e-20	6.27	5.58	5.925	1.95	8.11	5.03	7.79	1.98	4.885	1.36	0.747	1.0535	0.966	1.35	1.158	7.71e-19	0.0466	0.0233	4	5.49	4.745	1.4	1.51	1.455	0.746	0.942	0.844
Traes_7DS_B90ABD18C	6.13	6.31	6.22	2.04	2.79	2.415	2.31	3.26	2.785	3.52	6.29	4.905	12.3	12.1	12.2	20.3	21.8	21.05	3.36	3.54	3.45	13.2	4.57	8.885	6.03	16.8	11.415	7.97	6	6.985	15	13.6	14.3	14.8	19	16.9	10.8	7.27	9.035	21.8	26.2	24	33.6	39.1	36.35
Traes_7DS_E79C19A51	1.36	0.859	1.1095	2.27	2.14	2.205	8.35e-24	9.05e-06	4.525e-06	9.2e-63	4.26e-70	4.6e-63	2.42e-56	9.5e-60	1.21048e-56	7.83e-24	5.8e-47	3.915e-24	0.397	1.09e-24	0.1985	1.62e-59	2.86e-11	1.43e-11	4.32e-26	9.45e-28	2.20725e-26	0.023	7.11e-06	0.0115036	0.0425	0.876	0.45925	2.76e-17	5.09e-06	2.545e-06	7.84e-65	0	3.92e-65	1.17e-47	4.29e-14	2.145e-14	2.81e-44	0.0842	0.0421
TRAES3BF021600170CFD_g	5.79	7.85	6.82	1.14e-27	0.114	0.057	0	0	0	1.84	1.96	1.9	7.35	5.93	6.64	1.4	0.926	1.163	3.11	2.01	2.56	95.3	14.1	54.7	15.8	57.5	36.65	7.18	8.51	7.845	7.81	10.2	9.005	1.33	1.86	1.595	6.98	7.41	7.195	14.9	18	16.45	2.84	1.54	2.19
TRAES3BF021600180CFD_g	16.9	26.2	21.55	0.00454	0.313	0.15877	0	0	0	3.32	1.33	2.325	4.82	3	3.91	3.1	2.08	2.59	2.23	0.644	1.437	56.6	12.1	34.35	15	37.6	26.3	19.1	20.2	19.65	6.02	2.69	4.355	2.95	1.51	2.23	6.17	4.92	5.545	33.3	35.5	34.4	1.21	1.05	1.13
TRAES3BF032200050CFD_TRAES3BF032200060CFD_g.1	1.99	4.67	3.33	0.641	1.42	1.0305	2.62	2.13	2.375	7.59	7.75	7.67	2.32	1.79	2.055	5.5	6.84	6.17	21	18.2	19.6	6.96	11	8.98	12.7	7.03	9.865	0.0102	0.00614	0.00817	0.172	0.72	0.446	3.48	0.495	1.9875	12.5	7.93	10.215	13.9	15.3	14.6	0.0314	1.83	0.9307
TRAES3BF032200050CFD_TRAES3BF032200060CFD_g.2	0.353	0.41	0.3815	0.000379	0.628	0.31419	3.47e-05	3.52e-08	1.73676e-05	2.11	1.93	2.02	0.595	0.313	0.454	1.47e-05	5.66e-05	3.565e-05	3.03	3.25	3.14	1.98	1.37	1.675	2.14	2.54	2.34	2.06e-13	0.00256	0.00128	0.21	1.62e-09	0.105	0.471	0.522	0.4965	0.762	1.68	1.221	2.24	0.737	1.4885	0.0416	0.0257	0.03365
TRAES3BF035200150CFD_g	0	0	0	1.23e-44	0	6.15e-45	0	0	0	0	0	0	0.468	0.105	0.2865	0.381	0.48	0.4305	0	1.93e-62	9.65e-63	3.23e-65	3.69e-63	1.86115e-63	1.46e-69	0	7.3e-70	0	0	0	0	0	0	3.62e-38	0	1.81e-38	0	0	0	9.55e-05	0	4.775e-05	0	0	0
TRAES3BF039300160CFD_g_TRAES3BF039300190CFD_g	0	0	0	0	0	0	6.68e-25	0	3.34e-25	0	2.43e-67	1.215e-67	0	0	0	0	1.57e-40	7.85e-41	1.21e-32	0	6.05e-33	4.96e-38	5.96e-31	2.98e-31	0.0481	0	0.02405	1.32e-68	2.18e-67	1.156e-67	0	0	0	0	0.0825	0.04125	0	0	0	0	0	0	0	0	0
TRAES3BF048800010CFD_g	0.273	0.419	0.346	4.86e-11	0.206	0.103	1.55e-21	0.0498	0.0249	1.44	1.56	1.5	3.32	2.55	2.935	1.11	0.0957	0.60285	1.64	1.71	1.675	2.66	6.06	4.36	9.19	3.07	6.13	0.0668	6.84e-28	0.0334	0.288	1.98e-14	0.144	1.46	0.995	1.2275	4.2	2.9	3.55	5.72	7	6.36	1.46	1.84	1.65
TRAES3BF080100190CFD_g	6.54	7.74	7.14	2.39	2.14	2.265	2.42	1.78	2.1	31.3	30	30.65	32.6	28	30.3	20.6	19.6	20.1	41.1	34	37.55	69.5	33.2	51.35	51.8	57.7	54.75	10.1	9.84	9.97	36.1	21.6	28.85	29.1	29.8	29.45	67.8	37.4	52.6	104	108	106	345	364	354.5
TRAES3BF098400010CFD_g	3.22	3.98	3.6	0.929	2.03	1.4795	10.8	9.54	10.17	0.215	0.0313	0.12315	0.737	0.891	0.814	0.462	0.915	0.6885	0.539	0.747	0.643	5.1	6.28	5.69	8.9	3.13	6.015	0.259	9.47e-34	0.1295	0.897	0.796	0.8465	0.431	0.468	0.4495	0.0288	0.0368	0.0328	0.644	1.16	0.902	0.963	0.853	0.908
TRAES3BF106400020CFD_g_TRAES3BF107900020CFD_g	2.48	2.82	2.65	3.1	3.49	3.295	0.574	0.381	0.4775	1.56	1.33	1.445	2.93	3.25	3.09	4.43	3.57	4	3.39	2.16	2.775	5.17	10.8	7.985	7.97	3.61	5.79	4.35	2.85	3.6	10	7.57	8.785	2.5	3.18	2.84	23	22.2	22.6	7.32	6.83	7.075	1.57	5.22	3.395
TRAES3BF117100010CFD_g	0.496	0.613	0.5545	0.0372	0.126	0.0816	2.32	0.323	1.3215	0.716	0.0884	0.4022	1.45	1.52	1.485	6.95	5	5.975	6.77e-22	3.53e-29	3.385e-22	0.25	0.143	0.1965	0.135	0.238	0.1865	0.161	3.03e-26	0.0805	0.387	0.0297	0.20835	0.42	1.25	0.835	0.451	0.374	0.4125	0.111	1.03	0.5705	2.2	1.31	1.755
TRAES3BF130100020CFD_g	1.39e-26	6.63e-26	4.01e-26	9.66e-16	2.72e-22	4.83e-16	4.65e-20	2.3e-36	2.325e-20	5.21e-07	0	2.605e-07	7.61e-22	0.0458	0.0229	3.77e-26	5.36e-26	4.565e-26	2.03e-37	9.5e-31	4.75e-31	1.07e-37	2.39e-19	1.195e-19	1.48e-43	4.49e-30	2.245e-30	0	0.167	0.0835	4.03e-33	0	2.015e-33	3.4e-36	3.11e-11	1.555e-11	1.66e-29	3.69e-23	1.845e-23	4.85e-39	3.62e-33	1.81e-33	9.7e-30	2.58e-33	4.85129e-30
TRAES3BF179600010CFD_g	0.594	1.77	1.182	1.85	0.533	1.1915	2.12	1.09	1.605	0.123	0.455	0.289	0.44	0.557	0.4985	2.07	3.78	2.925	0.667	0.352	0.5095	2.8	1.51	2.155	2.28	1.07	1.675	1.94	1.2	1.57	2.78	1.62	2.2	3.76	3.61	3.685	1.02	0.67	0.845	2	0.89	1.445	0.21	0.0617	0.13585
TRAES3BF270400010CFD_g	1.3	1.66	1.48	0.914	0.497	0.7055	7.5	6.01	6.755	4.48	2.66	3.57	0.113	0.55	0.3315	0.0483	0.444	0.24615	0.487	0.232	0.3595	2.15	1.54	1.845	1.85	1.39	1.62	1.03	0.83	0.93	2.02	2.78	2.4	2.47	2.02	2.245	0.341	0.258	0.2995	0.605	0.923	0.764	0.137	1.04e-11	0.0685
TRAES3BF279900010CFD_g	0.444	0.588	0.516	0.184	0.341	0.2625	3.04	3.44	3.24	2.57	1.65	2.11	0.295	0.978	0.6365	1.77	2.66	2.215	2.31	1.86	2.085	1.36	3.28	2.32	3.61	0.788	2.199	0.00174	0.234	0.11787	0.299	0.356	0.3275	1.4	1.79	1.595	0.382	0.194	0.288	0.616	0.202	0.409	1.14	1.32	1.23
TRAES3BF279900050CFD_g	2.83e-66	1.76e-16	8.8e-17	1.44e-35	1.01e-65	7.2e-36	4.25e-25	3.16e-27	2.1408e-25	1.84e-46	7.78e-56	9.2e-47	0	1.41e-13	7.05e-14	0.0003	2.05e-07	0.000150102	0.269	0.87	0.5695	3.63	2.23	2.93	5.13	2.25	3.69	5.73e-50	1.5e-48	7.7865e-49	6.01e-42	0	3.005e-42	1.81e-21	5.38e-41	9.05e-22	0.04	0.00406	0.02203	0.416	5.25e-10	0.208	9.6e-70	0	4.8e-70

[truncated: 2 more sheets: salt_complete_cds, heat_drought_complete_cds]
