# Supplementary material for: Spatiotemporal expression patterns of wheat amino acid transporters reveal their putative roles in nitrogen transport and responses to abiotic stress
Source: Sci Rep. 2017 Jul 14;7:5461. doi: 10.1038/s41598-017-04473-3 (PMC5511167; doi:10.1038/s41598-017-04473-3)
Supplement: Supplementary file 5 — Supplementary Table S4 [file 41598_2017_4473_MOESM5_ESM.xls]

## Sheet: reference_analysis
Supplementary Table S4.
Gene_name	Genome	Gene_ID	IWGSC CSSv2	TGACv1	Resources used to complete sequence
TaANT3	D	Traes_5DL_1CD1BF5D7	M	*
TaAAP21	D	Traes_7DL_34B352267	NM	*
TaProT2	A	Traes_3AL_178E7B552	NM	*
TaANT6	B	Traes_6BL_EF428EFF2	NM	*
TaCAT9	D	Traes_5DL_8B7EC05B7	NM	*
TaCAT3	A	Traes_2AL_A5D4C703E	NM	*
TaAUX2	B	Traes_1BL_E90284CB6	NM	*
TaATLa6	A	Traes_7AL_D039B989C	NM	*
TaAAP20	A	Traes_7AL_D24FC3DE3	NM	*
TaLHT5	A	Traes_5AS_61310FE44	NM	*
TaAAP15	A	Traes_5AS_F58AC31EE	NM	*
TaAAP16	A	Traes_6AL_5ADE59E0F	NM	*
TaAAP7	A	Traes_3AS_5379B266E.2	NM	*
TaAAP5	D	TaAAP5.D	N/A	*
TaBAT2	B	TaBAT2.B	N/A	*
TaATLb3	A	TaATLb3.A	N/A	*
TaAAP19	B	TaAAP19.B	N/A	*
TaANT5	A	TaANT5.A	N/A	*
TaANT6	A	TaANT6.A	N/A	*
TaANT4	A	TaANT4.A	N/A	*
TaATLb4	D	TaATLb4.D	N/A	*
TaBAT6	B	TaBAT6.B	N/A	*
TaATLb5	D	TaATLb5.D	N/A	*
TaLHT4	A	TaLHT4.A	N/A	*
TaGAT4	D	TaGAT4.D	N/A	*
TaATLa1	D	TaATLa1.1	N/A	*
TaAAP16	B	TaAAP16.B	N/A	*
TaAAP9	D	TaAAP9.D	N/A	*
TaGAT1	A	TaGAT1.A	N/A	*
TaAAP15	B	TaAAP15.B	N/A	*
TaAAP11	A	TaAAP11.A	N/A	*
TaAAP10	B	TaAAP10.B	N/A	*
TaAAP11	D	TaAAP11.D	N/A	*
TaAAP12	D	TaAAP12.D	N/A	*
TaLAT11	B	TaLAT11.B	N/A	*
TaLAT6	A	TaLAT6.A	N/A	*
TaAAP20	B	TaAAP20.B	N/A	*
TaATLa6	B	TaATLa6.B	N/A	*
TaLAT4	A	TaLAT4.A	N/A	*
TaATLa1	D	TaATLa1.2	N/A	*
TaBAT5	A	TaBAT5.A	N/A	*
TaBAT4	D	TaBAT4.D	N/A	*
TaLAT9	A	TaLAT9.A	N/A	*
TaCAT7	B	TaCAT7.B	N/A	*
TaCAT7	A	TaCAT7.A	N/A	*
TaLAT9	B	TaLAT9.B	N/A	*
TaCAT10	D	TaCAT10.D	N/A	*
TaCAT10	A	TaCAT10.A	N/A	*
TaCAT4	D	TaCAT4.D	N/A	*
TaLHT1	A	Traes_1AS_25789107B	N	*
TaANT5	D	Traes_5DL_F67EE2F00	N	*
TaATLb4	A	Traes_2AL_219852336	N	*
TaANT4	B	Traes_5BL_57D831CCB	N	*
TaLAT4	D	Traes_5DL_0FDE3E580	N	*
TaCAT3	B	Traes_2BL_18C1933AF	N	*
TaATLb1	A	Traes_2AS_C475CC0F9	N	*
TaLHT8	A	Traes_7AL_649E6547F	N	*
TaLHT7	B	Traes_7BL_28C34BF1C	N	*
TaATLb11	B	Traes_6BS_B91B55B00	N	*
TaLHT6	B	Traes_7BS_F3B39F1B8_Traes_7BS_0AA920858	N	*
TaLHT6	D	Traes_7DS_4300927A0	N	*
TaGAT1	B	Traes_1BL_FA5E36D21	N	*
TaAAP13	A	Traes_4AL_36FAF99DE1	N	*
TaLAT11	D	Traes_7DL_946F0EBBA_Traes_7DL_C02223E00	N	*
TaCAT1	D	Traes_1DL_F33808179	N	*
TaLAT10	B	Traes_7BS_725BE98D0	N	*
TaAAP7	A	Traes_3AS_5379B266E.1	N	*
TaTTP3	D	Traes_4DL_B84BC09CF	N	*
TaCAT2	B	Traes_2BL_F409BF020	N	*
TaAAP18	D	Traes_7DS_69444D63F	M	*
TaLHT7	D	Traes_7DL_F631D2D2E	M	*
TaAAP20	D	Traes_7DL_E9D7C13BC	M	*
TaATLa1	A	Traes_3AL_45A8015CF.2	M	*
TaAAP8	A	Traes_3AL_8DA632616	M	*
TaProT2	D	Traes_3DL_9BAFCADE5	M	*
TaATLa1	A	Traes_3AL_45A8015CF.1	M	*
TaAAP21	B	Traes_7BL_01313DED2	M	*
TaATLa4	A	Traes_7AS_CE408B10A	M	*
TaLAT11	A	Traes_7AL_91A8A5DC5	M	*
TaBAT3	D	Traes_3DL_0320AE778	M	*
TaATLb13	A	Traes_6AL_278F9DD5E	M	*
TaATLb13	B	Traes_6BL_4B7F1756B	M	*
TaCAT11	B	Traes_6BL_41477DA26	M	*
TaLHT4	B	Traes_2BL_73F90E676	M	*
TaAAP8	D	Traes_3DL_BDF897C28	M	*
TaATLb9	D	Traes_4DL_F5CC0669C	M	*
TaATLb8	D	Traes_4DL_D80773B59	M	*
TaATLa4	B	Traes_7BS_C473D2C4A	M	*
TaAAP1	B	Traes_1BL_F857E565C	M	*
TaAAP1	D	Traes_1DL_1175C306C	M	*
TaLAT9	D	Traes_6DL_2F85A12A71	M	*
TaATLa4	D	Traes_7DS_B90ABD18C	M	*
TaANT2	D	Traes_2DL_F23BBA898	M	*
TaAAP5	A	Traes_2AL_A06D9899D	M	*
TaTTP2	D	Traes_4DL_CBEA7B3E3	M	*
TaCAT2	D	Traes_2DL_2382DB682	M	*
TaCAT6	D	Traes_5DL_A6EC2A121	M	*
TaCAT8	B	Traes_5BS_9384D46B3	M	*
TaANT4	D	Traes_5DL_EE026513D	M	*
TaATLb10	A	Traes_5AS_0C1BD0C9F	M	*
TaCAT6	A	Traes_5AL_9043DA075	M	*
TaANT3	A	Traes_5AL_2C7CD0CA2	M	*
TaGAT4	A	Traes_3AL_88D7C5763	M	*
TaAAP12	A	Traes_3AL_C85B529F6	M	*
TaAAP10	A	Traes_3AL_25A5F6B55	M	*
TaCAT9	A	Traes_5AL_CAF7F398D	M	*
TaCAT8	A	Traes_5AS_D408E8790	M	*
TaCAT10	B	Traes_5BL_D38730A51	M	*
TaAAP18	A	Traes_7AS_26CAC27FF	M	*
TaLHT2	D	Traes_2DL_C511AE8BA_Traes_2DL_4F1BF0D17_Traes_2DL_0F29AFB4F_Traes_2DL_D9ED58A32_Traes_2DL_5D1822CA1	5SM	*
TaATLa3	B	Traes_6BL_5F6B4EE8B_Traes_6BL_FF88222F6_Traes_6BL_673D7561E	3SNM	*
TaAAP17	B	Traes_6BL_F64D92B02_Traes_6BL_2B9222522_Traes_6BL_3861BBF46	3SNM	*
TaLHT3	D	Traes_2DL_6B53B529E_Traes_2DL_9DF4A995D_Traes_2DL_221A74A1D	3SM	*
TaAAP3	D	Traes_2DL_AEC9542A6_Traes_2DL_AD3E8E1C4_Traes_2DL_93F7BF28A	3SM	*
TaBAT6	A	Traes_3AL_42ABBCE9D_Traes_3AL_B9F514530_Traes_3AL_0D99F031C	3SM	*
TaBAT4	A	Traes_3AL_66A14AEE5_Traes_3AL_AAF026960_Traes_3AL_994D1987E	3SM	*
TaCAT8	D	Traes_5DS_DEB30669C_Traes_5DS_35A8DC140_Traes_5DS_E7A07F032	3S	*
TaCAT4	A	Traes_3AS_967BB92801_Traes_3AS_95D28ECA7	2SNM	*
TaBAT5	D	Traes_3DL_70E937EEA_Traes_3DL_5EFEBDBE0	2SNM	*
TaBAT2	A	Traes_3AS_FACB8A4C6_Traes_3AS_B09E8B029	2SNM	*
TaAUX5	B	Traes_4BL_D9E97AA3B_Traes_4BL_CB37AF2A2	2SNM	*
TaAAP21	A	Traes_7AL_E6FBB15C3_Traes_7AL_8B7B9236A	2SNM	*
TaBAT6	D	Traes_3DL_388E690A0_Traes_3DL_BFF443130	2SN	*
TaATLb8	B	Traes_4BL_6C12B3AA1_Traes_4BL_B8AFF0CE3_Traes_4BS_844DF33D6	2SN	*
TaGAT2	D	Traes_1DL_6F940B8A7_Traes_1DL_C40A7E64B.2	2SM	*
TaATLb3	D	Traes_2DL_802C8F6E2_Traes_2DL_6453F3706	2SM	*
TaAAP6	D	Traes_2DL_E7D9F12E0_Traes_2DL_90E6FC6FA	2SM	*
TaLHT5	B	Traes_5BS_B2D28E838_Traes_5BS_497F3CA80	2SM	*
TaCAT2	A	Traes_2AL_A863FFCDC_Traes_2AL_D510E73FC	2SM	*
TaBAT1	D	Traes_2DL_798325B41_Traes_2DL_9E6DF03A0_Traes_2DL_E0847E88D	2SM	*
TaGAT3	A	Traes_3AS_5EF08D1E3_Traes_3AS_21B3BAAE7	2SM	*
TaAAP4	D	Traes_2DL_11CEF7069_Traes_2DL_8A7142982.1	2SM	*
TaTTP3	B	Traes_4BL_7D37E7483_Traes_4BL_D4004E753	2SM	*
TaATLb2	D	Traes_2DL_D7838D343_Traes_2DL_216EA69E1	2SM	*
TaLAT5	A	Traes_5AS_89A21B76E_Traes_5AS_DA35E9F85	2SM	*
TaATLb14	B	Traes_7BS_4340DB2EF_Traes_7BS_FE8BE43F9	2SM	*
TaAAP18	B	Traes_7BS_4B4DD9FD0_Traes_7BS_E5F156EF0	2SM	*
TaBAT2	D	Traes_3DS_7C185F7ED_Traes_3DS_F7C471D80	2SM	*
TaATLb12	B	Traes_6BL_503A71C96_Traes_6BL_BEF129006	2SM	*
TaATLb14	A	Traes_7AS_F440B3F6D_Traes_7AS_1D1183D6F	2SM	*
TaGAT1	D	Traes_1DL_6F940B8A7_Traes_1DL_C40A7E64B.1	2SM	*
TaLHT6	A	Traes_7AS_B261ECC85_Traes_7AS_357FE98BE	2SM	*
TaATLa3	D	Traes_6DL_CE2327613_Traes_6DL_790458186	2SM	*
TaGAT3	D	Traes_3DS_75936F972_Traes_3DS_E5937A15B	2SM	*
TaAAP3	A	Traes_2AL_40505963B_Traes_2AL_BEA1F515B	2S	*
TaATLb7	B	Traes_4BL_685E2C80B_Traes_4BL_165838228	2S	*
TaAAP4	D	Traes_2DL_11CEF7069_Traes_2DL_8A7142982.2	2S	*
TaAAP3	B	Traes_2BL_494B4AB35_Traes_2BL_54FA866FD	2S	*
TaCAT3	D	Traes_2DL_D523361C9_Traes_2DL_F38BA2FE9	2S	*
TaAAP17	A	Traes_6AL_278C3E88C_Traes_6AL_EF43B7A00	2S	*
TaAAP4	A	Traes_2AL_B9B21DB01_Traes_2AL_75BA2B85B.2	2S	*
TaATLb10	D	Traes_5DS_A6DB4D2AF	!	*
TaAAP4	A	Traes_2AL_B9B21DB01_Traes_2AL_75BA2B85B.1	*	*
TaAAP4	B	Traes_2BL_A48502C34_Traes_2BL_09118A173.2	*	*
TaBAT3	B	TRAES3BF179600010CFD_g	*	*
TaATLb6	A	Traes_4AS_5B2AD8285	*	*
TaBAT7	B	TRAES3BF039300160CFD_g_TRAES3BF039300190CFD_g	*	*
TaGAT3	B	TRAES3BF130100020CFD_g	*	*
TaATLb14	D	Traes_7DS_9E256BDFD	*	*
TaATLb3	B	Traes_2BL_0516DCDA6	*	*
TaAAP19	A	Traes_7AS_7D84AE46E	*	*
TaANT2	A	Traes_2AL_78841AE69	*	*
TaANT2	B	Traes_2BL_CA5D45836	*	*
TaAAP19	D	Traes_7DS_E79C19A51	*	*
TaANT3	B	Traes_5BL_00A93C428	*	*
TaANT5	B	Traes_5BL_672642904	*	*
TaANT6	D	Traes_6DL_2F10CE849	*	*
TaANT1	A	Traes_2AL_3FEA70BB9	*	*
TaATLb4	B	Traes_2BL_6C005030A	*	*
TaATLb7	A	Traes_4AS_9016EEA44	*	*
TaATLb8	A	Traes_4AS_3E18CE943	*	*
TaLHT2	A	Traes_2AL_D952549E8	*	*
TaLHT2	B	Traes_2BL_F855555E8	*	*
TaATLb2	A	Traes_2AL_173CB6D521	*	*
TaATLb2	B	Traes_2BL_F72ED64FB	*	*
TaATLb5	B	Traes_2BL_C1E0FD3CD	*	*
TaProT2	B	TRAES3BF048800010CFD_g	*	*
TaATLb5	A	Traes_2AL_C4C77D3C7	*	*
TaLHT7	A	Traes_7AL_9F8C57492	*	*
TaATLb12	D	Traes_6DL_448ED5FE6	*	*
TaATLa3	A	Traes_6AL_D574D59BC	*	*
TaProT3	B	Traes_4BS_83DF7B31C	*	*
TaProT3	D	Traes_4DS_E77045BE8	*	*
TaGAT4	B	TRAES3BF270400010CFD_g	*	*
TaATLa2	A	Traes_6AS_212F397F5	*	*
TaATLa5	A	Traes_7AL_C33195CCB	*	*
TaATLa2	B	Traes_6BS_9E0D3251B	*	*
TaATLa5	B	Traes_7BL_995B43CFA	*	*
TaATLa2	D	Traes_6DS_B73BE95F4	*	*
TaATLa5	D	Traes_7DL_DB979A72F	*	*
TaAAP14	B	Traes_5BL_FDBE12171	*	*
TaATLb12	A	Traes_6AL_73243BC5A	*	*
TaAAP16	D	Traes_6DL_0CA95BBB9	*	*
TaAAP8	B	TRAES3BF098400010CFD_g	*	*
TaAAP9	B	TRAES3BF106400020CFD_g_TRAES3BF107900020CFD_g	*	*
TaAAP17	D	Traes_6DL_C344029BF	*	*
TaTTP1	D	Traes_2DS_AE518BCD2	*	*
TaTTP1	A	Traes_2AS_5F6AAF666	*	*
TaLHT1	B	Traes_1BS_0F4F50C5F	*	*
TaTTP1	B	Traes_2BS_839727617	*	*
TaGAT2	B	Traes_1BL_118B6763E	*	*
TaLHT1	D	Traes_1DS_7E463CA78	*	*
TaGAT2	A	Traes_1AL_0DBA14C6C	*	*
TaAAP15	D	Traes_5DL_BB10A3B4B	*	*
TaAAP11	B	TRAES3BF021600180CFD_g	*	*
TaAAP12	B	TRAES3BF021600170CFD_g	*	*
TaAAP5	B	Traes_2BL_DEFCD4BDC	*	*
TaLAT2	B	TRAES3BF035200150CFD_g	*	*
TaProT1	A	Traes_2AL_3F769FE10	*	*
TaAUX4	A	Traes_4AL_76D45DCBD	*	*
TaAUX4	B	Traes_4BS_193C5F22C	*	*
TaAAP6	B	Traes_2BL_07A9BD160	*	*
TaLAT6	D	Traes_5DS_CA7EFFF42	*	*
TaAAP6	A	Traes_2AL_7BDBA1145	*	*
TaTTP2	A	Traes_4AS_1A6574DF6	*	*
TaTTP2	B	Traes_4BL_B01346193	*	*
TaAAP13	B	Traes_4BS_C0973D1DA	*	*
TaAAP13	D	Traes_4DS_374DADA2A	*	*
TaAAP1	A	Traes_1AL_CA17722B6	*	*
TaAAP2	A	Traes_2AL_81F2D0C5D	*	*
TaAAP2	B	Traes_2BL_2A9F513B6	*	*
TaLAT8	B	Traes_5BL_881B53ED0	*	*
TaATLa6	D	Traes_7DL_377AF30FF	*	*
TaAUX2	A	Traes_1AL_38EEA508C	*	*
TaLAT8	A	Traes_4AL_56B8D9731	*	*
TaAUX2	D	Traes_1DL_F70395059	*	*
TaLAT5	B	Traes_5BS_50A50FBC7	*	*
TaLAT5	D	Traes_5DS_5DB217D0C	*	*
TaLAT4	B	Traes_5BL_1897802B8_Traes_5BL_94EE812D7	*	*
TaLAT3	B	Traes_4BL_B42CCCD3A	*	*
TaLHT5	D	Traes_5DS_8390F804C	*	*
TaLHT3	A	Traes_2AL_FF39585E0	*	*
TaLHT3	B	Traes_2BL_F99D9CC1A	*	*
TaLAT3	D	Traes_4DL_C6EC16328	*	*
TaAUX5	A	Traes_4AS_D7511DC6D	*	*
TaAUX5	D	Traes_4DL_BF0B81D38	*	*
TaBAT5	B	TRAES3BF279900050CFD_g	*	*
TaBAT4	B	TRAES3BF279900010CFD_g	*	*
TaLAT8	D	Traes_5DL_5AFAF94F9	*	*
TaAUX1	A	Traes_1AS_EC6AB36AC	*	*
TaAAP22	D	Traes_7DL_E98317691	*	*
TaCAT7	D	Traes_5DS_DBB71C2DC	*	*
TaTTP3	A	Traes_4AS_2FBDD5B23	*	*
TaAUX1	B	Traes_1BS_ACC0652C7	*	*
TaBAT1	A	Traes_2AL_01EEA15FC	*	*
TaAUX1	D	Traes_1DS_41F80CF4F	*	*
TaATLb13	D	Traes_6DL_D8C428186	*	*
TaATLb1	B	Traes_2BS_A70DA4BBF	*	*
TaATLb1	D	Traes_2DS_8E5665A3E	*	*
TaATLb11	A	Traes_6AS_B28F01D5E	*	*
TaATLb11	D	Traes_6DS_93BB2328E	*	*
TaCAT1	B	Traes_1BL_6532808C8	*	*
TaATLb10	B	Traes_5BS_263D46511	*	*
TaCAT6	B	Traes_5BL_8CB3F7560	*	*
TaCAT11	A	Traes_6AL_1E68C6606	*	*
TaCAT11	D	Traes_6DL_6C27A6E59	*	*
TaCAT4	B	TRAES3BF117100010CFD_g	*	*
TaCAT5	D	Traes_4DS_CD3A1E1DD	*	*
TaCAT5	B	Traes_4BS_B36D53E8B	*	*
TaCAT5	A	Traes_4AL_950BBBFA8	*	*
TaLAT1	B	Traes_2BS_976464577	*	*
TaLAT1	A	Traes_2AS_58901E0DC	*	*
TaAAP2	D	Traes_2DL_DC7D17FA4_Traes_2DL_DFBF605BC_Traes_2DL_A05F79AA8_Traes_2DL_0BAAC97CC	4S	*
TaANT1	B	Traes_2BL_68622D93C	N	M	scaffold85608/IWGSC_CSS_2BL_scaff_7949111
TaAUX3	B	TRAES3BF080100190CFD_g	*	N(G)
TaAAP9	A	TaAAP9.A	N/A	N	TGACv1_scaffold_194865_3AL/Scaffold2934941(w7984)(IWGSC CSS reads mapped to check sequence)
TaAUX4	D	Traes_4DS_19FA8C087	*	N
TaAUX3	A	Traes_3AL_F4B6726BC	M	N	TGACv1_scaffold_196564_3AL/IWGSC_CSS_3AL_scaff_4264683
TaAUX3	D	Traes_3DL_FEF2EE874	M	N	TGACv1_scaffold_251723_3DL/C33670063/C33641500
TaAAP14	A	Traes_5AS_073CAB1CC_Traes_5AS_776E1FEE4_Traes_5AS_21B1A4EAE	3SM	N	TGACv1_scaffold_394497_5AS/scaffold83008
TaLHT8	B	Traes_7BL_71FFD7DB2_Traes_7BL_E6A72120C_Traes_7BL_6EF469A1F	3SM	N	IWGSC_CSS_7BL_scaff_3612564/IWGSC_CSS_7BL_scaff_6694095/C7410940/(IWGSC CSS reads mapped to fill gap)
TaANT1	D	Traes_2DL_B35AFBB82_Traes_2DL_E9405C407	2SM	N(G)	TGACv1_scaffold_641611_U(1x N base and duplicated sequence collapsed)
TaLAT7	D	Traes_5DL_7953B077C	*	N(G)
TaLAT2	A	TaLAT2.A	N	N(G)	TGACv1_scaffold_212587_3AS/IWGSC_CSS_3AS_scaff_3315690
TaLAT7	A	Traes_5AL_21B739F34	M	N(G)	TGACv1_scaffold_374440_5AL/IWGSC_CSS_5AL_scaff_2806242
TaProT3	A	Traes_4AL_A1A9045D1	M	N/A	TGACv1_scaffold_291677_4AL/IWGSC_CSS_4AL_scaff_7102758/IWGSC_CSS_4AL_scaff_7124706
TaLAT10	A	Traes_7AS_2BF62E1DE	M	NM	TGACv1_scaffold_642167_U/IWGSC_CSS_7AS_scaff_4173333
TaLHT8	D	Traes_7DL_30B685267	*	N(G)
TaLAT10	D	Traes_7DS_54B335225_Traes_7DS_05F19516D	2SM	N	TGACv1_scaffold_623132_7DS/IWGSC_CSS_7DS_scaff_3918220
TaATLa1	B	TRAES3BF032200050CFD_TRAES3BF032200060CFD_g.1	*	N
TaLAT6	B	Traes_5BS_9B355628D	*	N
TaATLa1	B	TRAES3BF032200050CFD_TRAES3BF032200060CFD_g.2	*	N
TaBAT1	B	Traes_2BL_519556D5C	*	N
TaLAT7	B	Traes_5BL_0992ADD0A	*	N
TaLAT1	D	Traes_2DS_6C351FD1B	*	2S
TaBAT3	A	Traes_3AL_E95E3E278_Traes_3AL_12863FBD6	NM	*
TaAAP4	B	Traes_2BL_A48502C34_Traes_2BL_09118A173.1	2SN	*
TaProT1	D	Traes_2DL_AC63FD8BB	*	*
TaLHT4	D	TaLHT4.D	N/A	*
TaProT1	B	Traes_2BL_8FFBE8AF6	*	*
Key
*	complete
N/A	not found
N	N's in sequence
[1-9]S	Scaffold no
C	chimera
!	SNP
M	missing exon sequence
I(seq)	Indel deletion(sequence deleted)
N(G)	N's in sequence from gap filling which also didn't collapse duplication of sequence other side of N
