# Supplementary material for: Spatiotemporal expression patterns of wheat amino acid transporters reveal their putative roles in nitrogen transport and responses to abiotic stress
Source: Sci Rep. 2017 Jul 14;7:5461. doi: 10.1038/s41598-017-04473-3 (PMC5511167; doi:10.1038/s41598-017-04473-3)
Supplement: Supplementary file 6 — Supplementary Table S5 [file 41598_2017_4473_MOESM6_ESM.xls]

## Sheet: Ideogram_data
Supplementary Table S5.
group 1A
Start	0	o
TaLHT1	36.551	C1
TaAUX1	44.512	C2
TaAAP1	46.787	C3
TaAUX2	49.061	C2
TaGAT1	114.237	C4
TaGAT2	114.237	C4
Finish	117.878	o
segments
0 117.878 C12 ; bar segment
44.433 46.16955 C11 ; bar segment
group 1B
Start	0	o
TaLHT1	39.848	C1
TaAUX1	44.438	C2
TaCAT1	44.438	C5
TaAAP1	47.847	C3
TaAUX2	47.847	C2
TaGAT1	106.424	C4
TaGAT2	106.992	C4
Finish	113.814	o
segments
0 113.814 C12 ; bar segment
43.33123 45.73361 C11 ; bar segment
group 1D
Start	0	o
TaLHT1	39.809	C1
TaAUX1	46.631	C2
TaCAT1	47.767	C5
TaAAP1	54.588	C3
TaAUX2	54.588	C2
TaGAT1	125.114	C4
TaGAT2	125.114	C4
Finish	136.487	o
segments
0 136.487 C12 ; bar segment
47.3968 48.904 C11 ; bar segment
group 2A
Start	0	o
TaLAT1	14.805	C6
TaAAP2	58.092	C3
TaCAT2	58.092	C5
TaANT1	58.092	C7
TaLHT3	58.092	C1
TaATLb2	58.66	C10
TaBAT1	59.228	C8
TaProT1	59.228	C9
TaAAP3	59.228	C3
TaAAP4	59.228	C3
TaATLb3	59.228	C10
TaATLb4	59.228	C10
TaANT2	59.228	C7
TaTTP1	60.379	C20
TaLHT2	61.53	C1
TaATLb5	61.53	C10
TaCAT3	70.805	C5
TaAAP5*	74.319	C3
TaAAP6	81.15	C3
TaLHT4	92.517	C1
segments
0 92.517 C12 ; bar segment
58.3654 59.663 C11 ; bar segment
group 2B
Start	0	o
TaATLb1	22.751	C10
TaLAT1	25.026	C6
TaTTP1	55.773	C20
TaATLb2	59.184	C10
TaLHT2	59.184	C1
TaProT1	59.184	C9
TaAAP2	59.184	C3
TaAAP3	59.184	C3
TaAAP4	59.184	C3
TaATLb3	59.184	C10
TaANT2	59.184	C7
TaBAT1	59.184	C8
TaATLb5	59.184	C10
TaATLb4	59.228	C10
TaCAT2	61.457	C5
TaANT1	62.0255	C7
TaLHT3	62.594	C1
TaCAT3	67.141	C5
TaAAP5	69.414	C3
TaAAP6	72.825	C3
TaLHT4	104.675	C1
Finish	111.506	o
segments
0 111.506 C12 ; bar segment
58.97558302 59.8656 C11 ; bar segment
group 2D
Start	0	o
TaATLb1	12.505	C10
TaLAT1	15.917	C6
TaTTP1	49.787	C20
TaANT2	63.43	C7
TaLHT2	64.566	C1
TaProT1	64.566	C9
TaAAP2	64.566	C3
TaAAP3	64.566	C3
TaAAP4	64.566	C3
TaATLb2	64.566	C10
TaATLb3	64.566	C10
TaATLb4	64.566	C10
TaATLb5	64.566	C10
TaBAT1	65.1345	C8
TaANT1	66.271	C7
TaLHT3	66.271	C1
TaCAT2	67.4075	C5
TaCAT3	67.976	C5
TaAAP5**	71.387	C3
TaAAP6	78.206	C3
TaLHT4	85.027	C1
segments
0 85.027 C12 ; bar segment
64.313 66.860 C11 ; bar segment
group 3A
Start	0	o
TaAAP7	37.753	C3
TaBAT2	45.711	C8
TaGAT3	46.848	C4
TaCAT4	53.669	C5
TaBAT3	54.806	C8
TaATLa1	61.631	C10
TaAUX3	67.315	C2
TaGAT4	67.8835	C4
TaAAP8	70.1565	C3
TaAAP9	71.861	C3
TaAAP10	75.276	C10
TaAAP11	75.276	C10
TaAAP12	75.276	C10
TaProT2	77.549	C9
TaBAT4	120.843	C8
TaBAT5*	120.843	C8
TaBAT6	120.843	C8
Finish	172.2	o
segments
0 172.2 C12 ; bar segment
53.101 55.005 C11 ; bar segment
group 3B
Start	0	o
TaLAT2	19.353	C6
TaBAT2	45.525	C8
TaGAT3*	46.662	C4
TaCAT4	47.798	C5
TaBAT3	48.935	C8
TaGAT4	58.028	C4
TaAUX3	58.028	C2
TaATLa1	58.028	C10
TaAAP8	59.1655	C3
TaAAP9	59.1655	C3
TaProT2	60.303	C9
TaAAP10	60.303	C10
TaAAP11	60.303	C10
TaAAP12	60.303	C10
TaBAT4	85.908	C8
TaBAT5	85.908	C8
TaBAT6	85.908	C8
TaBAT7*	85.908	C8
Finish	122.478	o
segments
0 122.478 C12 ; bar segment
46.539 49.356 C11 ; bar segment
group 3D
Start	0	o
TaGAT3	43.419	C4
TaBAT2	43.419	C8
TaCAT4	53.673	C5
TaBAT3	53.673	C8
TaATLa1	56.5155	C10
TaAUX3	63.905	C2
TaGAT4	65.0425	C4
TaAAP8	67.316	C3
TaAAP9	67.316	C3
TaAAP11	71.864	C10
TaAAP12	71.864	C10
TaProT2	73.001	C9
TaBAT4	96.886	C8
TaBAT5	96.886	C8
TaBAT6	96.886	C8
Finish	126.488	o
segments
0 126.488 C12 ; bar segment
52.3524 53.9497 C11 ; bar segment
group 4A
Start	0	o
TaATLb6**	23.346	C10
TaATLb7	23.914	C10
TaATLb8	23.914	C10
TaAUX5	57.601	C2
TaTTP3	57.601	C20
TaAAP13	61.015	C3
TaCAT5	72.9905	C5
Finish	156.679	o
segments
0 156.679 C12 ; bar segment
60.161 62.200 C11 ; bar segment
group 4B
Start	0	o
TaCAT5	12.837	C5
TaProT3	50.376	C9
TaAAP13	50.376	C3
TaAUX4	50.376	C2
TaTTP2	56.065	C20
TaAUX5	56.065	C2
TaTTP3	57.201	C20
TaATLb8	57.7695	C10
TaATLb7	58.338	C10
TaLAT3	68.573	C6
Finish	102.696	o
segments
0 102.696 C12 ; bar segment
49.865 50.494 C11 ; bar segment
group 4D
Start	0	o
TaCAT5	1.137	C5
TaTTP2	54.756	C20
TaTTP3	54.756	C20
TaProT3	54.756	C9
TaAAP13	54.756	C3
TaAUX4	54.756	C2
TaATLb8	54.756	C10
TaATLb9**	54.756	C10
TaAUX5	54.756	C2
TaLAT3	87.845	C6
Finish	90.119	o
segments
0 90.119 C12 ; bar segment
54.090 55.164 C11 ; bar segment
group 5A
TaANT3	0	C7
TaCAT6	1.137	C5
TaCAT10	5.684	C5
TaLAT4	12.504	C6
TaLAT7	34.125	C6
TaCAT9	40.028	C5
TaANT4	74.255	C7
TaANT5	74.255	C7
Finish	113.328	o
segments
0 113.328 C12 ; bar segment
38.2005 40.205 C11 ; bar segment
group 5B
Start	0	o
TaCAT8	26.242	C5
TaLAT5	26.242	C6
TaCAT7	36.496	C5
TaATLb10	38.2005	C10
TaCAT6	38.769	C5
TaANT3	38.769	C7
TaAAP14	39.337	C3
TaAAP15	39.337	C3
TaCAT10	42.18	C5
TaLAT4	51.278	C6
TaLAT7	75.239	C6
TaANT5	113.328	C7
TaANT4	113.896	C7
TaLAT8	144.765	C6
Finish	155.04	o
segments
0 155.04 C12 ; bar segment
37.632 40.2053 C11 ; bar segment
group 5D
Start	0	o
TaLAT5	11.37	C6
TaCAT8	13.645	C5
TaCAT7	25.014	C5
TaLHT5	30.698	C1
TaATLb10	30.698	C10
TaLAT6	30.698	C6
TaAAP15	30.698	C3
TaCAT6	30.698	C5
TaANT3	30.698	C7
TaCAT10	42.066	C5
TaLAT7	89.953	C6
TaCAT9	92.227	C5
TaANT4	137.707	C7
TaANT5	137.707	C7
TaLAT8	168.429	C6
Finish	170.702	o
segments
0 170.702 C12 ; bar segment
30.3879 30.967 C11 ; bar segment
group 6A
Start	0	o
TaATLa2	50.208	C10
TaCAT11	52.482	C5
TaANT6	52.482	C7
TaLAT9	52.482	C6
TaAAP16	53.0505	C3
TaAAP17	53.619	C3
TaATLa3	58.168	C10
TaATLb12	69.721	C10
TaATLb13	69.721	C10
Finish	99.391	o
segments
0 99.391 C12 ; bar segment
49.823 50.4276 C11 ; bar segment
group 6B
TaATLb11	0	C10
TaATLa2	47.831	C10
TaANT6	48.967	C7
TaLAT9	48.967	C6
TaAAP16	50.104	C3
TaAAP17	50.104	C3
TaATLa3	50.104	C10
TaCAT11	52.35	C5
TaATLb12	58.062	C10
TaATLb13	58.062	C10
Finish	97.872	o
segments
0 97.872 C12 ; bar segment
47.1746 50.107 C11 ; bar segment
group 6D
TaATLb11	0	C10
TaANT6	52.35	C7
TaATLa2	52.35	C10
TaCAT11	52.35	C5
TaLAT9	52.35	C6
TaAAP16	54.625	C3
TaAAP17	54.625	C3
TaATLa3	54.625	C10
TaATLb12	74.127	C10
TaATLb13	74.127	C10
Finish	121.074	o
segments
0 121.074 C12 ; bar segment
52.200 52.4961 C11 ; bar segment
group 7A
Start	0	o
TaLHT6	61.673	C1
TaAAP18	63.946	C3
TaATLb14	63.946	C10
TaAAP19	63.946	C3
TaATLa4	63.946	C10
TaLHT7	66.22	C1
TaLHT8	66.22	C1
TaAAP20	67.357	C3
TaAAP21	67.357	C3
TaATLa5	68.493	C10
TaLAT11	82.137	C6
TaATLa6	107.156	C10
Finish	135.625	o
segments
0 135.625 C12 ; bar segment
65.63240 66.5005 C11 ; bar segment
group 7B
Start	0	o
TaLHT6	45.51	C1
TaAAP18	50.057	C3
TaATLb14	50.625	C10
TaAAP19	51.193	C3
TaATLa4	51.193	C10
TaLAT10	51.193	C6
TaLHT7	51.193	C1
TaLHT8	51.193	C1
TaATLa5	52.33	C10
TaAAP20	52.33	C3
TaAAP21	52.33	C3
TaLAT11	64.839	C6
TaATLa6	109.456	C10
Finish	118.551	o
segments
0 118.551 C12 ; bar segment
50.999 51.7615 C11 ; bar segment
group 7D
Start	0	o
TaLHT6	73.08	C1
TaAAP18	77.626	C3
TaATLb14	77.626	C10
TaAAP19	79.9	C3
TaATLa4	82.173	C10
TaLAT10	83.31	C6
TaLHT8	83.31	C1
TaAAP20	83.31	C3
TaAAP21	83.31	C3
TaAAP22	84.447	C3
TaATLa5	84.447	C10
TaLAT11	103.825	C6
TaATLa6	136.908	C10
Finish	157.445	o
segments
0 157.445 C12 ; bar segment
83.087 83.389 C11 ; bar segment
