# Supplementary material for: Spatiotemporal expression patterns of wheat amino acid transporters reveal their putative roles in nitrogen transport and responses to abiotic stress
Source: Sci Rep. 2017 Jul 14;7:5461. doi: 10.1038/s41598-017-04473-3 (PMC5511167; doi:10.1038/s41598-017-04473-3)
Supplement: Supplementary file 7 — Supplementary Table S6 [file 41598_2017_4473_MOESM7_ESM.xls]

## Sheet: RNA-seq_data
Supplmentary Table S6.
secondary_study_accession	run_accession	Variety	Tissue	Age	Stress/disease	Total reads	High level variety	High level tissue	High level age	High level stress/disease
https://urgi.versailles.inra.fr/files/RNASeqWheat/	grain_Z71_rep1	Chinese Spring	grain	2 dpa	none	47196461	Chinese Spring	grain	reproductive	none
https://urgi.versailles.inra.fr/files/RNASeqWheat/	grain_Z71_rep2	Chinese Spring	grain	2 dpa	none	40085605	Chinese Spring	grain	reproductive	none
https://urgi.versailles.inra.fr/files/RNASeqWheat/	grain_Z75_rep1	Chinese Spring	grain	14 dpa	none	68544837	Chinese Spring	grain	reproductive	none
https://urgi.versailles.inra.fr/files/RNASeqWheat/	grain_Z75_rep2	Chinese Spring	grain	14 dpa	none	76778174	Chinese Spring	grain	reproductive	none
https://urgi.versailles.inra.fr/files/RNASeqWheat/	grain_Z85_rep1	Chinese Spring	grain	30 dpa	none	49565902	Chinese Spring	grain	reproductive	none
https://urgi.versailles.inra.fr/files/RNASeqWheat/	grain_Z85_rep2	Chinese Spring	grain	30 dpa	none	40235965	Chinese Spring	grain	reproductive	none
https://urgi.versailles.inra.fr/files/RNASeqWheat/	leaf_Z10_rep1	Chinese Spring	leaves	seedling stage	none	42640455	Chinese Spring	leaves/shoots	seedling	none
https://urgi.versailles.inra.fr/files/RNASeqWheat/	leaf_Z10_rep2	Chinese Spring	leaves	seedling stage	none	46049893	Chinese Spring	leaves/shoots	seedling	none
https://urgi.versailles.inra.fr/files/RNASeqWheat/	leaf_Z23_rep1	Chinese Spring	leaves	tillering stage	none	51070346	Chinese Spring	leaves/shoots	vegetative	none
https://urgi.versailles.inra.fr/files/RNASeqWheat/	leaf_Z23_rep2	Chinese Spring	leaves	tillering stage	none	47077653	Chinese Spring	leaves/shoots	vegetative	none
https://urgi.versailles.inra.fr/files/RNASeqWheat/	leaf_Z71_rep1	Chinese Spring	leaves	2 dpa	none	47558047	Chinese Spring	leaves/shoots	reproductive	none
https://urgi.versailles.inra.fr/files/RNASeqWheat/	leaf_Z71_rep2	Chinese Spring	leaves	2 dpa	none	37110439	Chinese Spring	leaves/shoots	reproductive	none
https://urgi.versailles.inra.fr/files/RNASeqWheat/	root_Z10_rep1	Chinese Spring	roots	seedling stage	none	52334647	Chinese Spring	roots	seedling	none
https://urgi.versailles.inra.fr/files/RNASeqWheat/	root_Z10_rep2	Chinese Spring	roots	seedling stage	none	46777776	Chinese Spring	roots	seedling	none
https://urgi.versailles.inra.fr/files/RNASeqWheat/	root_Z13_rep1	Chinese Spring	roots	three leaf stage	none	93204712	Chinese Spring	roots	vegetative	none
https://urgi.versailles.inra.fr/files/RNASeqWheat/	root_Z13_rep2	Chinese Spring	roots	three leaf stage	none	41923317	Chinese Spring	roots	vegetative	none
https://urgi.versailles.inra.fr/files/RNASeqWheat/	root_Z39_rep1	Chinese Spring	roots	flag leaf stage	none	88026407	Chinese Spring	roots	reproductive	none
https://urgi.versailles.inra.fr/files/RNASeqWheat/	root_Z39_rep2	Chinese Spring	roots	flag leaf stage	none	45936297	Chinese Spring	roots	reproductive	none
https://urgi.versailles.inra.fr/files/RNASeqWheat/	spike_Z32_rep1	Chinese Spring	spike	two nodes detectable	none	49309333	Chinese Spring	spike	vegetative	none
https://urgi.versailles.inra.fr/files/RNASeqWheat/	spike_Z32_rep2	Chinese Spring	spike	two nodes detectable	none	47770962	Chinese Spring	spike	vegetative	none
https://urgi.versailles.inra.fr/files/RNASeqWheat/	spike_Z39_rep1	Chinese Spring	spike	flag leaf stage	none	45528479	Chinese Spring	spike	reproductive	none
https://urgi.versailles.inra.fr/files/RNASeqWheat/	spike_Z39_rep2	Chinese Spring	spike	flag leaf stage	none	52399562	Chinese Spring	spike	reproductive	none
https://urgi.versailles.inra.fr/files/RNASeqWheat/	spike_Z65_rep1	Chinese Spring	spike	anthesis	none	46512836	Chinese Spring	spike	reproductive	none
https://urgi.versailles.inra.fr/files/RNASeqWheat/	spike_Z65_rep2	Chinese Spring	spike	anthesis	none	54070750	Chinese Spring	spike	reproductive	none
https://urgi.versailles.inra.fr/files/RNASeqWheat/	stem_Z30_rep1	Chinese Spring	stem	1 cm spike	none	50137694	Chinese Spring	leaves/shoots	vegetative	none
https://urgi.versailles.inra.fr/files/RNASeqWheat/	stem_Z30_rep2	Chinese Spring	stem	1 cm spike	none	43938622	Chinese Spring	leaves/shoots	vegetative	none
https://urgi.versailles.inra.fr/files/RNASeqWheat/	stem_Z32_rep1	Chinese Spring	stem	two nodes detectable	none	56097675	Chinese Spring	leaves/shoots	vegetative	none
https://urgi.versailles.inra.fr/files/RNASeqWheat/	stem_Z32_rep2	Chinese Spring	stem	two nodes detectable	none	41410118	Chinese Spring	leaves/shoots	vegetative	none
https://urgi.versailles.inra.fr/files/RNASeqWheat/	stem_Z65_rep1	Chinese Spring	stem	anthesis	none	43097059	Chinese Spring	leaves/shoots	reproductive	none
https://urgi.versailles.inra.fr/files/RNASeqWheat/	stem_Z65_rep2	Chinese Spring	stem	anthesis	none	43661392	Chinese Spring	leaves/shoots	reproductive	none
ERP004505	ERR392055	Chinese Spring	whole endosperm	10 dpa	none	26791465	Chinese Spring	grain	reproductive	none
ERP004505	ERR392056	Chinese Spring	transfer cells	20 dpa	none	29885904	Chinese Spring	grain	reproductive	none
ERP004505	ERR392057	Chinese Spring	whole endosperm	10 dpa	none	30235123	Chinese Spring	grain	reproductive	none
ERP004505	ERR392058	Chinese Spring	transfer cells	20 dpa	none	18586985	Chinese Spring	grain	reproductive	none
ERP004505	ERR392059	Chinese Spring	aleurone layer	20 dpa	none	30833988	Chinese Spring	grain	reproductive	none
ERP004505	ERR392060	Chinese Spring	aleurone layer and starchy endosperm	30 dpa	none	22422406	Chinese Spring	grain	reproductive	none
ERP004505	ERR392061	Chinese Spring	whole endosperm	10 dpa	none	20361333	Chinese Spring	grain	reproductive	none
ERP004505	ERR392062	Chinese Spring	starchy endosperm	30 dpa	none	25114866	Chinese Spring	grain	reproductive	none
ERP004505	ERR392063	Chinese Spring	starchy endosperm	20 dpa	none	30009734	Chinese Spring	grain	reproductive	none
ERP004505	ERR392064	Chinese Spring	whole endosperm	20 dpa	none	34617242	Chinese Spring	grain	reproductive	none
ERP004505	ERR392065	Chinese Spring	starchy endosperm	30 dpa	none	27182660	Chinese Spring	grain	reproductive	none
ERP004505	ERR392066	Chinese Spring	starchy endosperm	30 dpa	none	37524396	Chinese Spring	grain	reproductive	none
ERP004505	ERR392067	Chinese Spring	aleurone layer and starchy endosperm	30 dpa	none	29554700	Chinese Spring	grain	reproductive	none
ERP004505	ERR392068	Chinese Spring	whole endosperm	20 dpa	none	30517594	Chinese Spring	grain	reproductive	none
ERP004505	ERR392069	Chinese Spring	aleurone layer and starchy endosperm	30 dpa	none	31433795	Chinese Spring	grain	reproductive	none
ERP004505	ERR392070	Chinese Spring	transfer cells	20 dpa	none	29668161	Chinese Spring	grain	reproductive	none
ERP004505	ERR392071	Chinese Spring	aleurone layer and starchy endosperm	30 dpa	none	29381216	Chinese Spring	grain	reproductive	none
ERP004505	ERR392072	Chinese Spring	whole endosperm	10 dpa	none	33413758	Chinese Spring	grain	reproductive	none
ERP004505	ERR392073	Chinese Spring	whole endosperm	20 dpa	none	28011277	Chinese Spring	grain	reproductive	none
ERP004505	ERR392074	Chinese Spring	starchy endosperm	20 dpa	none	26664432	Chinese Spring	grain	reproductive	none
ERP004505	ERR392075	Chinese Spring	starchy endosperm	20 dpa	none	27602634	Chinese Spring	grain	reproductive	none
ERP004505	ERR392076	Chinese Spring	starchy endosperm	20 dpa	none	29714230	Chinese Spring	grain	reproductive	none
ERP004505	ERR392077	Chinese Spring	transfer cells	20 dpa	none	31121623	Chinese Spring	grain	reproductive	none
ERP004505	ERR392078	Chinese Spring	aleurone layer	20 dpa	none	32374902	Chinese Spring	grain	reproductive	none
ERP004505	ERR392079	Chinese Spring	starchy endosperm	30 dpa	none	23711650	Chinese Spring	grain	reproductive	none
ERP004505	ERR392080	Chinese Spring	aleurone layer	20 dpa	none	27753881	Chinese Spring	grain	reproductive	none
ERP004505	ERR392081	Chinese Spring	aleurone layer	20 dpa	none	31365012	Chinese Spring	grain	reproductive	none
ERP004505	ERR392082	Chinese Spring	aleurone layer	20 dpa	none	32919785	Chinese Spring	grain	reproductive	none
ERP004505	ERR392083	Chinese Spring	whole endosperm	20 dpa	none	32249714	Chinese Spring	grain	reproductive	none
ERP004505	ERR392084	Chinese Spring	aleurone layer	20 dpa	none	32685090	Chinese Spring	grain	reproductive	none
SRP062745	SAMN04008910	Chinese Spring	roots 10 day	6 hrs	none	22346350	Chinese Spring	roots	vegetative	abiotic
SRP062745	SAMN04008911	Chinese Spring	roots 10 day	6 hrs	salt	23076650	Chinese Spring	roots	vegetative	abiotic
SRP062745	SAMN04008912	Chinese Spring	roots 10 day	12 hrs	none	25504993	Chinese Spring	roots	vegetative	abiotic
SRP062745	SAMN04008913	Chinese Spring	roots 10 day	24hrs	none	27518448	Chinese Spring	roots	vegetative	abiotic
SRP062745	SAMN04008914	Chinese Spring	roots 10 day	12 hrs	salt	30176418	Chinese Spring	roots	vegetative	abiotic
SRP062745	SAMN04008915	Chinese Spring	roots 10 day	24 hrs	salt	30173777	Chinese Spring	roots	vegetative	abiotic
SRP062745	SAMN04008916	Chinese Spring	roots 10 day	48 hrs	none	25006813	Chinese Spring	roots	vegetative	abiotic
SRP062745	SAMN04008917	Chinese Spring	roots 10 day	48 hrs	salt	24426287	Chinese Spring	roots	vegetative	abiotic
SRP045409	SRR1542406	TAM107	leaves	7 days	1 hour of drought stress	68627235	other	leaves/shoots	seedling	abiotic
SRP045409	SRR1542407	TAM107	leaves	7 days	1 hour of drought stress	75990953	other	leaves/shoots	seedling	abiotic
SRP045409	SRR1542408	TAM107	leaves	7 days	6 hour of drought stress	63466609	other	leaves/shoots	seedling	abiotic
SRP045409	SRR1542409	TAM107	leaves	7 days	6 hour of drought stress	73803033	other	leaves/shoots	seedling	abiotic
SRP045409	SRR1542410	TAM107	leaves	7 days	1 hour of heat stress	66201326	other	leaves/shoots	seedling	abiotic
SRP045409	SRR1542411	TAM107	leaves	7 days	1 hour of heat stress	51678457	other	leaves/shoots	seedling	abiotic
SRP045409	SRR1542412	TAM107	leaves	7 days	6 hour of heat stress	76714383	other	leaves/shoots	seedling	abiotic
SRP045409	SRR1542413	TAM107	leaves	7 days	6 hour of heat stress	67490014	other	leaves/shoots	seedling	abiotic
SRP045409	SRR1542414	TAM107	leaves	7 days	1 hour of drought&heat combined stress	53916631	other	leaves/shoots	seedling	abiotic
SRP045409	SRR1542415	TAM107	leaves	7 days	1 hour of drought&heat combined stress	55730935	other	leaves/shoots	seedling	abiotic
SRP045409	SRR1542416	TAM107	leaves	7 days	6 hour of drought&heat combined stress	54038225	other	leaves/shoots	seedling	abiotic
SRP045409	SRR1542417	TAM107	leaves	7 days	6 hour of drought&heat combined stress	56455411	other	leaves/shoots	seedling	abiotic
SRP045409	SRR1542404	TAM107	leaves	7 days	none	81331219	other	leaves/shoots	seedling	none
SRP045409	SRR1542405	TAM107	leaves	7 days	none	76134375	other	leaves/shoots	seedling	none
