# Supplementary material for: Spatiotemporal expression patterns of wheat amino acid transporters reveal their putative roles in nitrogen transport and responses to abiotic stress
Source: Sci Rep. 2017 Jul 14;7:5461. doi: 10.1038/s41598-017-04473-3 (PMC5511167; doi:10.1038/s41598-017-04473-3)
Supplement: Supplementary file 8 — Supplementary Table S7 [file 41598_2017_4473_MOESM8_ESM.xls]

## Sheet: Sheet1
Supplementary Table S7.
primer name	sequence
TaAAP20-F	CCCTACTGGCTCATCGACTTC
TaAAP20-R	TCTCTCCCTTCCTCGAGTTTC
TaCAT8-F	TGGGGGTCTTCGTGTACATT
TaCAT8-R	ACGCTGACGAAGAGGAAGAA
TaLHT8-F	AGACTTCATCCACGACGCAT
TaLHTT8-R	ACCGTGGTACTATGATGTTCCT
TaAUX3-F	AACATACAAGCCTCGCCTCT
TaAUX3-R	ACTACCAAGGGATCTGGCAG
Ta54227-F	CAAATACGCCATCAGGGAGAACATC
